# Supplementary material for: Data taken from the review article “Radiation and circulatory disease” and used in the associated meta-analysis
Source: Data Brief. 2016 Nov 9;9:1024–7. doi: 10.1016/j.dib.2016.11.016 (PMC5123126; doi:10.1016/j.dib.2016.11.016)
Supplement: Supplementary file 2 — Supplementary material [file mmc2.zip]

Archive with 40 entries (40 files):
- Meta analysis of cerebrovascular disease data Mayak mortality.RData
- Meta analysis of cerebrovascular disease data Mayak mortality.txt
- Meta analysis of cerebrovascular disease data.R
- Meta analysis of cerebrovascular disease data.RData
- Meta analysis of cerebrovascular disease data.txt
- Meta analysis of circulatory disease data max likelihood Mayak mortality.R
- Meta analysis of circulatory disease data max likelihood Mayak mortality.RData
- Meta analysis of circulatory disease data max likelihood Mayak mortality.txt
- Meta analysis of circulatory disease data max likelihood.R
- Meta analysis of circulatory disease data max likelihood.RData
- Meta analysis of circulatory disease data max likelihood.txt
- Meta analysis of circulatory disease data.R
- Meta analysis of circulatory disease data.RData
- Meta analysis of circulatory disease data.txt
- Meta analysis of ischemic heart disease data Mayak mortality.R
- Meta analysis of ischemic heart disease data Mayak mortality.RData
- Meta analysis of ischemic heart disease data Mayak mortality.txt
- Meta analysis of ischemic heart disease data.R
- Meta analysis of ischemic heart disease data.RData
- Meta analysis of ischemic heart disease data.txt
- Mulrooney heart data.csv
- Mulrooney heart data.txt
- Mulrooney heart data.xlsx
- Mut Res Reviews data.csv
- Reanalysis of Mulrooney et al heart data.R
- Reanalysis of Mulrooney et al heart data.RData
- Reanalysis of Mulrooney et al heart data.txt
- van Nimwegen et al JCO 2016 heart disease data.txt
- .RData
- .Rhistory
- Analysis of Cutter et al valvular data.gbo
- analysis of cutter et al valvular data.gbo.bak
- Analysis of Cutter et al valvular data.log
- Analysis of Cutter et al valvular data.log.bak
- Analysis of van Nimwegen et al heart data.gbo
- analysis of van nimwegen et al heart data.gbo.bak
- Analysis of van Nimwegen et al heart data.log
- Cutter et al JNCI 2015 valvular heart disease data.txt
- Meta analysis of cerebrovascular disease data Mayak mortality.R
- Cardiovascular disease risks (various cohorts).xlsx
