# Supplementary material for: Data taken from the review article “Radiation and circulatory disease” and used in the associated meta-analysis
Source: Data Brief. 2016 Nov 9;9:1024–7. doi: 10.1016/j.dib.2016.11.016 (PMC5123126; doi:10.1016/j.dib.2016.11.016)
Supplement: Supplementary file 2 — Supplementary material [file mmc2.zip › Meta analysis of cerebrovascular disease data Mayak mortality.txt]

R version 3.2.2 (2015-08-14) -- "Fire Safety"
Copyright (C) 2015 The R Foundation for Statistical Computing
Platform: x86_64-w64-mingw32/x64 (64-bit)

R is free software and comes with ABSOLUTELY NO WARRANTY.
You are welcome to redistribute it under certain conditions.
Type 'license()' or 'licence()' for distribution details.

  Natural language support but running in an English locale

R is a collaborative project with many contributors.
Type 'contributors()' for more information and
'citation()' on how to cite R or R packages in publications.

Type 'demo()' for some demos, 'help()' for on-line help, or
'help.start()' for an HTML browser interface to help.
Type 'q()' to quit R.

[Previously saved workspace restored]

> # Meta-analysis of cerebrovascular disease data for Mut Res Revw paper
> # modified by MP Little 2016-7-18
> # As per main analysis but using Mayak mortality rather than morbidity data
> #
> #Remove old R objects
> rm(list = ls())
> ls()
character(0)
> 
> options(digits=20)
> 
> #Install various packages (only need do once)
> #install.packages("metafor")
> 
> #Install various packages (only need do once)
> #install.packages("forestplot")
> 
> # load metafor package
> #
> library(metafor)
Loading required package: Matrix
Loading 'metafor' package (version 1.9-8). For an overview 
and introduction to the package please type: help(metafor).
Warning message:
package ‘metafor’ was built under R version 3.2.5 
> 
> # load forestplot package
> #
> library(forestplot)
Loading required package: grid
Loading required package: magrittr
Warning messages:
1: package ‘forestplot’ was built under R version 3.2.5 
2: package ‘magrittr’ was built under R version 3.2.3 
> 
> # 
> # Read summary data
> #
> meta.data<-read.csv("Mut Res Reviews data.csv",header=T)
> names(meta.data)
 [1] "Code"               "Disease"            "Study_reference"   
 [4] "Group"              "Author"             "Year"              
 [7] "ERR"                "Lower_95_CI"        "Upper_95_CI"       
[10] "Standard_deviation" "Age_exposure_range" "Radiation_type"    
[13] "Mean_dose"         
> dim(meta.data)
[1] 265  13
> n<-dim(meta.data)[1]
> n
[1] 265
> #[1] 265
> 
> ##########################################################
> ##########################################################
> ##Meta-regression analysis of cerebrovascular disease   ##
> ##########################################################
> ##########################################################
> #REML random effects estimate (default method)
> meta.cerebrovasc <- rma(yi = ERR, sei = Standard_deviation, data = meta.data, subset = (Code == 9))
> 
> summary(meta.cerebrovasc)

Random-Effects Model (k = 12; tau^2 estimator: REML)

  logLik  deviance       AIC       BIC      AICc  
 -6.5568   13.1137   17.1137   17.9095   18.6137  

tau^2 (estimated amount of total heterogeneity): 0.0212 (SE = 0.0198)
tau (square root of estimated tau^2 value):      0.1455
I^2 (total heterogeneity / total variability):   64.43%
H^2 (total variability / sampling variability):  2.81

Test for Heterogeneity: 
Q(df = 11) = 22.2409, p-val = 0.0226

Model Results:

estimate       se     zval     pval    ci.lb    ci.ub          
  0.1529   0.0712   2.1459   0.0319   0.0132   0.2925        * 

---
Signif. codes:  0 ‘***’ 0.001 ‘**’ 0.01 ‘*’ 0.050000000000000003 ‘.’ 0.10000000000000001 ‘ ’ 1 

> 
> str(meta.cerebrovasc)
List of 72
 $ b        : num [1, 1] 0.153
  ..- attr(*, "dimnames")=List of 2
  .. ..$ : chr "intrcpt"
  .. ..$ : NULL
 $ se       : num 0.0712
 $ zval     : num 2.15
 $ pval     : num 0.0319
 $ ci.lb    : num 0.0132
 $ ci.ub    : num 0.292
 $ vb       : num [1, 1] 0.00507
  ..- attr(*, "dimnames")=List of 2
  .. ..$ : chr "intrcpt"
  .. ..$ : chr "intrcpt"
 $ tau2     : num 0.0212
 $ se.tau2  : num 0.0198
 $ tau2.fix : logi FALSE
 $ k        : int 12
 $ k.f      : int 12
 $ k.eff    : int 12
 $ p        : int 1
 $ p.eff    : int 1
 $ parms    : num 2
 $ m        : int 1
 $ QE       : num 22.2
 $ QEp      : num 0.0226
 $ QM       : num 4.6
 $ QMp      : num 0.0319
 $ I2       : num 64.4
 $ H2       : num 2.81
 $ R2       : NULL
 $ int.only : logi TRUE
 $ int.incl : logi TRUE
 $ allvipos : logi TRUE
 $ coef.na  : Named logi FALSE
  ..- attr(*, "names")= chr "X"
 $ yi       : atomic [1:12] 0.07 0.88 0.161 -0.29 17.4 0.12 -0.06 0.422 0.44 0.057 ...
  ..- attr(*, "measure")= chr "GEN"
  ..- attr(*, "slab")= int [1:12] 110 111 112 113 114 115 116 117 118 119 ...
 $ vi       : num [1:12] 6.66e-03 9.55e-01 1.15e-01 8.16e-02 1.76e+02 ...
 $ X        : num [1:12, 1] 1 1 1 1 1 1 1 1 1 1 ...
  ..- attr(*, "dimnames")=List of 2
  .. ..$ : NULL
  .. ..$ : chr "intrcpt"
 $ weights  : NULL
 $ yi.f     : atomic [1:12] 0.07 0.88 0.161 -0.29 17.4 0.12 -0.06 0.422 0.44 0.057 ...
  ..- attr(*, "measure")= chr "GEN"
  ..- attr(*, "slab")= int [1:12] 110 111 112 113 114 115 116 117 118 119 ...
 $ vi.f     : num [1:12] 6.66e-03 9.55e-01 1.15e-01 8.16e-02 1.76e+02 ...
 $ X.f      : num [1:12, 1] 1 1 1 1 1 1 1 1 1 1 ...
  ..- attr(*, "dimnames")=List of 2
  .. ..$ : NULL
  .. ..$ : chr "intrcpt"
 $ weights.f: NULL
 $ M        : num [1:12, 1:12] 0.0278 0 0 0 0 ...
 $ ai.f     : logi NA
 $ bi.f     : logi NA
 $ ci.f     : logi NA
 $ di.f     : logi NA
 $ x1i.f    : logi NA
 $ x2i.f    : logi NA
 $ t1i.f    : logi NA
 $ t2i.f    : logi NA
 $ ni       : NULL
 $ ni.f     : NULL
 $ ids      : int [1:12] 110 111 112 113 114 115 116 117 118 119 ...
 $ not.na   : logi [1:12] TRUE TRUE TRUE TRUE TRUE TRUE ...
 $ subset   : logi [1:265] FALSE FALSE FALSE FALSE FALSE FALSE ...
 $ slab     : int [1:12] 110 111 112 113 114 115 116 117 118 119 ...
 $ slab.null: logi TRUE
 $ measure  : chr "GEN"
 $ method   : chr "REML"
 $ weighted : logi TRUE
 $ knha     : logi FALSE
 $ dfs      : logi NA
 $ s2w      : num 1
 $ btt      : num 1
 $ intercept: logi TRUE
 $ digits   : num 4
 $ level    : num 95
 $ sparse   : logi FALSE
 $ control  : list()
 $ verbose  : logi FALSE
 $ add      : num 0.5
 $ to       : chr "only0"
 $ drop00   : logi FALSE
 $ fit.stats:'data.frame':      5 obs. of  2 variables:
  ..$ ML  : num [1:5] -6.08 17.9 16.15 17.12 17.49
  ..$ REML: num [1:5] -6.56 13.11 17.11 17.91 18.61
 $ version  :Classes 'package_version', 'numeric_version'  hidden list of 1
  ..$ : int [1:3] 1 9 8
 $ model    : chr "rma.uni"
 $ call     : language rma(yi = ERR, sei = Standard_deviation, data = meta.data, subset = (Code ==      9))
 - attr(*, "class")= chr [1:2] "rma.uni" "rma"
> 
> meta.data.cerebrovasc<-subset(meta.data, Code == 9)
> 
> mean(meta.data.cerebrovasc$Mean_dose)
[1] 0.20165
> #[1] 0.20165
> 
> #Approximately center mean dose at 0.2 Gy
> meta.data.cerebrovasc$Mean_dose_cen <- meta.data.cerebrovasc$Mean_dose - 0.2
> 
> #Restrict to those with positive ERR
> meta.data.cerebrovasc.pos <- subset(meta.data.cerebrovasc, ERR >0)
> 
> #Forest plot
> 
> #AIC
> meta.cerebrovasc.AIC <- meta.cerebrovasc$fit.stats$REML[3]
> 
> meta.cerebrovasc.AIC
[1] 17.113686625740609
> 
> #This is not so flexible
> #options(digits=2)
> 
> #forest(meta.cerebrovasc,slab=paste(meta.data.cerebrovasc$Author, meta.data.cerebrovasc$Year, sep=" et al "))
> 
> #This is more flexible, if longwinded
> rand.eff.mean.cerebrovasc <- meta.cerebrovasc$b[1,1]
> 
> rand.eff.SE.cerebrovasc <- meta.cerebrovasc$se
> 
> rand.eff.lower95.cerebrovasc <- rand.eff.mean.cerebrovasc - qnorm(0.975)*rand.eff.SE.cerebrovasc
> 
> rand.eff.upper95.cerebrovasc <- rand.eff.mean.cerebrovasc + qnorm(0.975)*rand.eff.SE.cerebrovasc
> 
> pval.cerebrovasc <- 1-pnorm(rand.eff.mean.cerebrovasc/rand.eff.SE.cerebrovasc)
> 
> cbind(rand.eff.mean.cerebrovasc,rand.eff.lower95.cerebrovasc,rand.eff.upper95.cerebrovasc,pval.cerebrovasc)
        rand.eff.mean.cerebrovasc rand.eff.lower95.cerebrovasc
intrcpt       0.15286538311997644         0.013244224405636551
        rand.eff.upper95.cerebrovasc     pval.cerebrovasc
intrcpt          0.29248654183431633 0.015941164513488038
> 
> lab <- paste(meta.data.cerebrovasc$Author, meta.data.cerebrovasc$Year, sep=" et al ")
> 
> lab<-c(lab,"Random effects estimate")
> 
> lab
 [1] "Yamada et al 2004"       "Vrijheid et al 2007"    
 [3] "Muirhead et al 2009"     "Lane et al 2010"        
 [5] "Laurent et al 2010"      "Shimizu et al 2010"     
 [7] "Grosche et al 2011"      "Little et al 2012"      
 [9] "Kreuzer et al 2013"      "Moseeva et al 2014"     
[11] "Kashcheev et al 2016"    "Little et al 2016"      
[13] "Random effects estimate"
> 
> dev.off()
Error in dev.off() : cannot shut down device 1 (the null device)
> 
> forestplot(mean= c(meta.data.cerebrovasc$ERR,rand.eff.mean.cerebrovasc), lower=c(meta.data.cerebrovasc$Lower_95_CI,rand.eff.lower95.cerebrovasc), upper=c(meta.data.cerebrovasc$Upper_95_CI,rand.eff.upper95.cerebrovasc), labeltext=c(lab),boxsize=0.1,xticks=c(-0.1,0.0,0.10,0.20,0.30,0.4,0.5),clip=c(-0.1,0.5),txt_gp=fpTxtGp(label=gpar(cex=1.0),xlab=gpar(cex=1.0),ticks=gpar(cex=0.75)), xlab="ERR / Gy", vertices = TRUE)
> 
> ###########################################################################
> #Now adjust for mean dose, adjusted to mean dose = 0.2 Gy                 #
> ###########################################################################
> 
> meta.cerebrovasc.dose <- rma(yi = ERR, sei = Standard_deviation, mods = ~ Mean_dose_cen, data = meta.data.cerebrovasc)
> 
> summary(meta.cerebrovasc.dose)

Mixed-Effects Model (k = 12; tau^2 estimator: REML)

  logLik  deviance       AIC       BIC      AICc  
 -6.6147   13.2294   19.2294   20.1372   23.2294  

tau^2 (estimated amount of residual heterogeneity):     0.0276 (SE = 0.0291)
tau (square root of estimated tau^2 value):             0.1660
I^2 (residual heterogeneity / unaccounted variability): 59.01%
H^2 (unaccounted variability / sampling variability):   2.44
R^2 (amount of heterogeneity accounted for):            0.00%

Test for Residual Heterogeneity: 
QE(df = 10) = 20.7890, p-val = 0.0226

Test of Moderators (coefficient(s) 2): 
QM(df = 1) = 0.0870, p-val = 0.7680

Model Results:

               estimate      se     zval    pval    ci.lb   ci.ub   
intrcpt          0.1538  0.0783   1.9649  0.0494   0.0004  0.3073  *
Mean_dose_cen   -0.1116  0.3784  -0.2949  0.7680  -0.8533  0.6301   

---
Signif. codes:  0 ‘***’ 0.001 ‘**’ 0.01 ‘*’ 0.050000000000000003 ‘.’ 0.10000000000000001 ‘ ’ 1 

> 
> str(meta.cerebrovasc.dose)
List of 72
 $ b        : num [1:2, 1] 0.154 -0.112
  ..- attr(*, "dimnames")=List of 2
  .. ..$ : chr [1:2] "intrcpt" "Mean_dose_cen"
  .. ..$ : NULL
 $ se       : num [1:2] 0.0783 0.3784
 $ zval     : num [1:2] 1.965 -0.295
 $ pval     : num [1:2] 0.0494 0.768
 $ ci.lb    : num [1:2] 0.000389 -0.853307
 $ ci.ub    : num [1:2] 0.307 0.63
 $ vb       : num [1:2, 1:2] 0.006128 -0.000957 -0.000957 0.143205
  ..- attr(*, "dimnames")=List of 2
  .. ..$ : chr [1:2] "intrcpt" "Mean_dose_cen"
  .. ..$ : chr [1:2] "intrcpt" "Mean_dose_cen"
 $ tau2     : num 0.0276
 $ se.tau2  : num 0.0291
 $ tau2.fix : logi FALSE
 $ k        : int 12
 $ k.f      : int 12
 $ k.eff    : int 12
 $ p        : int 2
 $ p.eff    : int 2
 $ parms    : num 3
 $ m        : int 1
 $ QE       : num 20.8
 $ QEp      : num 0.0226
 $ QM       : num 0.087
 $ QMp      : num 0.768
 $ I2       : num 59
 $ H2       : num 2.44
 $ R2       : num 0
 $ int.only : logi FALSE
 $ int.incl : logi TRUE
 $ allvipos : logi TRUE
 $ coef.na  : Named logi [1:2] FALSE FALSE
  ..- attr(*, "names")= chr [1:2] "Xintrcpt" "XMean_dose_cen"
 $ yi       : atomic [1:12] 0.07 0.88 0.161 -0.29 17.4 0.12 -0.06 0.422 0.44 0.057 ...
  ..- attr(*, "measure")= chr "GEN"
  ..- attr(*, "slab")= int [1:12] 1 2 3 4 5 6 7 8 9 10 ...
 $ vi       : num [1:12] 6.66e-03 9.55e-01 1.15e-01 8.16e-02 1.76e+02 ...
 $ X        : num [1:12, 1:2] 1 1 1 1 1 1 1 1 1 1 ...
  ..- attr(*, "dimnames")=List of 2
  .. ..$ : chr [1:12] "110" "111" "112" "113" ...
  .. ..$ : chr [1:2] "intrcpt" "Mean_dose_cen"
 $ weights  : NULL
 $ yi.f     : atomic [1:12] 0.07 0.88 0.161 -0.29 17.4 0.12 -0.06 0.422 0.44 0.057 ...
  ..- attr(*, "measure")= chr "GEN"
  ..- attr(*, "slab")= int [1:12] 1 2 3 4 5 6 7 8 9 10 ...
 $ vi.f     : num [1:12] 6.66e-03 9.55e-01 1.15e-01 8.16e-02 1.76e+02 ...
 $ X.f      : num [1:12, 1:2] 1 1 1 1 1 1 1 1 1 1 ...
  ..- attr(*, "dimnames")=List of 2
  .. ..$ : chr [1:12] "110" "111" "112" "113" ...
  .. ..$ : chr [1:2] "intrcpt" "Mean_dose_cen"
 $ weights.f: NULL
 $ M        : num [1:12, 1:12] 0.0342 0 0 0 0 ...
 $ ai.f     : logi NA
 $ bi.f     : logi NA
 $ ci.f     : logi NA
 $ di.f     : logi NA
 $ x1i.f    : logi NA
 $ x2i.f    : logi NA
 $ t1i.f    : logi NA
 $ t2i.f    : logi NA
 $ ni       : NULL
 $ ni.f     : NULL
 $ ids      : int [1:12] 1 2 3 4 5 6 7 8 9 10 ...
 $ not.na   : logi [1:12] TRUE TRUE TRUE TRUE TRUE TRUE ...
 $ subset   : NULL
 $ slab     : int [1:12] 1 2 3 4 5 6 7 8 9 10 ...
 $ slab.null: logi TRUE
 $ measure  : chr "GEN"
 $ method   : chr "REML"
 $ weighted : logi TRUE
 $ knha     : logi FALSE
 $ dfs      : logi NA
 $ s2w      : num 1
 $ btt      : int 2
 $ intercept: logi TRUE
 $ digits   : num 4
 $ level    : num 95
 $ sparse   : logi FALSE
 $ control  : list()
 $ verbose  : logi FALSE
 $ add      : num 0.5
 $ to       : chr "only0"
 $ drop00   : logi FALSE
 $ fit.stats:'data.frame':      5 obs. of  2 variables:
  ..$ ML  : num [1:5] -6.17 18.08 18.33 19.79 21.33
  ..$ REML: num [1:5] -6.61 13.23 19.23 20.14 23.23
 $ version  :Classes 'package_version', 'numeric_version'  hidden list of 1
  ..$ : int [1:3] 1 9 8
 $ model    : chr "rma.uni"
 $ call     : language rma(yi = ERR, sei = Standard_deviation, mods = ~Mean_dose_cen, data = meta.data.cerebrovasc)
 - attr(*, "class")= chr [1:2] "rma.uni" "rma"
> 
> meta.cerebrovasc.dose.mean <- meta.cerebrovasc.dose$b[1,1]
> 
> meta.cerebrovasc.dose.SE <- meta.cerebrovasc.dose$se[1]
> 
> meta.cerebrovasc.dose.lower95 <- meta.cerebrovasc.dose.mean - qnorm(0.975)*meta.cerebrovasc.dose.SE
> 
> meta.cerebrovasc.dose.upper95 <- meta.cerebrovasc.dose.mean + qnorm(0.975)*meta.cerebrovasc.dose.SE
> 
> pval.cerebrovasc.dose <- 1-pnorm(meta.cerebrovasc.dose.mean/meta.cerebrovasc.dose.SE)
> 
> cbind(meta.cerebrovasc.dose.mean,meta.cerebrovasc.dose.lower95,meta.cerebrovasc.dose.upper95,pval.cerebrovasc.dose)
        meta.cerebrovasc.dose.mean meta.cerebrovasc.dose.lower95
intrcpt        0.15382045599873251        0.00038916986374684659
        meta.cerebrovasc.dose.upper95 pval.cerebrovasc.dose
intrcpt            0.3072517421337182  0.024710861863745714
> 
> ################################################################################
> #Now adjust for mean dose, adjusted to mean dose = 0.2 Gy, fitted to ln[ERR]   #
> ################################################################################
> meta.cerebrovasc.dose.pos <- rma(yi = log(ERR), sei = Standard_deviation, mods = ~ Mean_dose_cen, data = meta.data.cerebrovasc.pos)
> 
> summary(meta.cerebrovasc.dose.pos)

Mixed-Effects Model (k = 10; tau^2 estimator: REML)

  logLik  deviance       AIC       BIC      AICc  
-13.2326   26.4653   32.4653   32.7036   38.4653  

tau^2 (estimated amount of residual heterogeneity):     0.7463 (SE = 0.4756)
tau (square root of estimated tau^2 value):             0.8639
I^2 (residual heterogeneity / unaccounted variability): 97.84%
H^2 (unaccounted variability / sampling variability):   46.23
R^2 (amount of heterogeneity accounted for):            0.00%

Test for Residual Heterogeneity: 
QE(df = 8) = 328.1547, p-val < .0001

Test of Moderators (coefficient(s) 2): 
QM(df = 1) = 0.3286, p-val = 0.5665

Model Results:

               estimate      se     zval    pval    ci.lb    ci.ub     
intrcpt         -1.6218  0.3206  -5.0591  <.0001  -2.2501  -0.9935  ***
Mean_dose_cen   -0.7198  1.2558  -0.5732  0.5665  -3.1812   1.7415     

---
Signif. codes:  0 ‘***’ 0.001 ‘**’ 0.01 ‘*’ 0.050000000000000003 ‘.’ 0.10000000000000001 ‘ ’ 1 

> 
> str(meta.cerebrovasc.dose.pos)
List of 72
 $ b        : num [1:2, 1] -1.62 -0.72
  ..- attr(*, "dimnames")=List of 2
  .. ..$ : chr [1:2] "intrcpt" "Mean_dose_cen"
  .. ..$ : NULL
 $ se       : num [1:2] 0.321 1.256
 $ zval     : num [1:2] -5.059 -0.573
 $ pval     : num [1:2] 4.21e-07 5.67e-01
 $ ci.lb    : num [1:2] -2.25 -3.18
 $ ci.ub    : num [1:2] -0.993 1.741
 $ vb       : num [1:2, 1:2] 0.1028 -0.0173 -0.0173 1.577
  ..- attr(*, "dimnames")=List of 2
  .. ..$ : chr [1:2] "intrcpt" "Mean_dose_cen"
  .. ..$ : chr [1:2] "intrcpt" "Mean_dose_cen"
 $ tau2     : num 0.746
 $ se.tau2  : num 0.476
 $ tau2.fix : logi FALSE
 $ k        : int 10
 $ k.f      : int 10
 $ k.eff    : int 10
 $ p        : int 2
 $ p.eff    : int 2
 $ parms    : num 3
 $ m        : int 1
 $ QE       : num 328
 $ QEp      : num 4.14e-66
 $ QM       : num 0.329
 $ QMp      : num 0.567
 $ I2       : num 97.8
 $ H2       : num 46.2
 $ R2       : num 0
 $ int.only : logi FALSE
 $ int.incl : logi TRUE
 $ allvipos : logi TRUE
 $ coef.na  : Named logi [1:2] FALSE FALSE
  ..- attr(*, "names")= chr [1:2] "Xintrcpt" "XMean_dose_cen"
 $ yi       : atomic [1:10] -2.659 -0.128 -1.826 2.856 -2.12 ...
  ..- attr(*, "measure")= chr "GEN"
  ..- attr(*, "slab")= int [1:10] 1 2 3 4 5 6 7 8 9 10
 $ vi       : num [1:10] 6.66e-03 9.55e-01 1.15e-01 1.76e+02 1.28e-03 ...
 $ X        : num [1:10, 1:2] 1 1 1 1 1 1 1 1 1 1 ...
  ..- attr(*, "dimnames")=List of 2
  .. ..$ : chr [1:10] "110" "111" "112" "114" ...
  .. ..$ : chr [1:2] "intrcpt" "Mean_dose_cen"
 $ weights  : NULL
 $ yi.f     : atomic [1:10] -2.659 -0.128 -1.826 2.856 -2.12 ...
  ..- attr(*, "measure")= chr "GEN"
  ..- attr(*, "slab")= int [1:10] 1 2 3 4 5 6 7 8 9 10
 $ vi.f     : num [1:10] 6.66e-03 9.55e-01 1.15e-01 1.76e+02 1.28e-03 ...
 $ X.f      : num [1:10, 1:2] 1 1 1 1 1 1 1 1 1 1 ...
  ..- attr(*, "dimnames")=List of 2
  .. ..$ : chr [1:10] "110" "111" "112" "114" ...
  .. ..$ : chr [1:2] "intrcpt" "Mean_dose_cen"
 $ weights.f: NULL
 $ M        : num [1:10, 1:10] 0.753 0 0 0 0 ...
 $ ai.f     : logi NA
 $ bi.f     : logi NA
 $ ci.f     : logi NA
 $ di.f     : logi NA
 $ x1i.f    : logi NA
 $ x2i.f    : logi NA
 $ t1i.f    : logi NA
 $ t2i.f    : logi NA
 $ ni       : NULL
 $ ni.f     : NULL
 $ ids      : int [1:10] 1 2 3 4 5 6 7 8 9 10
 $ not.na   : logi [1:10] TRUE TRUE TRUE TRUE TRUE TRUE ...
 $ subset   : NULL
 $ slab     : int [1:10] 1 2 3 4 5 6 7 8 9 10
 $ slab.null: logi TRUE
 $ measure  : chr "GEN"
 $ method   : chr "REML"
 $ weighted : logi TRUE
 $ knha     : logi FALSE
 $ dfs      : logi NA
 $ s2w      : num 1
 $ btt      : int 2
 $ intercept: logi TRUE
 $ digits   : num 4
 $ level    : num 95
 $ sparse   : logi FALSE
 $ control  : list()
 $ verbose  : logi FALSE
 $ add      : num 0.5
 $ to       : chr "only0"
 $ drop00   : logi FALSE
 $ fit.stats:'data.frame':      5 obs. of  2 variables:
  ..$ ML  : num [1:5] -15.3 35.1 36.6 37.5 40.6
  ..$ REML: num [1:5] -13.2 26.5 32.5 32.7 38.5
 $ version  :Classes 'package_version', 'numeric_version'  hidden list of 1
  ..$ : int [1:3] 1 9 8
 $ model    : chr "rma.uni"
 $ call     : language rma(yi = log(ERR), sei = Standard_deviation, mods = ~Mean_dose_cen, data = meta.data.cerebrovasc.pos)
 - attr(*, "class")= chr [1:2] "rma.uni" "rma"
> 
> meta.cerebrovasc.dose.pos.mean <- meta.cerebrovasc.dose.pos$b[1,1]
> 
> meta.cerebrovasc.dose.pos.SE <- meta.cerebrovasc.dose.pos$se[1]
> 
> meta.cerebrovasc.dose.pos.lower95 <- meta.cerebrovasc.dose.pos.mean - qnorm(0.975)*meta.cerebrovasc.dose.pos.SE
> 
> meta.cerebrovasc.dose.pos.upper95 <- meta.cerebrovasc.dose.pos.mean + qnorm(0.975)*meta.cerebrovasc.dose.pos.SE
> 
> pval.cerebrovasc.dose.pos <- pnorm(meta.cerebrovasc.dose.pos.mean/meta.cerebrovasc.dose.pos.SE)
> 
> cbind(exp(meta.cerebrovasc.dose.pos.mean),exp(meta.cerebrovasc.dose.pos.lower95),exp(meta.cerebrovasc.dose.pos.upper95),pval.cerebrovasc.dose.pos)
                                                                   
intrcpt 0.19754207224487905 0.10538692584792675 0.37028189211165502
        pval.cerebrovasc.dose.pos
intrcpt    2.1065770819449394e-07
> 
> meta.cerebrovasc.dose.pos.adj <- meta.cerebrovasc.dose.pos$b[2,1]
> 
> meta.cerebrovasc.dose.pos.adj.SE <- meta.cerebrovasc.dose.pos$se[2]
> 
> meta.cerebrovasc.dose.pos.adj.lower95 <- meta.cerebrovasc.dose.pos.adj - qnorm(0.975)*meta.cerebrovasc.dose.pos.adj.SE
> 
> meta.cerebrovasc.dose.pos.adj.upper95 <- meta.cerebrovasc.dose.pos.adj + qnorm(0.975)*meta.cerebrovasc.dose.pos.adj.SE
> 
> pval.cerebrovasc.dose.pos.adj <- pnorm(meta.cerebrovasc.dose.pos.adj/meta.cerebrovasc.dose.pos.adj.SE)
> 
> cbind(meta.cerebrovasc.dose.pos.adj,meta.cerebrovasc.dose.pos.adj.lower95,meta.cerebrovasc.dose.pos.adj.upper95,pval.cerebrovasc.dose.pos.adj)
              meta.cerebrovasc.dose.pos.adj
Mean_dose_cen          -0.71983555900061558
              meta.cerebrovasc.dose.pos.adj.lower95
Mean_dose_cen                   -3.1811561462129561
              meta.cerebrovasc.dose.pos.adj.upper95
Mean_dose_cen                    1.7414850282117251
              pval.cerebrovasc.dose.pos.adj
Mean_dose_cen           0.28325150517103059
> 
> ###########################################################################
> #Now adjust for all age at exposure and radiation dose rate               #
> ###########################################################################
> 
> ####################################
> #Model adjusting for exposure age  #
> ####################################
> 
> meta.cerebrovasc.age <- rma(yi = ERR, sei = Standard_deviation, mods = ~ factor(Age_exposure_range), data = meta.data, subset = (Code == 9))
Warning message:
In rma(yi = ERR, sei = Standard_deviation, mods = ~factor(Age_exposure_range),  :
  Redundant predictors dropped from the model.
> 
> summary(meta.cerebrovasc.age)

Mixed-Effects Model (k = 12; tau^2 estimator: REML)

  logLik  deviance       AIC       BIC      AICc  
 -6.7592   13.5184   19.5184   20.4262   23.5184  

tau^2 (estimated amount of residual heterogeneity):     0.0242 (SE = 0.0260)
tau (square root of estimated tau^2 value):             0.1557
I^2 (residual heterogeneity / unaccounted variability): 55.89%
H^2 (unaccounted variability / sampling variability):   2.27
R^2 (amount of heterogeneity accounted for):            0.00%

Test for Residual Heterogeneity: 
QE(df = 10) = 21.4178, p-val = 0.0184

Test of Moderators (coefficient(s) 2): 
QM(df = 1) = 0.5945, p-val = 0.4407

Model Results:

                                    estimate      se     zval    pval    ci.lb
intrcpt                               0.2070  0.1024   2.0210  0.0433   0.0063
factor(Age_exposure_range)All ages   -0.1155  0.1498  -0.7710  0.4407  -0.4092
                                     ci.ub   
intrcpt                             0.4077  *
factor(Age_exposure_range)All ages  0.1781   

---
Signif. codes:  0 ‘***’ 0.001 ‘**’ 0.01 ‘*’ 0.050000000000000003 ‘.’ 0.10000000000000001 ‘ ’ 1 

> 
> str(meta.cerebrovasc.age)
List of 72
 $ b        : num [1:2, 1] 0.207 -0.116
  ..- attr(*, "dimnames")=List of 2
  .. ..$ : chr [1:2] "intrcpt" "factor(Age_exposure_range)All ages"
  .. ..$ : NULL
 $ se       : num [1:2] 0.102 0.15
 $ zval     : num [1:2] 2.021 -0.771
 $ pval     : num [1:2] 0.0433 0.4407
 $ ci.lb    : num [1:2] 0.00626 -0.40916
 $ ci.ub    : num [1:2] 0.408 0.178
 $ vb       : num [1:2, 1:2] 0.0105 -0.0105 -0.0105 0.0224
  ..- attr(*, "dimnames")=List of 2
  .. ..$ : chr [1:2] "intrcpt" "factor(Age_exposure_range)All ages"
  .. ..$ : chr [1:2] "intrcpt" "factor(Age_exposure_range)All ages"
 $ tau2     : num 0.0242
 $ se.tau2  : num 0.026
 $ tau2.fix : logi FALSE
 $ k        : int 12
 $ k.f      : int 12
 $ k.eff    : int 12
 $ p        : int 2
 $ p.eff    : int 2
 $ parms    : num 3
 $ m        : int 1
 $ QE       : num 21.4
 $ QEp      : num 0.0184
 $ QM       : num 0.595
 $ QMp      : num 0.441
 $ I2       : num 55.9
 $ H2       : num 2.27
 $ R2       : num 0
 $ int.only : logi FALSE
 $ int.incl : logi TRUE
 $ allvipos : logi TRUE
 $ coef.na  : Named logi [1:5] FALSE FALSE TRUE TRUE TRUE
  ..- attr(*, "names")= chr [1:5] "Xintrcpt" "Xfactor(Age_exposure_range)All ages" "Xfactor(Age_exposure_range)Childhood" "Xfactor(Age_exposure_range)Old adult" ...
 $ yi       : atomic [1:12] 0.07 0.88 0.161 -0.29 17.4 0.12 -0.06 0.422 0.44 0.057 ...
  ..- attr(*, "measure")= chr "GEN"
  ..- attr(*, "slab")= int [1:12] 110 111 112 113 114 115 116 117 118 119 ...
 $ vi       : num [1:12] 6.66e-03 9.55e-01 1.15e-01 8.16e-02 1.76e+02 ...
 $ X        : num [1:12, 1:2] 1 1 1 1 1 1 1 1 1 1 ...
  ..- attr(*, "dimnames")=List of 2
  .. ..$ : chr [1:12] "110" "111" "112" "113" ...
  .. ..$ : chr [1:2] "intrcpt" "factor(Age_exposure_range)All ages"
 $ weights  : NULL
 $ yi.f     : atomic [1:12] 0.07 0.88 0.161 -0.29 17.4 0.12 -0.06 0.422 0.44 0.057 ...
  ..- attr(*, "measure")= chr "GEN"
  ..- attr(*, "slab")= int [1:12] 110 111 112 113 114 115 116 117 118 119 ...
 $ vi.f     : num [1:12] 6.66e-03 9.55e-01 1.15e-01 8.16e-02 1.76e+02 ...
 $ X.f      : num [1:12, 1:2] 1 1 1 1 1 1 1 1 1 1 ...
  ..- attr(*, "dimnames")=List of 2
  .. ..$ : chr [1:12] "110" "111" "112" "113" ...
  .. ..$ : chr [1:2] "intrcpt" "factor(Age_exposure_range)All ages"
 $ weights.f: NULL
 $ M        : num [1:12, 1:12] 0.0309 0 0 0 0 ...
 $ ai.f     : logi NA
 $ bi.f     : logi NA
 $ ci.f     : logi NA
 $ di.f     : logi NA
 $ x1i.f    : logi NA
 $ x2i.f    : logi NA
 $ t1i.f    : logi NA
 $ t2i.f    : logi NA
 $ ni       : NULL
 $ ni.f     : NULL
 $ ids      : int [1:12] 110 111 112 113 114 115 116 117 118 119 ...
 $ not.na   : logi [1:12] TRUE TRUE TRUE TRUE TRUE TRUE ...
 $ subset   : logi [1:265] FALSE FALSE FALSE FALSE FALSE FALSE ...
 $ slab     : int [1:12] 110 111 112 113 114 115 116 117 118 119 ...
 $ slab.null: logi TRUE
 $ measure  : chr "GEN"
 $ method   : chr "REML"
 $ weighted : logi TRUE
 $ knha     : logi FALSE
 $ dfs      : logi NA
 $ s2w      : num 1
 $ btt      : int 2
 $ intercept: logi TRUE
 $ digits   : num 4
 $ level    : num 95
 $ sparse   : logi FALSE
 $ control  : list()
 $ verbose  : logi FALSE
 $ add      : num 0.5
 $ to       : chr "only0"
 $ drop00   : logi FALSE
 $ fit.stats:'data.frame':      5 obs. of  2 variables:
  ..$ ML  : num [1:5] -5.84 17.42 17.68 19.13 20.68
  ..$ REML: num [1:5] -6.76 13.52 19.52 20.43 23.52
 $ version  :Classes 'package_version', 'numeric_version'  hidden list of 1
  ..$ : int [1:3] 1 9 8
 $ model    : chr "rma.uni"
 $ call     : language rma(yi = ERR, sei = Standard_deviation, mods = ~factor(Age_exposure_range),      data = meta.data, subset = (Code == 9))
 - attr(*, "class")= chr [1:2] "rma.uni" "rma"
> 
> #Model separately for all age exposure
> meta.cerebrovasc.all.age <- rma(yi = ERR, sei = Standard_deviation, data = meta.data, subset = (Code == 9) & (Age_exposure_range == "All ages"))
> 
> summary(meta.cerebrovasc.all.age)

Random-Effects Model (k = 4; tau^2 estimator: REML)

  logLik  deviance       AIC       BIC      AICc  
  1.7881   -3.5761    0.4239   -1.3789   12.4239  

tau^2 (estimated amount of total heterogeneity): 0 (SE = 0.0055)
tau (square root of estimated tau^2 value):      0
I^2 (total heterogeneity / total variability):   0.00%
H^2 (total variability / sampling variability):  1.00

Test for Heterogeneity: 
Q(df = 3) = 0.8379, p-val = 0.8404

Model Results:

estimate       se     zval     pval    ci.lb    ci.ub          
  0.1109   0.0325   3.4166   0.0006   0.0473   0.1746      *** 

---
Signif. codes:  0 ‘***’ 0.001 ‘**’ 0.01 ‘*’ 0.050000000000000003 ‘.’ 0.10000000000000001 ‘ ’ 1 

> 
> str(meta.cerebrovasc.all.age)
List of 72
 $ b        : num [1, 1] 0.111
  ..- attr(*, "dimnames")=List of 2
  .. ..$ : chr "intrcpt"
  .. ..$ : NULL
 $ se       : num 0.0325
 $ zval     : num 3.42
 $ pval     : num 0.000634
 $ ci.lb    : num 0.0473
 $ ci.ub    : num 0.175
 $ vb       : num [1, 1] 0.00105
  ..- attr(*, "dimnames")=List of 2
  .. ..$ : chr "intrcpt"
  .. ..$ : chr "intrcpt"
 $ tau2     : num 0
 $ se.tau2  : num 0.00552
 $ tau2.fix : logi FALSE
 $ k        : int 4
 $ k.f      : int 4
 $ k.eff    : int 4
 $ p        : int 1
 $ p.eff    : int 1
 $ parms    : num 2
 $ m        : int 1
 $ QE       : num 0.838
 $ QEp      : num 0.84
 $ QM       : num 11.7
 $ QMp      : num 0.000634
 $ I2       : num 0
 $ H2       : num 1
 $ R2       : NULL
 $ int.only : logi TRUE
 $ int.incl : logi TRUE
 $ allvipos : logi TRUE
 $ coef.na  : Named logi FALSE
  ..- attr(*, "names")= chr "X"
 $ yi       : atomic [1:4] 0.07 0.12 -0.06 0.343
  ..- attr(*, "measure")= chr "GEN"
  ..- attr(*, "slab")= int [1:4] 110 115 116 121
 $ vi       : num [1:4] 0.00666 0.00128 0.09216 0.26267
 $ X        : num [1:4, 1] 1 1 1 1
  ..- attr(*, "dimnames")=List of 2
  .. ..$ : NULL
  .. ..$ : chr "intrcpt"
 $ weights  : NULL
 $ yi.f     : atomic [1:4] 0.07 0.12 -0.06 0.343
  ..- attr(*, "measure")= chr "GEN"
  ..- attr(*, "slab")= int [1:4] 110 115 116 121
 $ vi.f     : num [1:4] 0.00666 0.00128 0.09216 0.26267
 $ X.f      : num [1:4, 1] 1 1 1 1
  ..- attr(*, "dimnames")=List of 2
  .. ..$ : NULL
  .. ..$ : chr "intrcpt"
 $ weights.f: NULL
 $ M        : num [1:4, 1:4] 0.00666 0 0 0 0 ...
 $ ai.f     : logi NA
 $ bi.f     : logi NA
 $ ci.f     : logi NA
 $ di.f     : logi NA
 $ x1i.f    : logi NA
 $ x2i.f    : logi NA
 $ t1i.f    : logi NA
 $ t2i.f    : logi NA
 $ ni       : NULL
 $ ni.f     : NULL
 $ ids      : int [1:4] 110 115 116 121
 $ not.na   : logi [1:4] TRUE TRUE TRUE TRUE
 $ subset   : logi [1:265] FALSE FALSE FALSE FALSE FALSE FALSE ...
 $ slab     : int [1:4] 110 115 116 121
 $ slab.null: logi TRUE
 $ measure  : chr "GEN"
 $ method   : chr "REML"
 $ weighted : logi TRUE
 $ knha     : logi FALSE
 $ dfs      : logi NA
 $ s2w      : num 1
 $ btt      : num 1
 $ intercept: logi TRUE
 $ digits   : num 4
 $ level    : num 95
 $ sparse   : logi FALSE
 $ control  : list()
 $ verbose  : logi FALSE
 $ add      : num 0.5
 $ to       : chr "only0"
 $ drop00   : logi FALSE
 $ fit.stats:'data.frame':      5 obs. of  2 variables:
  ..$ ML  : num [1:5] 3.604 0.838 -3.207 -4.434 8.793
  ..$ REML: num [1:5] 1.788 -3.576 0.424 -1.379 12.424
 $ version  :Classes 'package_version', 'numeric_version'  hidden list of 1
  ..$ : int [1:3] 1 9 8
 $ model    : chr "rma.uni"
 $ call     : language rma(yi = ERR, sei = Standard_deviation, data = meta.data, subset = (Code ==      9) & (Age_exposure_range == "All ages"))
 - attr(*, "class")= chr [1:2] "rma.uni" "rma"
> 
> meta.cerebrovasc.all.age.mean <- meta.cerebrovasc.all.age$b[1,1]
> 
> meta.cerebrovasc.all.age.SE <- meta.cerebrovasc.all.age$se
> 
> meta.cerebrovasc.all.age.lower95 <- meta.cerebrovasc.all.age.mean - qnorm(0.975)*meta.cerebrovasc.all.age.SE
> 
> meta.cerebrovasc.all.age.upper95 <- meta.cerebrovasc.all.age.mean + qnorm(0.975)*meta.cerebrovasc.all.age.SE
> 
> pval.cerebrovasc.all.age <- 1-pnorm(meta.cerebrovasc.all.age.mean/meta.cerebrovasc.all.age.SE)
> 
> cbind(meta.cerebrovasc.all.age.mean,meta.cerebrovasc.all.age.lower95,meta.cerebrovasc.all.age.upper95,pval.cerebrovasc.all.age)
        meta.cerebrovasc.all.age.mean meta.cerebrovasc.all.age.lower95
intrcpt            0.1109274435212094             0.047293795458488691
        meta.cerebrovasc.all.age.upper95 pval.cerebrovasc.all.age
intrcpt               0.1745610915839301   0.00031698564094839732
> 
> #Model separately for adult exposure
> meta.cerebrovasc.adult <- rma(yi = ERR, sei = Standard_deviation, data = meta.data, subset = (Code == 9) & (Age_exposure_range == "Adult"))
> 
> summary(meta.cerebrovasc.adult)

Random-Effects Model (k = 8; tau^2 estimator: REML)

  logLik  deviance       AIC       BIC      AICc  
 -7.3288   14.6577   18.6577   18.5495   21.6577  

tau^2 (estimated amount of total heterogeneity): 0.0477 (SE = 0.0583)
tau (square root of estimated tau^2 value):      0.2184
I^2 (total heterogeneity / total variability):   62.60%
H^2 (total variability / sampling variability):  2.67

Test for Heterogeneity: 
Q(df = 7) = 20.5799, p-val = 0.0044

Model Results:

estimate       se     zval     pval    ci.lb    ci.ub          
  0.2050   0.1285   1.5959   0.1105  -0.0468   0.4568          

---
Signif. codes:  0 ‘***’ 0.001 ‘**’ 0.01 ‘*’ 0.050000000000000003 ‘.’ 0.10000000000000001 ‘ ’ 1 

> 
> str(meta.cerebrovasc.adult)
List of 72
 $ b        : num [1, 1] 0.205
  ..- attr(*, "dimnames")=List of 2
  .. ..$ : chr "intrcpt"
  .. ..$ : NULL
 $ se       : num 0.128
 $ zval     : num 1.6
 $ pval     : num 0.111
 $ ci.lb    : num -0.0468
 $ ci.ub    : num 0.457
 $ vb       : num [1, 1] 0.0165
  ..- attr(*, "dimnames")=List of 2
  .. ..$ : chr "intrcpt"
  .. ..$ : chr "intrcpt"
 $ tau2     : num 0.0477
 $ se.tau2  : num 0.0583
 $ tau2.fix : logi FALSE
 $ k        : int 8
 $ k.f      : int 8
 $ k.eff    : int 8
 $ p        : int 1
 $ p.eff    : int 1
 $ parms    : num 2
 $ m        : int 1
 $ QE       : num 20.6
 $ QEp      : num 0.00444
 $ QM       : num 2.55
 $ QMp      : num 0.111
 $ I2       : num 62.6
 $ H2       : num 2.67
 $ R2       : NULL
 $ int.only : logi TRUE
 $ int.incl : logi TRUE
 $ allvipos : logi TRUE
 $ coef.na  : Named logi FALSE
  ..- attr(*, "names")= chr "X"
 $ yi       : atomic [1:8] 0.88 0.161 -0.29 17.4 0.422 0.44 0.057 0.45
  ..- attr(*, "measure")= chr "GEN"
  ..- attr(*, "slab")= int [1:8] 111 112 113 114 117 118 119 120
 $ vi       : num [1:8] 0.9546 0.1151 0.0816 176.4609 1.3143 ...
 $ X        : num [1:8, 1] 1 1 1 1 1 1 1 1
  ..- attr(*, "dimnames")=List of 2
  .. ..$ : NULL
  .. ..$ : chr "intrcpt"
 $ weights  : NULL
 $ yi.f     : atomic [1:8] 0.88 0.161 -0.29 17.4 0.422 0.44 0.057 0.45
  ..- attr(*, "measure")= chr "GEN"
  ..- attr(*, "slab")= int [1:8] 111 112 113 114 117 118 119 120
 $ vi.f     : num [1:8] 0.9546 0.1151 0.0816 176.4609 1.3143 ...
 $ X.f      : num [1:8, 1] 1 1 1 1 1 1 1 1
  ..- attr(*, "dimnames")=List of 2
  .. ..$ : NULL
  .. ..$ : chr "intrcpt"
 $ weights.f: NULL
 $ M        : num [1:8, 1:8] 1 0 0 0 0 ...
 $ ai.f     : logi NA
 $ bi.f     : logi NA
 $ ci.f     : logi NA
 $ di.f     : logi NA
 $ x1i.f    : logi NA
 $ x2i.f    : logi NA
 $ t1i.f    : logi NA
 $ t2i.f    : logi NA
 $ ni       : NULL
 $ ni.f     : NULL
 $ ids      : int [1:8] 111 112 113 114 117 118 119 120
 $ not.na   : logi [1:8] TRUE TRUE TRUE TRUE TRUE TRUE ...
 $ subset   : logi [1:265] FALSE FALSE FALSE FALSE FALSE FALSE ...
 $ slab     : int [1:8] 111 112 113 114 117 118 119 120
 $ slab.null: logi TRUE
 $ measure  : chr "GEN"
 $ method   : chr "REML"
 $ weighted : logi TRUE
 $ knha     : logi FALSE
 $ dfs      : logi NA
 $ s2w      : num 1
 $ btt      : num 1
 $ intercept: logi TRUE
 $ digits   : num 4
 $ level    : num 95
 $ sparse   : logi FALSE
 $ control  : list()
 $ verbose  : logi FALSE
 $ add      : num 0.5
 $ to       : chr "only0"
 $ drop00   : logi FALSE
 $ fit.stats:'data.frame':      5 obs. of  2 variables:
  ..$ ML  : num [1:5] -7.24 12.17 18.47 18.63 20.87
  ..$ REML: num [1:5] -7.33 14.66 18.66 18.55 21.66
 $ version  :Classes 'package_version', 'numeric_version'  hidden list of 1
  ..$ : int [1:3] 1 9 8
 $ model    : chr "rma.uni"
 $ call     : language rma(yi = ERR, sei = Standard_deviation, data = meta.data, subset = (Code ==      9) & (Age_exposure_range == "Adult"))
 - attr(*, "class")= chr [1:2] "rma.uni" "rma"
> 
> meta.cerebrovasc.adult.mean <- meta.cerebrovasc.adult$b[1,1]
> 
> meta.cerebrovasc.adult.SE <- meta.cerebrovasc.adult$se
> 
> meta.cerebrovasc.adult.lower95 <- meta.cerebrovasc.adult.mean - qnorm(0.975)*meta.cerebrovasc.adult.SE
> 
> meta.cerebrovasc.adult.upper95 <- meta.cerebrovasc.adult.mean + qnorm(0.975)*meta.cerebrovasc.adult.SE
> 
> pval.cerebrovasc.adult <- 1-pnorm(meta.cerebrovasc.adult.mean/meta.cerebrovasc.adult.SE)
> 
> cbind(meta.cerebrovasc.adult.mean,meta.cerebrovasc.adult.lower95,meta.cerebrovasc.adult.upper95,pval.cerebrovasc.adult)
        meta.cerebrovasc.adult.mean meta.cerebrovasc.adult.lower95
intrcpt         0.20499456740628547          -0.046768999996953164
        meta.cerebrovasc.adult.upper95 pval.cerebrovasc.adult
intrcpt             0.4567581348095241   0.055258890467731248
> 
> #Forest plot
> dev.off()
null device 
          1 
> 
> forestplot(mean= c(meta.cerebrovasc.all.age.mean,meta.cerebrovasc.adult.mean), lower=c(meta.cerebrovasc.all.age.lower95,meta.cerebrovasc.adult.lower95), upper=c(meta.cerebrovasc.all.age.upper95,meta.cerebrovasc.adult.upper95), labeltext=c("All age exposure","Adult exposure"),boxsize=0.05,xticks=c(0.0,0.1,0.2,0.3,0.4,0.5,0.6),clip=c(0.0,0.6),txt_gp=fpTxtGp(label=gpar(cex=1.0),xlab=gpar(cex=1.0),ticks=gpar(cex=0.75)), xlab="ERR / Gy", vertices = TRUE)
> 
> ###########################################
> #Model adjusting for radiation dose rate  #
> ###########################################
> 
> meta.cerebrovasc.frac <- rma(yi = ERR, sei = Standard_deviation, mods = ~ factor(Radiation_type), data = meta.data, subset = (Code == 9))
> 
> summary(meta.cerebrovasc.age)

Mixed-Effects Model (k = 12; tau^2 estimator: REML)

  logLik  deviance       AIC       BIC      AICc  
 -6.7592   13.5184   19.5184   20.4262   23.5184  

tau^2 (estimated amount of residual heterogeneity):     0.0242 (SE = 0.0260)
tau (square root of estimated tau^2 value):             0.1557
I^2 (residual heterogeneity / unaccounted variability): 55.89%
H^2 (unaccounted variability / sampling variability):   2.27
R^2 (amount of heterogeneity accounted for):            0.00%

Test for Residual Heterogeneity: 
QE(df = 10) = 21.4178, p-val = 0.0184

Test of Moderators (coefficient(s) 2): 
QM(df = 1) = 0.5945, p-val = 0.4407

Model Results:

                                    estimate      se     zval    pval    ci.lb
intrcpt                               0.2070  0.1024   2.0210  0.0433   0.0063
factor(Age_exposure_range)All ages   -0.1155  0.1498  -0.7710  0.4407  -0.4092
                                     ci.ub   
intrcpt                             0.4077  *
factor(Age_exposure_range)All ages  0.1781   

---
Signif. codes:  0 ‘***’ 0.001 ‘**’ 0.01 ‘*’ 0.050000000000000003 ‘.’ 0.10000000000000001 ‘ ’ 1 

> 
> str(meta.cerebrovasc.age)
List of 72
 $ b        : num [1:2, 1] 0.207 -0.116
  ..- attr(*, "dimnames")=List of 2
  .. ..$ : chr [1:2] "intrcpt" "factor(Age_exposure_range)All ages"
  .. ..$ : NULL
 $ se       : num [1:2] 0.102 0.15
 $ zval     : num [1:2] 2.021 -0.771
 $ pval     : num [1:2] 0.0433 0.4407
 $ ci.lb    : num [1:2] 0.00626 -0.40916
 $ ci.ub    : num [1:2] 0.408 0.178
 $ vb       : num [1:2, 1:2] 0.0105 -0.0105 -0.0105 0.0224
  ..- attr(*, "dimnames")=List of 2
  .. ..$ : chr [1:2] "intrcpt" "factor(Age_exposure_range)All ages"
  .. ..$ : chr [1:2] "intrcpt" "factor(Age_exposure_range)All ages"
 $ tau2     : num 0.0242
 $ se.tau2  : num 0.026
 $ tau2.fix : logi FALSE
 $ k        : int 12
 $ k.f      : int 12
 $ k.eff    : int 12
 $ p        : int 2
 $ p.eff    : int 2
 $ parms    : num 3
 $ m        : int 1
 $ QE       : num 21.4
 $ QEp      : num 0.0184
 $ QM       : num 0.595
 $ QMp      : num 0.441
 $ I2       : num 55.9
 $ H2       : num 2.27
 $ R2       : num 0
 $ int.only : logi FALSE
 $ int.incl : logi TRUE
 $ allvipos : logi TRUE
 $ coef.na  : Named logi [1:5] FALSE FALSE TRUE TRUE TRUE
  ..- attr(*, "names")= chr [1:5] "Xintrcpt" "Xfactor(Age_exposure_range)All ages" "Xfactor(Age_exposure_range)Childhood" "Xfactor(Age_exposure_range)Old adult" ...
 $ yi       : atomic [1:12] 0.07 0.88 0.161 -0.29 17.4 0.12 -0.06 0.422 0.44 0.057 ...
  ..- attr(*, "measure")= chr "GEN"
  ..- attr(*, "slab")= int [1:12] 110 111 112 113 114 115 116 117 118 119 ...
 $ vi       : num [1:12] 6.66e-03 9.55e-01 1.15e-01 8.16e-02 1.76e+02 ...
 $ X        : num [1:12, 1:2] 1 1 1 1 1 1 1 1 1 1 ...
  ..- attr(*, "dimnames")=List of 2
  .. ..$ : chr [1:12] "110" "111" "112" "113" ...
  .. ..$ : chr [1:2] "intrcpt" "factor(Age_exposure_range)All ages"
 $ weights  : NULL
 $ yi.f     : atomic [1:12] 0.07 0.88 0.161 -0.29 17.4 0.12 -0.06 0.422 0.44 0.057 ...
  ..- attr(*, "measure")= chr "GEN"
  ..- attr(*, "slab")= int [1:12] 110 111 112 113 114 115 116 117 118 119 ...
 $ vi.f     : num [1:12] 6.66e-03 9.55e-01 1.15e-01 8.16e-02 1.76e+02 ...
 $ X.f      : num [1:12, 1:2] 1 1 1 1 1 1 1 1 1 1 ...
  ..- attr(*, "dimnames")=List of 2
  .. ..$ : chr [1:12] "110" "111" "112" "113" ...
  .. ..$ : chr [1:2] "intrcpt" "factor(Age_exposure_range)All ages"
 $ weights.f: NULL
 $ M        : num [1:12, 1:12] 0.0309 0 0 0 0 ...
 $ ai.f     : logi NA
 $ bi.f     : logi NA
 $ ci.f     : logi NA
 $ di.f     : logi NA
 $ x1i.f    : logi NA
 $ x2i.f    : logi NA
 $ t1i.f    : logi NA
 $ t2i.f    : logi NA
 $ ni       : NULL
 $ ni.f     : NULL
 $ ids      : int [1:12] 110 111 112 113 114 115 116 117 118 119 ...
 $ not.na   : logi [1:12] TRUE TRUE TRUE TRUE TRUE TRUE ...
 $ subset   : logi [1:265] FALSE FALSE FALSE FALSE FALSE FALSE ...
 $ slab     : int [1:12] 110 111 112 113 114 115 116 117 118 119 ...
 $ slab.null: logi TRUE
 $ measure  : chr "GEN"
 $ method   : chr "REML"
 $ weighted : logi TRUE
 $ knha     : logi FALSE
 $ dfs      : logi NA
 $ s2w      : num 1
 $ btt      : int 2
 $ intercept: logi TRUE
 $ digits   : num 4
 $ level    : num 95
 $ sparse   : logi FALSE
 $ control  : list()
 $ verbose  : logi FALSE
 $ add      : num 0.5
 $ to       : chr "only0"
 $ drop00   : logi FALSE
 $ fit.stats:'data.frame':      5 obs. of  2 variables:
  ..$ ML  : num [1:5] -5.84 17.42 17.68 19.13 20.68
  ..$ REML: num [1:5] -6.76 13.52 19.52 20.43 23.52
 $ version  :Classes 'package_version', 'numeric_version'  hidden list of 1
  ..$ : int [1:3] 1 9 8
 $ model    : chr "rma.uni"
 $ call     : language rma(yi = ERR, sei = Standard_deviation, mods = ~factor(Age_exposure_range),      data = meta.data, subset = (Code == 9))
 - attr(*, "class")= chr [1:2] "rma.uni" "rma"
> 
> #Model separately for acute high dose rate exposure
> meta.cerebrovasc.acute.high <- rma(yi = ERR, sei = Standard_deviation, data = meta.data, subset = (Code == 9) & (Radiation_type == "Acute high dose rate"))
> 
> summary(meta.cerebrovasc.acute.high)

Random-Effects Model (k = 2; tau^2 estimator: REML)

  logLik  deviance       AIC       BIC      AICc  
  1.6881   -3.3763    0.6237   -3.3763   12.6237  

tau^2 (estimated amount of total heterogeneity): 0 (SE = 0.0056)
tau (square root of estimated tau^2 value):      0
I^2 (total heterogeneity / total variability):   0.00%
H^2 (total variability / sampling variability):  1.00

Test for Heterogeneity: 
Q(df = 1) = 0.3149, p-val = 0.5747

Model Results:

estimate       se     zval     pval    ci.lb    ci.ub          
  0.1120   0.0327   3.4219   0.0006   0.0478   0.1761      *** 

---
Signif. codes:  0 ‘***’ 0.001 ‘**’ 0.01 ‘*’ 0.050000000000000003 ‘.’ 0.10000000000000001 ‘ ’ 1 

> 
> str(meta.cerebrovasc.acute.high)
List of 72
 $ b        : num [1, 1] 0.112
  ..- attr(*, "dimnames")=List of 2
  .. ..$ : chr "intrcpt"
  .. ..$ : NULL
 $ se       : num 0.0327
 $ zval     : num 3.42
 $ pval     : num 0.000622
 $ ci.lb    : num 0.0478
 $ ci.ub    : num 0.176
 $ vb       : num [1, 1] 0.00107
  ..- attr(*, "dimnames")=List of 2
  .. ..$ : chr "intrcpt"
  .. ..$ : chr "intrcpt"
 $ tau2     : num 0
 $ se.tau2  : num 0.00561
 $ tau2.fix : logi FALSE
 $ k        : int 2
 $ k.f      : int 2
 $ k.eff    : int 2
 $ p        : int 1
 $ p.eff    : int 1
 $ parms    : num 2
 $ m        : int 1
 $ QE       : num 0.315
 $ QEp      : num 0.575
 $ QM       : num 11.7
 $ QMp      : num 0.000622
 $ I2       : num 0
 $ H2       : num 1
 $ R2       : NULL
 $ int.only : logi TRUE
 $ int.incl : logi TRUE
 $ allvipos : logi TRUE
 $ coef.na  : Named logi FALSE
  ..- attr(*, "names")= chr "X"
 $ yi       : atomic [1:2] 0.07 0.12
  ..- attr(*, "measure")= chr "GEN"
  ..- attr(*, "slab")= int [1:2] 110 115
 $ vi       : num [1:2] 0.00666 0.00128
 $ X        : num [1:2, 1] 1 1
  ..- attr(*, "dimnames")=List of 2
  .. ..$ : NULL
  .. ..$ : chr "intrcpt"
 $ weights  : NULL
 $ yi.f     : atomic [1:2] 0.07 0.12
  ..- attr(*, "measure")= chr "GEN"
  ..- attr(*, "slab")= int [1:2] 110 115
 $ vi.f     : num [1:2] 0.00666 0.00128
 $ X.f      : num [1:2, 1] 1 1
  ..- attr(*, "dimnames")=List of 2
  .. ..$ : NULL
  .. ..$ : chr "intrcpt"
 $ weights.f: NULL
 $ M        : num [1:2, 1:2] 0.00666 0 0 0.00128
 $ ai.f     : logi NA
 $ bi.f     : logi NA
 $ ci.f     : logi NA
 $ di.f     : logi NA
 $ x1i.f    : logi NA
 $ x2i.f    : logi NA
 $ t1i.f    : logi NA
 $ t2i.f    : logi NA
 $ ni       : NULL
 $ ni.f     : NULL
 $ ids      : int [1:2] 110 115
 $ not.na   : logi [1:2] TRUE TRUE
 $ subset   : logi [1:265] FALSE FALSE FALSE FALSE FALSE FALSE ...
 $ slab     : int [1:2] 110 115
 $ slab.null: logi TRUE
 $ measure  : chr "GEN"
 $ method   : chr "REML"
 $ weighted : logi TRUE
 $ knha     : logi FALSE
 $ dfs      : logi NA
 $ s2w      : num 1
 $ btt      : num 1
 $ intercept: logi TRUE
 $ digits   : num 4
 $ level    : num 95
 $ sparse   : logi FALSE
 $ control  : list()
 $ verbose  : logi FALSE
 $ add      : num 0.5
 $ to       : chr "only0"
 $ drop00   : logi FALSE
 $ fit.stats:'data.frame':      5 obs. of  2 variables:
  ..$ ML  : num [1:5] 3.842 0.315 -3.685 -6.298 8.315
  ..$ REML: num [1:5] 1.688 -3.376 0.624 -3.376 12.624
 $ version  :Classes 'package_version', 'numeric_version'  hidden list of 1
  ..$ : int [1:3] 1 9 8
 $ model    : chr "rma.uni"
 $ call     : language rma(yi = ERR, sei = Standard_deviation, data = meta.data, subset = (Code ==      9) & (Radiation_type == "Acute high dose rate"))
 - attr(*, "class")= chr [1:2] "rma.uni" "rma"
> 
> meta.cerebrovasc.acute.high.mean <- meta.cerebrovasc.acute.high$b[1,1]
> 
> meta.cerebrovasc.acute.high.SE <- meta.cerebrovasc.acute.high$se
> 
> meta.cerebrovasc.acute.high.lower95 <- meta.cerebrovasc.acute.high.mean - qnorm(0.975)*meta.cerebrovasc.acute.high.SE
> 
> meta.cerebrovasc.acute.high.upper95 <- meta.cerebrovasc.acute.high.mean + qnorm(0.975)*meta.cerebrovasc.acute.high.SE
> 
> pval.cerebrovasc.acute.high <- 1-pnorm(meta.cerebrovasc.acute.high.mean/meta.cerebrovasc.acute.high.SE)
> 
> cbind(meta.cerebrovasc.acute.high.mean,meta.cerebrovasc.acute.high.lower95,meta.cerebrovasc.acute.high.upper95,pval.cerebrovasc.acute.high)
        meta.cerebrovasc.acute.high.mean meta.cerebrovasc.acute.high.lower95
intrcpt              0.11196721309115652                0.047836199638606317
        meta.cerebrovasc.acute.high.upper95 pval.cerebrovasc.acute.high
intrcpt                 0.17609822654370672      0.00031089398185746298
> 
> #Model separately for low dose rate exposure
> meta.cerebrovasc.low.dose.rate <- rma(yi = ERR, sei = Standard_deviation, data = meta.data, subset = (Code == 9) & (Radiation_type == "Low dose rate"))
> 
> summary(meta.cerebrovasc.low.dose.rate)

Random-Effects Model (k = 8; tau^2 estimator: REML)

  logLik  deviance       AIC       BIC      AICc  
 -6.4401   12.8803   16.8803   16.7721   19.8803  

tau^2 (estimated amount of total heterogeneity): 0.0439 (SE = 0.0520)
tau (square root of estimated tau^2 value):      0.2094
I^2 (total heterogeneity / total variability):   62.04%
H^2 (total variability / sampling variability):  2.63

Test for Heterogeneity: 
Q(df = 7) = 21.0417, p-val = 0.0037

Model Results:

estimate       se     zval     pval    ci.lb    ci.ub          
  0.1754   0.1189   1.4760   0.1399  -0.0575   0.4084          

---
Signif. codes:  0 ‘***’ 0.001 ‘**’ 0.01 ‘*’ 0.050000000000000003 ‘.’ 0.10000000000000001 ‘ ’ 1 

> 
> str(meta.cerebrovasc.low.dose.rate)
List of 72
 $ b        : num [1, 1] 0.175
  ..- attr(*, "dimnames")=List of 2
  .. ..$ : chr "intrcpt"
  .. ..$ : NULL
 $ se       : num 0.119
 $ zval     : num 1.48
 $ pval     : num 0.14
 $ ci.lb    : num -0.0575
 $ ci.ub    : num 0.408
 $ vb       : num [1, 1] 0.0141
  ..- attr(*, "dimnames")=List of 2
  .. ..$ : chr "intrcpt"
  .. ..$ : chr "intrcpt"
 $ tau2     : num 0.0439
 $ se.tau2  : num 0.052
 $ tau2.fix : logi FALSE
 $ k        : int 8
 $ k.f      : int 8
 $ k.eff    : int 8
 $ p        : int 1
 $ p.eff    : int 1
 $ parms    : num 2
 $ m        : int 1
 $ QE       : num 21
 $ QEp      : num 0.00371
 $ QM       : num 2.18
 $ QMp      : num 0.14
 $ I2       : num 62
 $ H2       : num 2.63
 $ R2       : NULL
 $ int.only : logi TRUE
 $ int.incl : logi TRUE
 $ allvipos : logi TRUE
 $ coef.na  : Named logi FALSE
  ..- attr(*, "names")= chr "X"
 $ yi       : atomic [1:8] 0.88 0.161 -0.29 17.4 -0.06 0.44 0.057 0.45
  ..- attr(*, "measure")= chr "GEN"
  ..- attr(*, "slab")= int [1:8] 111 112 113 114 116 118 119 120
 $ vi       : num [1:8] 0.9546 0.1151 0.0816 176.4609 0.0922 ...
 $ X        : num [1:8, 1] 1 1 1 1 1 1 1 1
  ..- attr(*, "dimnames")=List of 2
  .. ..$ : NULL
  .. ..$ : chr "intrcpt"
 $ weights  : NULL
 $ yi.f     : atomic [1:8] 0.88 0.161 -0.29 17.4 -0.06 0.44 0.057 0.45
  ..- attr(*, "measure")= chr "GEN"
  ..- attr(*, "slab")= int [1:8] 111 112 113 114 116 118 119 120
 $ vi.f     : num [1:8] 0.9546 0.1151 0.0816 176.4609 0.0922 ...
 $ X.f      : num [1:8, 1] 1 1 1 1 1 1 1 1
  ..- attr(*, "dimnames")=List of 2
  .. ..$ : NULL
  .. ..$ : chr "intrcpt"
 $ weights.f: NULL
 $ M        : num [1:8, 1:8] 0.999 0 0 0 0 ...
 $ ai.f     : logi NA
 $ bi.f     : logi NA
 $ ci.f     : logi NA
 $ di.f     : logi NA
 $ x1i.f    : logi NA
 $ x2i.f    : logi NA
 $ t1i.f    : logi NA
 $ t2i.f    : logi NA
 $ ni       : NULL
 $ ni.f     : NULL
 $ ids      : int [1:8] 111 112 113 114 116 118 119 120
 $ not.na   : logi [1:8] TRUE TRUE TRUE TRUE TRUE TRUE ...
 $ subset   : logi [1:265] FALSE FALSE FALSE FALSE FALSE FALSE ...
 $ slab     : int [1:8] 111 112 113 114 116 118 119 120
 $ slab.null: logi TRUE
 $ measure  : chr "GEN"
 $ method   : chr "REML"
 $ weighted : logi TRUE
 $ knha     : logi FALSE
 $ dfs      : logi NA
 $ s2w      : num 1
 $ btt      : num 1
 $ intercept: logi TRUE
 $ digits   : num 4
 $ level    : num 95
 $ sparse   : logi FALSE
 $ control  : list()
 $ verbose  : logi FALSE
 $ add      : num 0.5
 $ to       : chr "only0"
 $ drop00   : logi FALSE
 $ fit.stats:'data.frame':      5 obs. of  2 variables:
  ..$ ML  : num [1:5] -6.27 12.9 16.54 16.7 18.94
  ..$ REML: num [1:5] -6.44 12.88 16.88 16.77 19.88
 $ version  :Classes 'package_version', 'numeric_version'  hidden list of 1
  ..$ : int [1:3] 1 9 8
 $ model    : chr "rma.uni"
 $ call     : language rma(yi = ERR, sei = Standard_deviation, data = meta.data, subset = (Code ==      9) & (Radiation_type == "Low dose rate"))
 - attr(*, "class")= chr [1:2] "rma.uni" "rma"
> 
> meta.cerebrovasc.low.dose.rate.mean <- meta.cerebrovasc.low.dose.rate$b[1,1]
> 
> meta.cerebrovasc.low.dose.rate.SE <- meta.cerebrovasc.low.dose.rate$se
> 
> meta.cerebrovasc.low.dose.rate.lower95 <- meta.cerebrovasc.low.dose.rate.mean - qnorm(0.975)*meta.cerebrovasc.low.dose.rate.SE
> 
> meta.cerebrovasc.low.dose.rate.upper95 <- meta.cerebrovasc.low.dose.rate.mean + qnorm(0.975)*meta.cerebrovasc.low.dose.rate.SE
> 
> pval.cerebrovasc.low.dose.rate <- 1-pnorm(meta.cerebrovasc.low.dose.rate.mean / meta.cerebrovasc.low.dose.rate.SE)
> 
> cbind(meta.cerebrovasc.low.dose.rate.mean,meta.cerebrovasc.low.dose.rate.lower95,meta.cerebrovasc.low.dose.rate.upper95,pval.cerebrovasc.low.dose.rate)
        meta.cerebrovasc.low.dose.rate.mean
intrcpt                 0.17543972327885896
        meta.cerebrovasc.low.dose.rate.lower95
intrcpt                  -0.057524426319329913
        meta.cerebrovasc.low.dose.rate.upper95 pval.cerebrovasc.low.dose.rate
intrcpt                    0.40840387287704782           0.069971684376016086
> 
> #Forest plot
> dev.off()
null device 
          1 
> 
> forestplot(mean= c(meta.cerebrovasc.acute.high.mean,meta.cerebrovasc.low.dose.rate.mean), lower=c(meta.cerebrovasc.acute.high.lower95,meta.cerebrovasc.low.dose.rate.lower95), upper=c(meta.cerebrovasc.acute.high.upper95,meta.cerebrovasc.low.dose.rate.upper95), labeltext=c("Acute high dose rate","Low dose rate"),boxsize=0.05,xticks=c(0.0,0.1,0.2,0.3,0.4,0.5,0.6),clip=c(0.0,0.6),txt_gp=fpTxtGp(label=gpar(cex=1.0),xlab=gpar(cex=1.0),ticks=gpar(cex=0.75)), xlab="ERR / Gy", vertices = TRUE)
> 
> #Save workspace image
> save.image("Meta analysis of cerebrovascular disease data Mayak mortality.RData")
> 
> 
