# Supplementary material for: Data taken from the review article “Radiation and circulatory disease” and used in the associated meta-analysis
Source: Data Brief. 2016 Nov 9;9:1024–7. doi: 10.1016/j.dib.2016.11.016 (PMC5123126; doi:10.1016/j.dib.2016.11.016)
Supplement: Supplementary file 2 — Supplementary material [file mmc2.zip › Meta analysis of cerebrovascular disease data.txt]

R version 3.2.2 (2015-08-14) -- "Fire Safety"
Copyright (C) 2015 The R Foundation for Statistical Computing
Platform: x86_64-w64-mingw32/x64 (64-bit)

R is free software and comes with ABSOLUTELY NO WARRANTY.
You are welcome to redistribute it under certain conditions.
Type 'license()' or 'licence()' for distribution details.

  Natural language support but running in an English locale

R is a collaborative project with many contributors.
Type 'contributors()' for more information and
'citation()' on how to cite R or R packages in publications.

Type 'demo()' for some demos, 'help()' for on-line help, or
'help.start()' for an HTML browser interface to help.
Type 'q()' to quit R.

[Previously saved workspace restored]

> # Meta-analysis of cerebrovascular disease data for Mut Res Revw paper
> # modified by MP Little 2016-7-18
> #
> #Remove old R objects
> rm(list = ls())
> ls()
character(0)
> 
> options(digits=20)
> 
> #Install various packages (only need do once)
> #install.packages("metafor")
> 
> #Install various packages (only need do once)
> #install.packages("forestplot")
> 
> # load metafor package
> #
> library(metafor)
Loading required package: Matrix
Loading 'metafor' package (version 1.9-8). For an overview 
and introduction to the package please type: help(metafor).
Warning message:
package ‘metafor’ was built under R version 3.2.5 
> 
> # load forestplot package
> #
> library(forestplot)
Loading required package: grid
Loading required package: magrittr
Warning messages:
1: package ‘forestplot’ was built under R version 3.2.5 
2: package ‘magrittr’ was built under R version 3.2.3 
> 
> # 
> # Read summary data
> #
> meta.data<-read.csv("Mut Res Reviews data.csv",header=T)
> names(meta.data)
 [1] "Code"               "Disease"            "Study_reference"   
 [4] "Group"              "Author"             "Year"              
 [7] "ERR"                "Lower_95_CI"        "Upper_95_CI"       
[10] "Standard_deviation" "Age_exposure_range" "Radiation_type"    
[13] "Mean_dose"         
> dim(meta.data)
[1] 265  13
> n<-dim(meta.data)[1]
> n
[1] 265
> #[1] 265
> 
> ##########################################################
> ##########################################################
> ##Meta-regression analysis of cerebrovascular disease   ##
> ##########################################################
> ##########################################################
> #REML random effects estimate (default method)
> meta.cerebrovasc <- rma(yi = ERR, sei = Standard_deviation, data = meta.data, subset = (Code == 7))
> 
> summary(meta.cerebrovasc)

Random-Effects Model (k = 12; tau^2 estimator: REML)

  logLik  deviance       AIC       BIC      AICc  
 -7.6420   15.2840   19.2840   20.0798   20.7840  

tau^2 (estimated amount of total heterogeneity): 0.0392 (SE = 0.0325)
tau (square root of estimated tau^2 value):      0.1979
I^2 (total heterogeneity / total variability):   76.98%
H^2 (total variability / sampling variability):  4.34

Test for Heterogeneity: 
Q(df = 11) = 51.9707, p-val < .0001

Model Results:

estimate       se     zval     pval    ci.lb    ci.ub          
  0.2359   0.0888   2.6556   0.0079   0.0618   0.4100       ** 

---
Signif. codes:  0 ‘***’ 0.001 ‘**’ 0.01 ‘*’ 0.050000000000000003 ‘.’ 0.10000000000000001 ‘ ’ 1 

> 
> str(meta.cerebrovasc)
List of 72
 $ b        : num [1, 1] 0.236
  ..- attr(*, "dimnames")=List of 2
  .. ..$ : chr "intrcpt"
  .. ..$ : NULL
 $ se       : num 0.0888
 $ zval     : num 2.66
 $ pval     : num 0.00792
 $ ci.lb    : num 0.0618
 $ ci.ub    : num 0.41
 $ vb       : num [1, 1] 0.00789
  ..- attr(*, "dimnames")=List of 2
  .. ..$ : chr "intrcpt"
  .. ..$ : chr "intrcpt"
 $ tau2     : num 0.0392
 $ se.tau2  : num 0.0325
 $ tau2.fix : logi FALSE
 $ k        : int 12
 $ k.f      : int 12
 $ k.eff    : int 12
 $ p        : int 1
 $ p.eff    : int 1
 $ parms    : num 2
 $ m        : int 1
 $ QE       : num 52
 $ QEp      : num 2.76e-07
 $ QM       : num 7.05
 $ QMp      : num 0.00792
 $ I2       : num 77
 $ H2       : num 4.34
 $ R2       : NULL
 $ int.only : logi TRUE
 $ int.incl : logi TRUE
 $ allvipos : logi TRUE
 $ coef.na  : Named logi FALSE
  ..- attr(*, "names")= chr "X"
 $ yi       : atomic [1:12] 0.07 0.88 0.161 -0.29 17.4 0.12 -0.06 0.422 0.44 0.497 ...
  ..- attr(*, "measure")= chr "GEN"
  ..- attr(*, "slab")= int [1:12] 86 87 88 89 90 91 92 93 94 95 ...
 $ vi       : num [1:12] 6.66e-03 9.55e-01 1.15e-01 8.16e-02 1.76e+02 ...
 $ X        : num [1:12, 1] 1 1 1 1 1 1 1 1 1 1 ...
  ..- attr(*, "dimnames")=List of 2
  .. ..$ : NULL
  .. ..$ : chr "intrcpt"
 $ weights  : NULL
 $ yi.f     : atomic [1:12] 0.07 0.88 0.161 -0.29 17.4 0.12 -0.06 0.422 0.44 0.497 ...
  ..- attr(*, "measure")= chr "GEN"
  ..- attr(*, "slab")= int [1:12] 86 87 88 89 90 91 92 93 94 95 ...
 $ vi.f     : num [1:12] 6.66e-03 9.55e-01 1.15e-01 8.16e-02 1.76e+02 ...
 $ X.f      : num [1:12, 1] 1 1 1 1 1 1 1 1 1 1 ...
  ..- attr(*, "dimnames")=List of 2
  .. ..$ : NULL
  .. ..$ : chr "intrcpt"
 $ weights.f: NULL
 $ M        : num [1:12, 1:12] 0.0458 0 0 0 0 ...
 $ ai.f     : logi NA
 $ bi.f     : logi NA
 $ ci.f     : logi NA
 $ di.f     : logi NA
 $ x1i.f    : logi NA
 $ x2i.f    : logi NA
 $ t1i.f    : logi NA
 $ t2i.f    : logi NA
 $ ni       : NULL
 $ ni.f     : NULL
 $ ids      : int [1:12] 86 87 88 89 90 91 92 93 94 95 ...
 $ not.na   : logi [1:12] TRUE TRUE TRUE TRUE TRUE TRUE ...
 $ subset   : logi [1:265] FALSE FALSE FALSE FALSE FALSE FALSE ...
 $ slab     : int [1:12] 86 87 88 89 90 91 92 93 94 95 ...
 $ slab.null: logi TRUE
 $ measure  : chr "GEN"
 $ method   : chr "REML"
 $ weighted : logi TRUE
 $ knha     : logi FALSE
 $ dfs      : logi NA
 $ s2w      : num 1
 $ btt      : num 1
 $ intercept: logi TRUE
 $ digits   : num 4
 $ level    : num 95
 $ sparse   : logi FALSE
 $ control  : list()
 $ verbose  : logi FALSE
 $ add      : num 0.5
 $ to       : chr "only0"
 $ drop00   : logi FALSE
 $ fit.stats:'data.frame':      5 obs. of  2 variables:
  ..$ ML  : num [1:5] -7.38 20.5 18.76 19.73 20.1
  ..$ REML: num [1:5] -7.64 15.28 19.28 20.08 20.78
 $ version  :Classes 'package_version', 'numeric_version'  hidden list of 1
  ..$ : int [1:3] 1 9 8
 $ model    : chr "rma.uni"
 $ call     : language rma(yi = ERR, sei = Standard_deviation, data = meta.data, subset = (Code ==      7))
 - attr(*, "class")= chr [1:2] "rma.uni" "rma"
> 
> meta.data.cerebrovasc<-subset(meta.data, Code == 7)
> 
> mean(meta.data.cerebrovasc$Mean_dose)
[1] 0.20165
> #Approximately center mean dose at 0.2 Gy
> meta.data.cerebrovasc$Mean_dose_cen <- meta.data.cerebrovasc$Mean_dose - 0.2
> 
> #Restrict to those with positive ERR
> meta.data.cerebrovasc.pos <- subset(meta.data.cerebrovasc, ERR >0)
> 
> #Forest plot
> 
> #AIC
> meta.cerebrovasc.AIC <- meta.cerebrovasc$fit.stats$REML[3]
> 
> meta.cerebrovasc.AIC
[1] 19.284046306529508
> 
> #This is not so flexible
> #options(digits=2)
> 
> #forest(meta.cerebrovasc,slab=paste(meta.data.cerebrovasc$Author, meta.data.cerebrovasc$Year, sep=" et al "))
> 
> #This is more flexible, if longwinded
> rand.eff.mean.cerebrovasc <- meta.cerebrovasc$b[1,1]
> 
> rand.eff.SE.cerebrovasc <- meta.cerebrovasc$se
> 
> rand.eff.lower95.cerebrovasc <- rand.eff.mean.cerebrovasc - qnorm(0.975)*rand.eff.SE.cerebrovasc
> 
> rand.eff.upper95.cerebrovasc <- rand.eff.mean.cerebrovasc + qnorm(0.975)*rand.eff.SE.cerebrovasc
> 
> pval.cerebrovasc <- 1-pnorm(rand.eff.mean.cerebrovasc/rand.eff.SE.cerebrovasc)
> 
> cbind(rand.eff.mean.cerebrovasc,rand.eff.lower95.cerebrovasc,rand.eff.upper95.cerebrovasc,pval.cerebrovasc)
        rand.eff.mean.cerebrovasc rand.eff.lower95.cerebrovasc
intrcpt       0.23590209654711672         0.061792913401286259
        rand.eff.upper95.cerebrovasc      pval.cerebrovasc
intrcpt          0.41001127969294715 0.0039586919654202024
> 
> lab <- paste(meta.data.cerebrovasc$Author, meta.data.cerebrovasc$Year, sep=" et al ")
> 
> lab<-c(lab,"Random effects estimate")
> 
> lab
 [1] "Yamada et al 2004"       "Vrijheid et al 2007"    
 [3] "Muirhead et al 2009"     "Lane et al 2010"        
 [5] "Laurent et al 2010"      "Shimizu et al 2010"     
 [7] "Grosche et al 2011"      "Little et al 2012"      
 [9] "Kreuzer et al 2013"      "Moseeva et al 2014"     
[11] "Kashcheev et al 2016"    "Little et al 2016"      
[13] "Random effects estimate"
> 
> dev.off()
Error in dev.off() : cannot shut down device 1 (the null device)
> 
> forestplot(mean= c(meta.data.cerebrovasc$ERR,rand.eff.mean.cerebrovasc), lower=c(meta.data.cerebrovasc$Lower_95_CI,rand.eff.lower95.cerebrovasc), upper=c(meta.data.cerebrovasc$Upper_95_CI,rand.eff.upper95.cerebrovasc), labeltext=c(lab),boxsize=0.1,xticks=c(-0.1,0.0,0.10,0.20,0.30,0.4,0.5),clip=c(-0.1,0.5),txt_gp=fpTxtGp(label=gpar(cex=1.0),xlab=gpar(cex=1.0),ticks=gpar(cex=0.75)), xlab="ERR / Gy", vertices = TRUE)
> 
> ###########################################################################
> #Now adjust for mean dose, adjusted to mean dose = 0.2 Gy                 #
> ###########################################################################
> 
> meta.cerebrovasc.dose <- rma(yi = ERR, sei = Standard_deviation, mods = ~ Mean_dose_cen, data = meta.data.cerebrovasc)
> 
> summary(meta.cerebrovasc.dose)

Mixed-Effects Model (k = 12; tau^2 estimator: REML)

  logLik  deviance       AIC       BIC      AICc  
 -6.0785   12.1569   18.1569   19.0647   22.1569  

tau^2 (estimated amount of residual heterogeneity):     0.0182 (SE = 0.0214)
tau (square root of estimated tau^2 value):             0.1348
I^2 (residual heterogeneity / unaccounted variability): 48.69%
H^2 (unaccounted variability / sampling variability):   1.95
R^2 (amount of heterogeneity accounted for):            53.64%

Test for Residual Heterogeneity: 
QE(df = 10) = 16.5138, p-val = 0.0858

Test of Moderators (coefficient(s) 2): 
QM(df = 1) = 4.6290, p-val = 0.0314

Model Results:

               estimate      se    zval    pval   ci.lb   ci.ub     
intrcpt          0.2379  0.0677  3.5135  0.0004  0.1052  0.3707  ***
Mean_dose_cen    0.6957  0.3234  2.1515  0.0314  0.0619  1.3295    *

---
Signif. codes:  0 ‘***’ 0.001 ‘**’ 0.01 ‘*’ 0.050000000000000003 ‘.’ 0.10000000000000001 ‘ ’ 1 

> 
> str(meta.cerebrovasc.dose)
List of 72
 $ b        : num [1:2, 1] 0.238 0.696
  ..- attr(*, "dimnames")=List of 2
  .. ..$ : chr [1:2] "intrcpt" "Mean_dose_cen"
  .. ..$ : NULL
 $ se       : num [1:2] 0.0677 0.3234
 $ zval     : num [1:2] 3.51 2.15
 $ pval     : num [1:2] 0.000442 0.031436
 $ ci.lb    : num [1:2] 0.1052 0.0619
 $ ci.ub    : num [1:2] 0.371 1.329
 $ vb       : num [1:2, 1:2] 0.00459 -0.00157 -0.00157 0.10456
  ..- attr(*, "dimnames")=List of 2
  .. ..$ : chr [1:2] "intrcpt" "Mean_dose_cen"
  .. ..$ : chr [1:2] "intrcpt" "Mean_dose_cen"
 $ tau2     : num 0.0182
 $ se.tau2  : num 0.0214
 $ tau2.fix : logi FALSE
 $ k        : int 12
 $ k.f      : int 12
 $ k.eff    : int 12
 $ p        : int 2
 $ p.eff    : int 2
 $ parms    : num 3
 $ m        : int 1
 $ QE       : num 16.5
 $ QEp      : num 0.0858
 $ QM       : num 4.63
 $ QMp      : num 0.0314
 $ I2       : num 48.7
 $ H2       : num 1.95
 $ R2       : num 53.6
 $ int.only : logi FALSE
 $ int.incl : logi TRUE
 $ allvipos : logi TRUE
 $ coef.na  : Named logi [1:2] FALSE FALSE
  ..- attr(*, "names")= chr [1:2] "Xintrcpt" "XMean_dose_cen"
 $ yi       : atomic [1:12] 0.07 0.88 0.161 -0.29 17.4 0.12 -0.06 0.422 0.44 0.497 ...
  ..- attr(*, "measure")= chr "GEN"
  ..- attr(*, "slab")= int [1:12] 1 2 3 4 5 6 7 8 9 10 ...
 $ vi       : num [1:12] 6.66e-03 9.55e-01 1.15e-01 8.16e-02 1.76e+02 ...
 $ X        : num [1:12, 1:2] 1 1 1 1 1 1 1 1 1 1 ...
  ..- attr(*, "dimnames")=List of 2
  .. ..$ : chr [1:12] "86" "87" "88" "89" ...
  .. ..$ : chr [1:2] "intrcpt" "Mean_dose_cen"
 $ weights  : NULL
 $ yi.f     : atomic [1:12] 0.07 0.88 0.161 -0.29 17.4 0.12 -0.06 0.422 0.44 0.497 ...
  ..- attr(*, "measure")= chr "GEN"
  ..- attr(*, "slab")= int [1:12] 1 2 3 4 5 6 7 8 9 10 ...
 $ vi.f     : num [1:12] 6.66e-03 9.55e-01 1.15e-01 8.16e-02 1.76e+02 ...
 $ X.f      : num [1:12, 1:2] 1 1 1 1 1 1 1 1 1 1 ...
  ..- attr(*, "dimnames")=List of 2
  .. ..$ : chr [1:12] "86" "87" "88" "89" ...
  .. ..$ : chr [1:2] "intrcpt" "Mean_dose_cen"
 $ weights.f: NULL
 $ M        : num [1:12, 1:12] 0.0248 0 0 0 0 ...
 $ ai.f     : logi NA
 $ bi.f     : logi NA
 $ ci.f     : logi NA
 $ di.f     : logi NA
 $ x1i.f    : logi NA
 $ x2i.f    : logi NA
 $ t1i.f    : logi NA
 $ t2i.f    : logi NA
 $ ni       : NULL
 $ ni.f     : NULL
 $ ids      : int [1:12] 1 2 3 4 5 6 7 8 9 10 ...
 $ not.na   : logi [1:12] TRUE TRUE TRUE TRUE TRUE TRUE ...
 $ subset   : NULL
 $ slab     : int [1:12] 1 2 3 4 5 6 7 8 9 10 ...
 $ slab.null: logi TRUE
 $ measure  : chr "GEN"
 $ method   : chr "REML"
 $ weighted : logi TRUE
 $ knha     : logi FALSE
 $ dfs      : logi NA
 $ s2w      : num 1
 $ btt      : int 2
 $ intercept: logi TRUE
 $ digits   : num 4
 $ level    : num 95
 $ sparse   : logi FALSE
 $ control  : list()
 $ verbose  : logi FALSE
 $ add      : num 0.5
 $ to       : chr "only0"
 $ drop00   : logi FALSE
 $ fit.stats:'data.frame':      5 obs. of  2 variables:
  ..$ ML  : num [1:5] -5.33 16.39 16.65 18.11 19.65
  ..$ REML: num [1:5] -6.08 12.16 18.16 19.06 22.16
 $ version  :Classes 'package_version', 'numeric_version'  hidden list of 1
  ..$ : int [1:3] 1 9 8
 $ model    : chr "rma.uni"
 $ call     : language rma(yi = ERR, sei = Standard_deviation, mods = ~Mean_dose_cen, data = meta.data.cerebrovasc)
 - attr(*, "class")= chr [1:2] "rma.uni" "rma"
> 
> meta.cerebrovasc.dose.mean <- meta.cerebrovasc.dose$b[1,1]
> 
> meta.cerebrovasc.dose.SE <- meta.cerebrovasc.dose$se[1]
> 
> meta.cerebrovasc.dose.lower95 <- meta.cerebrovasc.dose.mean - qnorm(0.975)*meta.cerebrovasc.dose.SE
> 
> meta.cerebrovasc.dose.upper95 <- meta.cerebrovasc.dose.mean + qnorm(0.975)*meta.cerebrovasc.dose.SE
> 
> pval.cerebrovasc.dose <- 1-pnorm(meta.cerebrovasc.dose.mean/meta.cerebrovasc.dose.SE)
> 
> cbind(meta.cerebrovasc.dose.mean,meta.cerebrovasc.dose.lower95,meta.cerebrovasc.dose.upper95,pval.cerebrovasc.dose)
        meta.cerebrovasc.dose.mean meta.cerebrovasc.dose.lower95
intrcpt        0.23792691035415087           0.10520271929660946
        meta.cerebrovasc.dose.upper95  pval.cerebrovasc.dose
intrcpt           0.37065110141169227 0.00022111135826219375
> 
> ################################################################################
> #Now adjust for mean dose, adjusted to mean dose = 0.2 Gy, fitted to ln[ERR]   #
> ################################################################################
> meta.cerebrovasc.dose.pos <- rma(yi = log(ERR), sei = Standard_deviation, mods = ~ Mean_dose_cen, data = meta.data.cerebrovasc.pos)
> 
> summary(meta.cerebrovasc.dose.pos)

Mixed-Effects Model (k = 10; tau^2 estimator: REML)

  logLik  deviance       AIC       BIC      AICc  
-12.0694   24.1388   30.1388   30.3771   36.1388  

tau^2 (estimated amount of residual heterogeneity):     0.5366 (SE = 0.3561)
tau (square root of estimated tau^2 value):             0.7325
I^2 (residual heterogeneity / unaccounted variability): 97.02%
H^2 (unaccounted variability / sampling variability):   33.52
R^2 (amount of heterogeneity accounted for):            8.49%

Test for Residual Heterogeneity: 
QE(df = 8) = 245.1423, p-val < .0001

Test of Moderators (coefficient(s) 2): 
QM(df = 1) = 0.9869, p-val = 0.3205

Model Results:

               estimate      se     zval    pval    ci.lb    ci.ub     
intrcpt         -1.3622  0.2777  -4.9059  <.0001  -1.9064  -0.8180  ***
Mean_dose_cen    1.1212  1.1285   0.9934  0.3205  -1.0908   3.3331     

---
Signif. codes:  0 ‘***’ 0.001 ‘**’ 0.01 ‘*’ 0.050000000000000003 ‘.’ 0.10000000000000001 ‘ ’ 1 

> 
> str(meta.cerebrovasc.dose.pos)
List of 72
 $ b        : num [1:2, 1] -1.36 1.12
  ..- attr(*, "dimnames")=List of 2
  .. ..$ : chr [1:2] "intrcpt" "Mean_dose_cen"
  .. ..$ : NULL
 $ se       : num [1:2] 0.278 1.129
 $ zval     : num [1:2] -4.906 0.993
 $ pval     : num [1:2] 9.3e-07 3.2e-01
 $ ci.lb    : num [1:2] -1.91 -1.09
 $ ci.ub    : num [1:2] -0.818 3.333
 $ vb       : num [1:2, 1:2] 0.0771 -0.00892 -0.00892 1.27362
  ..- attr(*, "dimnames")=List of 2
  .. ..$ : chr [1:2] "intrcpt" "Mean_dose_cen"
  .. ..$ : chr [1:2] "intrcpt" "Mean_dose_cen"
 $ tau2     : num 0.537
 $ se.tau2  : num 0.356
 $ tau2.fix : logi FALSE
 $ k        : int 10
 $ k.f      : int 10
 $ k.eff    : int 10
 $ p        : int 2
 $ p.eff    : int 2
 $ parms    : num 3
 $ m        : int 1
 $ QE       : num 245
 $ QEp      : num 1.84e-48
 $ QM       : num 0.987
 $ QMp      : num 0.32
 $ I2       : num 97
 $ H2       : num 33.5
 $ R2       : num 8.49
 $ int.only : logi FALSE
 $ int.incl : logi TRUE
 $ allvipos : logi TRUE
 $ coef.na  : Named logi [1:2] FALSE FALSE
  ..- attr(*, "names")= chr [1:2] "Xintrcpt" "XMean_dose_cen"
 $ yi       : atomic [1:10] -2.659 -0.128 -1.826 2.856 -2.12 ...
  ..- attr(*, "measure")= chr "GEN"
  ..- attr(*, "slab")= int [1:10] 1 2 3 4 5 6 7 8 9 10
 $ vi       : num [1:10] 6.66e-03 9.55e-01 1.15e-01 1.76e+02 1.28e-03 ...
 $ X        : num [1:10, 1:2] 1 1 1 1 1 1 1 1 1 1 ...
  ..- attr(*, "dimnames")=List of 2
  .. ..$ : chr [1:10] "86" "87" "88" "90" ...
  .. ..$ : chr [1:2] "intrcpt" "Mean_dose_cen"
 $ weights  : NULL
 $ yi.f     : atomic [1:10] -2.659 -0.128 -1.826 2.856 -2.12 ...
  ..- attr(*, "measure")= chr "GEN"
  ..- attr(*, "slab")= int [1:10] 1 2 3 4 5 6 7 8 9 10
 $ vi.f     : num [1:10] 6.66e-03 9.55e-01 1.15e-01 1.76e+02 1.28e-03 ...
 $ X.f      : num [1:10, 1:2] 1 1 1 1 1 1 1 1 1 1 ...
  ..- attr(*, "dimnames")=List of 2
  .. ..$ : chr [1:10] "86" "87" "88" "90" ...
  .. ..$ : chr [1:2] "intrcpt" "Mean_dose_cen"
 $ weights.f: NULL
 $ M        : num [1:10, 1:10] 0.543 0 0 0 0 ...
 $ ai.f     : logi NA
 $ bi.f     : logi NA
 $ ci.f     : logi NA
 $ di.f     : logi NA
 $ x1i.f    : logi NA
 $ x2i.f    : logi NA
 $ t1i.f    : logi NA
 $ t2i.f    : logi NA
 $ ni       : NULL
 $ ni.f     : NULL
 $ ids      : int [1:10] 1 2 3 4 5 6 7 8 9 10
 $ not.na   : logi [1:10] TRUE TRUE TRUE TRUE TRUE TRUE ...
 $ subset   : NULL
 $ slab     : int [1:10] 1 2 3 4 5 6 7 8 9 10
 $ slab.null: logi TRUE
 $ measure  : chr "GEN"
 $ method   : chr "REML"
 $ weighted : logi TRUE
 $ knha     : logi FALSE
 $ dfs      : logi NA
 $ s2w      : num 1
 $ btt      : int 2
 $ intercept: logi TRUE
 $ digits   : num 4
 $ level    : num 95
 $ sparse   : logi FALSE
 $ control  : list()
 $ verbose  : logi FALSE
 $ add      : num 0.5
 $ to       : chr "only0"
 $ drop00   : logi FALSE
 $ fit.stats:'data.frame':      5 obs. of  2 variables:
  ..$ ML  : num [1:5] -13.9 32.3 33.7 34.6 37.7
  ..$ REML: num [1:5] -12.1 24.1 30.1 30.4 36.1
 $ version  :Classes 'package_version', 'numeric_version'  hidden list of 1
  ..$ : int [1:3] 1 9 8
 $ model    : chr "rma.uni"
 $ call     : language rma(yi = log(ERR), sei = Standard_deviation, mods = ~Mean_dose_cen, data = meta.data.cerebrovasc.pos)
 - attr(*, "class")= chr [1:2] "rma.uni" "rma"
> 
> meta.cerebrovasc.dose.pos.mean <- meta.cerebrovasc.dose.pos$b[1,1]
> 
> meta.cerebrovasc.dose.pos.SE <- meta.cerebrovasc.dose.pos$se[1]
> 
> meta.cerebrovasc.dose.pos.lower95 <- meta.cerebrovasc.dose.pos.mean - qnorm(0.975)*meta.cerebrovasc.dose.pos.SE
> 
> meta.cerebrovasc.dose.pos.upper95 <- meta.cerebrovasc.dose.pos.mean + qnorm(0.975)*meta.cerebrovasc.dose.pos.SE
> 
> pval.cerebrovasc.dose.pos <- pnorm(meta.cerebrovasc.dose.pos.mean/meta.cerebrovasc.dose.pos.SE)
> 
> cbind(exp(meta.cerebrovasc.dose.pos.mean),exp(meta.cerebrovasc.dose.pos.lower95),exp(meta.cerebrovasc.dose.pos.upper95),pval.cerebrovasc.dose.pos)
                                                                  
intrcpt 0.25609046351098358 0.1486073241356414 0.44131287527531371
        pval.cerebrovasc.dose.pos
intrcpt    4.6497451939573956e-07
> 
> meta.cerebrovasc.dose.pos.adj <- meta.cerebrovasc.dose.pos$b[2,1]
> 
> meta.cerebrovasc.dose.pos.adj.SE <- meta.cerebrovasc.dose.pos$se[2]
> 
> meta.cerebrovasc.dose.pos.adj.lower95 <- meta.cerebrovasc.dose.pos.adj - qnorm(0.975)*meta.cerebrovasc.dose.pos.adj.SE
> 
> meta.cerebrovasc.dose.pos.adj.upper95 <- meta.cerebrovasc.dose.pos.adj + qnorm(0.975)*meta.cerebrovasc.dose.pos.adj.SE
> 
> pval.cerebrovasc.dose.pos.adj <- pnorm(meta.cerebrovasc.dose.pos.adj/meta.cerebrovasc.dose.pos.adj.SE)
> 
> cbind(meta.cerebrovasc.dose.pos.adj,meta.cerebrovasc.dose.pos.adj.lower95,meta.cerebrovasc.dose.pos.adj.upper95,pval.cerebrovasc.dose.pos.adj)
              meta.cerebrovasc.dose.pos.adj
Mean_dose_cen            1.1211500840481157
              meta.cerebrovasc.dose.pos.adj.lower95
Mean_dose_cen                   -1.0907607900541674
              meta.cerebrovasc.dose.pos.adj.upper95
Mean_dose_cen                    3.3330609581503987
              pval.cerebrovasc.dose.pos.adj
Mean_dose_cen            0.8397536483703909
> 
> ###########################################################################
> #Now adjust for all age at exposure and radiation dose rate               #
> ###########################################################################
> 
> ####################################
> #Model adjusting for exposure age  #
> ####################################
> 
> meta.cerebrovasc.age <- rma(yi = ERR, sei = Standard_deviation, mods = ~ factor(Age_exposure_range), data = meta.data, subset = (Code == 7))
Warning message:
In rma(yi = ERR, sei = Standard_deviation, mods = ~factor(Age_exposure_range),  :
  Redundant predictors dropped from the model.
> 
> summary(meta.cerebrovasc.age)

Mixed-Effects Model (k = 12; tau^2 estimator: REML)

  logLik  deviance       AIC       BIC      AICc  
 -5.5260   11.0519   17.0519   17.9597   21.0519  

tau^2 (estimated amount of residual heterogeneity):     0.0000 (SE = 0.0044)
tau (square root of estimated tau^2 value):             0.0007
I^2 (residual heterogeneity / unaccounted variability): 0.00%
H^2 (unaccounted variability / sampling variability):   1.00
R^2 (amount of heterogeneity accounted for):            100.00%

Test for Residual Heterogeneity: 
QE(df = 10) = 10.8206, p-val = 0.3717

Test of Moderators (coefficient(s) 2): 
QM(df = 1) = 41.1401, p-val < .0001

Model Results:

                                    estimate      se     zval    pval    ci.lb
intrcpt                               0.4606  0.0438  10.5180  <.0001   0.3748
factor(Age_exposure_range)All ages   -0.3497  0.0545  -6.4141  <.0001  -0.4565
                                      ci.ub     
intrcpt                              0.5464  ***
factor(Age_exposure_range)All ages  -0.2428  ***

---
Signif. codes:  0 ‘***’ 0.001 ‘**’ 0.01 ‘*’ 0.050000000000000003 ‘.’ 0.10000000000000001 ‘ ’ 1 

> 
> str(meta.cerebrovasc.age)
List of 72
 $ b        : num [1:2, 1] 0.461 -0.35
  ..- attr(*, "dimnames")=List of 2
  .. ..$ : chr [1:2] "intrcpt" "factor(Age_exposure_range)All ages"
  .. ..$ : NULL
 $ se       : num [1:2] 0.0438 0.0545
 $ zval     : num [1:2] 10.52 -6.41
 $ pval     : num [1:2] 7.14e-26 1.42e-10
 $ ci.lb    : num [1:2] 0.375 -0.457
 $ ci.ub    : num [1:2] 0.546 -0.243
 $ vb       : num [1:2, 1:2] 0.00192 -0.00192 -0.00192 0.00297
  ..- attr(*, "dimnames")=List of 2
  .. ..$ : chr [1:2] "intrcpt" "factor(Age_exposure_range)All ages"
  .. ..$ : chr [1:2] "intrcpt" "factor(Age_exposure_range)All ages"
 $ tau2     : num 5.55e-07
 $ se.tau2  : num 0.00437
 $ tau2.fix : logi FALSE
 $ k        : int 12
 $ k.f      : int 12
 $ k.eff    : int 12
 $ p        : int 2
 $ p.eff    : int 2
 $ parms    : num 3
 $ m        : int 1
 $ QE       : num 10.8
 $ QEp      : num 0.372
 $ QM       : num 41.1
 $ QMp      : num 1.42e-10
 $ I2       : num 0.0029
 $ H2       : num 1
 $ R2       : num 100
 $ int.only : logi FALSE
 $ int.incl : logi TRUE
 $ allvipos : logi TRUE
 $ coef.na  : Named logi [1:5] FALSE FALSE TRUE TRUE TRUE
  ..- attr(*, "names")= chr [1:5] "Xintrcpt" "Xfactor(Age_exposure_range)All ages" "Xfactor(Age_exposure_range)Childhood" "Xfactor(Age_exposure_range)Old adult" ...
 $ yi       : atomic [1:12] 0.07 0.88 0.161 -0.29 17.4 0.12 -0.06 0.422 0.44 0.497 ...
  ..- attr(*, "measure")= chr "GEN"
  ..- attr(*, "slab")= int [1:12] 86 87 88 89 90 91 92 93 94 95 ...
 $ vi       : num [1:12] 6.66e-03 9.55e-01 1.15e-01 8.16e-02 1.76e+02 ...
 $ X        : num [1:12, 1:2] 1 1 1 1 1 1 1 1 1 1 ...
  ..- attr(*, "dimnames")=List of 2
  .. ..$ : chr [1:12] "86" "87" "88" "89" ...
  .. ..$ : chr [1:2] "intrcpt" "factor(Age_exposure_range)All ages"
 $ weights  : NULL
 $ yi.f     : atomic [1:12] 0.07 0.88 0.161 -0.29 17.4 0.12 -0.06 0.422 0.44 0.497 ...
  ..- attr(*, "measure")= chr "GEN"
  ..- attr(*, "slab")= int [1:12] 86 87 88 89 90 91 92 93 94 95 ...
 $ vi.f     : num [1:12] 6.66e-03 9.55e-01 1.15e-01 8.16e-02 1.76e+02 ...
 $ X.f      : num [1:12, 1:2] 1 1 1 1 1 1 1 1 1 1 ...
  ..- attr(*, "dimnames")=List of 2
  .. ..$ : chr [1:12] "86" "87" "88" "89" ...
  .. ..$ : chr [1:2] "intrcpt" "factor(Age_exposure_range)All ages"
 $ weights.f: NULL
 $ M        : num [1:12, 1:12] 0.00666 0 0 0 0 ...
 $ ai.f     : logi NA
 $ bi.f     : logi NA
 $ ci.f     : logi NA
 $ di.f     : logi NA
 $ x1i.f    : logi NA
 $ x2i.f    : logi NA
 $ t1i.f    : logi NA
 $ t2i.f    : logi NA
 $ ni       : NULL
 $ ni.f     : NULL
 $ ids      : int [1:12] 86 87 88 89 90 91 92 93 94 95 ...
 $ not.na   : logi [1:12] TRUE TRUE TRUE TRUE TRUE TRUE ...
 $ subset   : logi [1:265] FALSE FALSE FALSE FALSE FALSE FALSE ...
 $ slab     : int [1:12] 86 87 88 89 90 91 92 93 94 95 ...
 $ slab.null: logi TRUE
 $ measure  : chr "GEN"
 $ method   : chr "REML"
 $ weighted : logi TRUE
 $ knha     : logi FALSE
 $ dfs      : logi NA
 $ s2w      : num 1
 $ btt      : int 2
 $ intercept: logi TRUE
 $ digits   : num 4
 $ level    : num 95
 $ sparse   : logi FALSE
 $ control  : list()
 $ verbose  : logi FALSE
 $ add      : num 0.5
 $ to       : chr "only0"
 $ drop00   : logi FALSE
 $ fit.stats:'data.frame':      5 obs. of  2 variables:
  ..$ ML  : num [1:5] -2.54 10.82 11.08 12.54 14.08
  ..$ REML: num [1:5] -5.53 11.05 17.05 17.96 21.05
 $ version  :Classes 'package_version', 'numeric_version'  hidden list of 1
  ..$ : int [1:3] 1 9 8
 $ model    : chr "rma.uni"
 $ call     : language rma(yi = ERR, sei = Standard_deviation, mods = ~factor(Age_exposure_range),      data = meta.data, subset = (Code == 7))
 - attr(*, "class")= chr [1:2] "rma.uni" "rma"
> 
> #Model separately for all age exposure
> meta.cerebrovasc.all.age <- rma(yi = ERR, sei = Standard_deviation, data = meta.data, subset = (Code == 7) & (Age_exposure_range == "All ages"))
> 
> summary(meta.cerebrovasc.all.age)

Random-Effects Model (k = 4; tau^2 estimator: REML)

  logLik  deviance       AIC       BIC      AICc  
  1.7881   -3.5761    0.4239   -1.3789   12.4239  

tau^2 (estimated amount of total heterogeneity): 0 (SE = 0.0055)
tau (square root of estimated tau^2 value):      0
I^2 (total heterogeneity / total variability):   0.00%
H^2 (total variability / sampling variability):  1.00

Test for Heterogeneity: 
Q(df = 3) = 0.8379, p-val = 0.8404

Model Results:

estimate       se     zval     pval    ci.lb    ci.ub          
  0.1109   0.0325   3.4166   0.0006   0.0473   0.1746      *** 

---
Signif. codes:  0 ‘***’ 0.001 ‘**’ 0.01 ‘*’ 0.050000000000000003 ‘.’ 0.10000000000000001 ‘ ’ 1 

> 
> str(meta.cerebrovasc.all.age)
List of 72
 $ b        : num [1, 1] 0.111
  ..- attr(*, "dimnames")=List of 2
  .. ..$ : chr "intrcpt"
  .. ..$ : NULL
 $ se       : num 0.0325
 $ zval     : num 3.42
 $ pval     : num 0.000634
 $ ci.lb    : num 0.0473
 $ ci.ub    : num 0.175
 $ vb       : num [1, 1] 0.00105
  ..- attr(*, "dimnames")=List of 2
  .. ..$ : chr "intrcpt"
  .. ..$ : chr "intrcpt"
 $ tau2     : num 0
 $ se.tau2  : num 0.00552
 $ tau2.fix : logi FALSE
 $ k        : int 4
 $ k.f      : int 4
 $ k.eff    : int 4
 $ p        : int 1
 $ p.eff    : int 1
 $ parms    : num 2
 $ m        : int 1
 $ QE       : num 0.838
 $ QEp      : num 0.84
 $ QM       : num 11.7
 $ QMp      : num 0.000634
 $ I2       : num 0
 $ H2       : num 1
 $ R2       : NULL
 $ int.only : logi TRUE
 $ int.incl : logi TRUE
 $ allvipos : logi TRUE
 $ coef.na  : Named logi FALSE
  ..- attr(*, "names")= chr "X"
 $ yi       : atomic [1:4] 0.07 0.12 -0.06 0.343
  ..- attr(*, "measure")= chr "GEN"
  ..- attr(*, "slab")= int [1:4] 86 91 92 97
 $ vi       : num [1:4] 0.00666 0.00128 0.09216 0.26267
 $ X        : num [1:4, 1] 1 1 1 1
  ..- attr(*, "dimnames")=List of 2
  .. ..$ : NULL
  .. ..$ : chr "intrcpt"
 $ weights  : NULL
 $ yi.f     : atomic [1:4] 0.07 0.12 -0.06 0.343
  ..- attr(*, "measure")= chr "GEN"
  ..- attr(*, "slab")= int [1:4] 86 91 92 97
 $ vi.f     : num [1:4] 0.00666 0.00128 0.09216 0.26267
 $ X.f      : num [1:4, 1] 1 1 1 1
  ..- attr(*, "dimnames")=List of 2
  .. ..$ : NULL
  .. ..$ : chr "intrcpt"
 $ weights.f: NULL
 $ M        : num [1:4, 1:4] 0.00666 0 0 0 0 ...
 $ ai.f     : logi NA
 $ bi.f     : logi NA
 $ ci.f     : logi NA
 $ di.f     : logi NA
 $ x1i.f    : logi NA
 $ x2i.f    : logi NA
 $ t1i.f    : logi NA
 $ t2i.f    : logi NA
 $ ni       : NULL
 $ ni.f     : NULL
 $ ids      : int [1:4] 86 91 92 97
 $ not.na   : logi [1:4] TRUE TRUE TRUE TRUE
 $ subset   : logi [1:265] FALSE FALSE FALSE FALSE FALSE FALSE ...
 $ slab     : int [1:4] 86 91 92 97
 $ slab.null: logi TRUE
 $ measure  : chr "GEN"
 $ method   : chr "REML"
 $ weighted : logi TRUE
 $ knha     : logi FALSE
 $ dfs      : logi NA
 $ s2w      : num 1
 $ btt      : num 1
 $ intercept: logi TRUE
 $ digits   : num 4
 $ level    : num 95
 $ sparse   : logi FALSE
 $ control  : list()
 $ verbose  : logi FALSE
 $ add      : num 0.5
 $ to       : chr "only0"
 $ drop00   : logi FALSE
 $ fit.stats:'data.frame':      5 obs. of  2 variables:
  ..$ ML  : num [1:5] 3.604 0.838 -3.207 -4.434 8.793
  ..$ REML: num [1:5] 1.788 -3.576 0.424 -1.379 12.424
 $ version  :Classes 'package_version', 'numeric_version'  hidden list of 1
  ..$ : int [1:3] 1 9 8
 $ model    : chr "rma.uni"
 $ call     : language rma(yi = ERR, sei = Standard_deviation, data = meta.data, subset = (Code ==      7) & (Age_exposure_range == "All ages"))
 - attr(*, "class")= chr [1:2] "rma.uni" "rma"
> 
> meta.cerebrovasc.all.age.mean <- meta.cerebrovasc.all.age$b[1,1]
> 
> meta.cerebrovasc.all.age.SE <- meta.cerebrovasc.all.age$se
> 
> meta.cerebrovasc.all.age.lower95 <- meta.cerebrovasc.all.age.mean - qnorm(0.975)*meta.cerebrovasc.all.age.SE
> 
> meta.cerebrovasc.all.age.upper95 <- meta.cerebrovasc.all.age.mean + qnorm(0.975)*meta.cerebrovasc.all.age.SE
> 
> pval.cerebrovasc.all.age <- 1-pnorm(meta.cerebrovasc.all.age.mean/meta.cerebrovasc.all.age.SE)
> 
> cbind(meta.cerebrovasc.all.age.mean,meta.cerebrovasc.all.age.lower95,meta.cerebrovasc.all.age.upper95,pval.cerebrovasc.all.age)
        meta.cerebrovasc.all.age.mean meta.cerebrovasc.all.age.lower95
intrcpt            0.1109274435212094             0.047293795458488691
        meta.cerebrovasc.all.age.upper95 pval.cerebrovasc.all.age
intrcpt               0.1745610915839301   0.00031698564094839732
> 
> #Model separately for adult exposure
> meta.cerebrovasc.adult <- rma(yi = ERR, sei = Standard_deviation, data = meta.data, subset = (Code == 7) & (Age_exposure_range == "Adult"))
> 
> summary(meta.cerebrovasc.adult)

Random-Effects Model (k = 8; tau^2 estimator: REML)

  logLik  deviance       AIC       BIC      AICc  
 -7.2724   14.5447   18.5447   18.4365   21.5447  

tau^2 (estimated amount of total heterogeneity): 0.0219 (SE = 0.0335)
tau (square root of estimated tau^2 value):      0.1481
I^2 (total heterogeneity / total variability):   43.44%
H^2 (total variability / sampling variability):  1.77

Test for Heterogeneity: 
Q(df = 7) = 9.9826, p-val = 0.1896

Model Results:

estimate       se     zval     pval    ci.lb    ci.ub          
  0.3819   0.0991   3.8522   0.0001   0.1876   0.5762      *** 

---
Signif. codes:  0 ‘***’ 0.001 ‘**’ 0.01 ‘*’ 0.050000000000000003 ‘.’ 0.10000000000000001 ‘ ’ 1 

> 
> str(meta.cerebrovasc.adult)
List of 72
 $ b        : num [1, 1] 0.382
  ..- attr(*, "dimnames")=List of 2
  .. ..$ : chr "intrcpt"
  .. ..$ : NULL
 $ se       : num 0.0991
 $ zval     : num 3.85
 $ pval     : num 0.000117
 $ ci.lb    : num 0.188
 $ ci.ub    : num 0.576
 $ vb       : num [1, 1] 0.00983
  ..- attr(*, "dimnames")=List of 2
  .. ..$ : chr "intrcpt"
  .. ..$ : chr "intrcpt"
 $ tau2     : num 0.0219
 $ se.tau2  : num 0.0335
 $ tau2.fix : logi FALSE
 $ k        : int 8
 $ k.f      : int 8
 $ k.eff    : int 8
 $ p        : int 1
 $ p.eff    : int 1
 $ parms    : num 2
 $ m        : int 1
 $ QE       : num 9.98
 $ QEp      : num 0.19
 $ QM       : num 14.8
 $ QMp      : num 0.000117
 $ I2       : num 43.4
 $ H2       : num 1.77
 $ R2       : NULL
 $ int.only : logi TRUE
 $ int.incl : logi TRUE
 $ allvipos : logi TRUE
 $ coef.na  : Named logi FALSE
  ..- attr(*, "names")= chr "X"
 $ yi       : atomic [1:8] 0.88 0.161 -0.29 17.4 0.422 0.44 0.497 0.45
  ..- attr(*, "measure")= chr "GEN"
  ..- attr(*, "slab")= int [1:8] 87 88 89 90 93 94 95 96
 $ vi       : num [1:8] 0.9546 0.1151 0.0816 176.4609 1.3143 ...
 $ X        : num [1:8, 1] 1 1 1 1 1 1 1 1
  ..- attr(*, "dimnames")=List of 2
  .. ..$ : NULL
  .. ..$ : chr "intrcpt"
 $ weights  : NULL
 $ yi.f     : atomic [1:8] 0.88 0.161 -0.29 17.4 0.422 0.44 0.497 0.45
  ..- attr(*, "measure")= chr "GEN"
  ..- attr(*, "slab")= int [1:8] 87 88 89 90 93 94 95 96
 $ vi.f     : num [1:8] 0.9546 0.1151 0.0816 176.4609 1.3143 ...
 $ X.f      : num [1:8, 1] 1 1 1 1 1 1 1 1
  ..- attr(*, "dimnames")=List of 2
  .. ..$ : NULL
  .. ..$ : chr "intrcpt"
 $ weights.f: NULL
 $ M        : num [1:8, 1:8] 0.977 0 0 0 0 ...
 $ ai.f     : logi NA
 $ bi.f     : logi NA
 $ ci.f     : logi NA
 $ di.f     : logi NA
 $ x1i.f    : logi NA
 $ x2i.f    : logi NA
 $ t1i.f    : logi NA
 $ t2i.f    : logi NA
 $ ni       : NULL
 $ ni.f     : NULL
 $ ids      : int [1:8] 87 88 89 90 93 94 95 96
 $ not.na   : logi [1:8] TRUE TRUE TRUE TRUE TRUE TRUE ...
 $ subset   : logi [1:265] FALSE FALSE FALSE FALSE FALSE FALSE ...
 $ slab     : int [1:8] 87 88 89 90 93 94 95 96
 $ slab.null: logi TRUE
 $ measure  : chr "GEN"
 $ method   : chr "REML"
 $ weighted : logi TRUE
 $ knha     : logi FALSE
 $ dfs      : logi NA
 $ s2w      : num 1
 $ btt      : num 1
 $ intercept: logi TRUE
 $ digits   : num 4
 $ level    : num 95
 $ sparse   : logi FALSE
 $ control  : list()
 $ verbose  : logi FALSE
 $ add      : num 0.5
 $ to       : chr "only0"
 $ drop00   : logi FALSE
 $ fit.stats:'data.frame':      5 obs. of  2 variables:
  ..$ ML  : num [1:5] -6.92 11.53 17.84 18 20.24
  ..$ REML: num [1:5] -7.27 14.54 18.54 18.44 21.54
 $ version  :Classes 'package_version', 'numeric_version'  hidden list of 1
  ..$ : int [1:3] 1 9 8
 $ model    : chr "rma.uni"
 $ call     : language rma(yi = ERR, sei = Standard_deviation, data = meta.data, subset = (Code ==      7) & (Age_exposure_range == "Adult"))
 - attr(*, "class")= chr [1:2] "rma.uni" "rma"
> 
> meta.cerebrovasc.adult.mean <- meta.cerebrovasc.adult$b[1,1]
> 
> meta.cerebrovasc.adult.SE <- meta.cerebrovasc.adult$se
> 
> meta.cerebrovasc.adult.lower95 <- meta.cerebrovasc.adult.mean - qnorm(0.975)*meta.cerebrovasc.adult.SE
> 
> meta.cerebrovasc.adult.upper95 <- meta.cerebrovasc.adult.mean + qnorm(0.975)*meta.cerebrovasc.adult.SE
> 
> pval.cerebrovasc.adult <- 1-pnorm(meta.cerebrovasc.adult.mean/meta.cerebrovasc.adult.SE)
> 
> cbind(meta.cerebrovasc.adult.mean,meta.cerebrovasc.adult.lower95,meta.cerebrovasc.adult.upper95,pval.cerebrovasc.adult)
        meta.cerebrovasc.adult.mean meta.cerebrovasc.adult.lower95
intrcpt         0.38192363048369249            0.18760474059589158
        meta.cerebrovasc.adult.upper95 pval.cerebrovasc.adult
intrcpt            0.57624252037149337 5.8529034537624369e-05
> 
> #Forest plot
> dev.off()
null device 
          1 
> 
> forestplot(mean= c(meta.cerebrovasc.all.age.mean,meta.cerebrovasc.adult.mean), lower=c(meta.cerebrovasc.all.age.lower95,meta.cerebrovasc.adult.lower95), upper=c(meta.cerebrovasc.all.age.upper95,meta.cerebrovasc.adult.upper95), labeltext=c("All age exposure","Adult exposure"),boxsize=0.05,xticks=c(0.0,0.1,0.2,0.3,0.4,0.5,0.6),clip=c(0.0,0.6),txt_gp=fpTxtGp(label=gpar(cex=1.0),xlab=gpar(cex=1.0),ticks=gpar(cex=0.75)), xlab="ERR / Gy", vertices = TRUE)
> 
> ###########################################
> #Model adjusting for radiation dose rate  #
> ###########################################
> 
> meta.cerebrovasc.frac <- rma(yi = ERR, sei = Standard_deviation, mods = ~ factor(Radiation_type), data = meta.data, subset = (Code == 7))
> 
> summary(meta.cerebrovasc.age)

Mixed-Effects Model (k = 12; tau^2 estimator: REML)

  logLik  deviance       AIC       BIC      AICc  
 -5.5260   11.0519   17.0519   17.9597   21.0519  

tau^2 (estimated amount of residual heterogeneity):     0.0000 (SE = 0.0044)
tau (square root of estimated tau^2 value):             0.0007
I^2 (residual heterogeneity / unaccounted variability): 0.00%
H^2 (unaccounted variability / sampling variability):   1.00
R^2 (amount of heterogeneity accounted for):            100.00%

Test for Residual Heterogeneity: 
QE(df = 10) = 10.8206, p-val = 0.3717

Test of Moderators (coefficient(s) 2): 
QM(df = 1) = 41.1401, p-val < .0001

Model Results:

                                    estimate      se     zval    pval    ci.lb
intrcpt                               0.4606  0.0438  10.5180  <.0001   0.3748
factor(Age_exposure_range)All ages   -0.3497  0.0545  -6.4141  <.0001  -0.4565
                                      ci.ub     
intrcpt                              0.5464  ***
factor(Age_exposure_range)All ages  -0.2428  ***

---
Signif. codes:  0 ‘***’ 0.001 ‘**’ 0.01 ‘*’ 0.050000000000000003 ‘.’ 0.10000000000000001 ‘ ’ 1 

> 
> str(meta.cerebrovasc.age)
List of 72
 $ b        : num [1:2, 1] 0.461 -0.35
  ..- attr(*, "dimnames")=List of 2
  .. ..$ : chr [1:2] "intrcpt" "factor(Age_exposure_range)All ages"
  .. ..$ : NULL
 $ se       : num [1:2] 0.0438 0.0545
 $ zval     : num [1:2] 10.52 -6.41
 $ pval     : num [1:2] 7.14e-26 1.42e-10
 $ ci.lb    : num [1:2] 0.375 -0.457
 $ ci.ub    : num [1:2] 0.546 -0.243
 $ vb       : num [1:2, 1:2] 0.00192 -0.00192 -0.00192 0.00297
  ..- attr(*, "dimnames")=List of 2
  .. ..$ : chr [1:2] "intrcpt" "factor(Age_exposure_range)All ages"
  .. ..$ : chr [1:2] "intrcpt" "factor(Age_exposure_range)All ages"
 $ tau2     : num 5.55e-07
 $ se.tau2  : num 0.00437
 $ tau2.fix : logi FALSE
 $ k        : int 12
 $ k.f      : int 12
 $ k.eff    : int 12
 $ p        : int 2
 $ p.eff    : int 2
 $ parms    : num 3
 $ m        : int 1
 $ QE       : num 10.8
 $ QEp      : num 0.372
 $ QM       : num 41.1
 $ QMp      : num 1.42e-10
 $ I2       : num 0.0029
 $ H2       : num 1
 $ R2       : num 100
 $ int.only : logi FALSE
 $ int.incl : logi TRUE
 $ allvipos : logi TRUE
 $ coef.na  : Named logi [1:5] FALSE FALSE TRUE TRUE TRUE
  ..- attr(*, "names")= chr [1:5] "Xintrcpt" "Xfactor(Age_exposure_range)All ages" "Xfactor(Age_exposure_range)Childhood" "Xfactor(Age_exposure_range)Old adult" ...
 $ yi       : atomic [1:12] 0.07 0.88 0.161 -0.29 17.4 0.12 -0.06 0.422 0.44 0.497 ...
  ..- attr(*, "measure")= chr "GEN"
  ..- attr(*, "slab")= int [1:12] 86 87 88 89 90 91 92 93 94 95 ...
 $ vi       : num [1:12] 6.66e-03 9.55e-01 1.15e-01 8.16e-02 1.76e+02 ...
 $ X        : num [1:12, 1:2] 1 1 1 1 1 1 1 1 1 1 ...
  ..- attr(*, "dimnames")=List of 2
  .. ..$ : chr [1:12] "86" "87" "88" "89" ...
  .. ..$ : chr [1:2] "intrcpt" "factor(Age_exposure_range)All ages"
 $ weights  : NULL
 $ yi.f     : atomic [1:12] 0.07 0.88 0.161 -0.29 17.4 0.12 -0.06 0.422 0.44 0.497 ...
  ..- attr(*, "measure")= chr "GEN"
  ..- attr(*, "slab")= int [1:12] 86 87 88 89 90 91 92 93 94 95 ...
 $ vi.f     : num [1:12] 6.66e-03 9.55e-01 1.15e-01 8.16e-02 1.76e+02 ...
 $ X.f      : num [1:12, 1:2] 1 1 1 1 1 1 1 1 1 1 ...
  ..- attr(*, "dimnames")=List of 2
  .. ..$ : chr [1:12] "86" "87" "88" "89" ...
  .. ..$ : chr [1:2] "intrcpt" "factor(Age_exposure_range)All ages"
 $ weights.f: NULL
 $ M        : num [1:12, 1:12] 0.00666 0 0 0 0 ...
 $ ai.f     : logi NA
 $ bi.f     : logi NA
 $ ci.f     : logi NA
 $ di.f     : logi NA
 $ x1i.f    : logi NA
 $ x2i.f    : logi NA
 $ t1i.f    : logi NA
 $ t2i.f    : logi NA
 $ ni       : NULL
 $ ni.f     : NULL
 $ ids      : int [1:12] 86 87 88 89 90 91 92 93 94 95 ...
 $ not.na   : logi [1:12] TRUE TRUE TRUE TRUE TRUE TRUE ...
 $ subset   : logi [1:265] FALSE FALSE FALSE FALSE FALSE FALSE ...
 $ slab     : int [1:12] 86 87 88 89 90 91 92 93 94 95 ...
 $ slab.null: logi TRUE
 $ measure  : chr "GEN"
 $ method   : chr "REML"
 $ weighted : logi TRUE
 $ knha     : logi FALSE
 $ dfs      : logi NA
 $ s2w      : num 1
 $ btt      : int 2
 $ intercept: logi TRUE
 $ digits   : num 4
 $ level    : num 95
 $ sparse   : logi FALSE
 $ control  : list()
 $ verbose  : logi FALSE
 $ add      : num 0.5
 $ to       : chr "only0"
 $ drop00   : logi FALSE
 $ fit.stats:'data.frame':      5 obs. of  2 variables:
  ..$ ML  : num [1:5] -2.54 10.82 11.08 12.54 14.08
  ..$ REML: num [1:5] -5.53 11.05 17.05 17.96 21.05
 $ version  :Classes 'package_version', 'numeric_version'  hidden list of 1
  ..$ : int [1:3] 1 9 8
 $ model    : chr "rma.uni"
 $ call     : language rma(yi = ERR, sei = Standard_deviation, mods = ~factor(Age_exposure_range),      data = meta.data, subset = (Code == 7))
 - attr(*, "class")= chr [1:2] "rma.uni" "rma"
> 
> #Model separately for acute high dose rate exposure
> meta.cerebrovasc.acute.high <- rma(yi = ERR, sei = Standard_deviation, data = meta.data, subset = (Code == 7) & (Radiation_type == "Acute high dose rate"))
> 
> summary(meta.cerebrovasc.acute.high)

Random-Effects Model (k = 2; tau^2 estimator: REML)

  logLik  deviance       AIC       BIC      AICc  
  1.6881   -3.3763    0.6237   -3.3763   12.6237  

tau^2 (estimated amount of total heterogeneity): 0 (SE = 0.0056)
tau (square root of estimated tau^2 value):      0
I^2 (total heterogeneity / total variability):   0.00%
H^2 (total variability / sampling variability):  1.00

Test for Heterogeneity: 
Q(df = 1) = 0.3149, p-val = 0.5747

Model Results:

estimate       se     zval     pval    ci.lb    ci.ub          
  0.1120   0.0327   3.4219   0.0006   0.0478   0.1761      *** 

---
Signif. codes:  0 ‘***’ 0.001 ‘**’ 0.01 ‘*’ 0.050000000000000003 ‘.’ 0.10000000000000001 ‘ ’ 1 

> 
> str(meta.cerebrovasc.acute.high)
List of 72
 $ b        : num [1, 1] 0.112
  ..- attr(*, "dimnames")=List of 2
  .. ..$ : chr "intrcpt"
  .. ..$ : NULL
 $ se       : num 0.0327
 $ zval     : num 3.42
 $ pval     : num 0.000622
 $ ci.lb    : num 0.0478
 $ ci.ub    : num 0.176
 $ vb       : num [1, 1] 0.00107
  ..- attr(*, "dimnames")=List of 2
  .. ..$ : chr "intrcpt"
  .. ..$ : chr "intrcpt"
 $ tau2     : num 0
 $ se.tau2  : num 0.00561
 $ tau2.fix : logi FALSE
 $ k        : int 2
 $ k.f      : int 2
 $ k.eff    : int 2
 $ p        : int 1
 $ p.eff    : int 1
 $ parms    : num 2
 $ m        : int 1
 $ QE       : num 0.315
 $ QEp      : num 0.575
 $ QM       : num 11.7
 $ QMp      : num 0.000622
 $ I2       : num 0
 $ H2       : num 1
 $ R2       : NULL
 $ int.only : logi TRUE
 $ int.incl : logi TRUE
 $ allvipos : logi TRUE
 $ coef.na  : Named logi FALSE
  ..- attr(*, "names")= chr "X"
 $ yi       : atomic [1:2] 0.07 0.12
  ..- attr(*, "measure")= chr "GEN"
  ..- attr(*, "slab")= int [1:2] 86 91
 $ vi       : num [1:2] 0.00666 0.00128
 $ X        : num [1:2, 1] 1 1
  ..- attr(*, "dimnames")=List of 2
  .. ..$ : NULL
  .. ..$ : chr "intrcpt"
 $ weights  : NULL
 $ yi.f     : atomic [1:2] 0.07 0.12
  ..- attr(*, "measure")= chr "GEN"
  ..- attr(*, "slab")= int [1:2] 86 91
 $ vi.f     : num [1:2] 0.00666 0.00128
 $ X.f      : num [1:2, 1] 1 1
  ..- attr(*, "dimnames")=List of 2
  .. ..$ : NULL
  .. ..$ : chr "intrcpt"
 $ weights.f: NULL
 $ M        : num [1:2, 1:2] 0.00666 0 0 0.00128
 $ ai.f     : logi NA
 $ bi.f     : logi NA
 $ ci.f     : logi NA
 $ di.f     : logi NA
 $ x1i.f    : logi NA
 $ x2i.f    : logi NA
 $ t1i.f    : logi NA
 $ t2i.f    : logi NA
 $ ni       : NULL
 $ ni.f     : NULL
 $ ids      : int [1:2] 86 91
 $ not.na   : logi [1:2] TRUE TRUE
 $ subset   : logi [1:265] FALSE FALSE FALSE FALSE FALSE FALSE ...
 $ slab     : int [1:2] 86 91
 $ slab.null: logi TRUE
 $ measure  : chr "GEN"
 $ method   : chr "REML"
 $ weighted : logi TRUE
 $ knha     : logi FALSE
 $ dfs      : logi NA
 $ s2w      : num 1
 $ btt      : num 1
 $ intercept: logi TRUE
 $ digits   : num 4
 $ level    : num 95
 $ sparse   : logi FALSE
 $ control  : list()
 $ verbose  : logi FALSE
 $ add      : num 0.5
 $ to       : chr "only0"
 $ drop00   : logi FALSE
 $ fit.stats:'data.frame':      5 obs. of  2 variables:
  ..$ ML  : num [1:5] 3.842 0.315 -3.685 -6.298 8.315
  ..$ REML: num [1:5] 1.688 -3.376 0.624 -3.376 12.624
 $ version  :Classes 'package_version', 'numeric_version'  hidden list of 1
  ..$ : int [1:3] 1 9 8
 $ model    : chr "rma.uni"
 $ call     : language rma(yi = ERR, sei = Standard_deviation, data = meta.data, subset = (Code ==      7) & (Radiation_type == "Acute high dose rate"))
 - attr(*, "class")= chr [1:2] "rma.uni" "rma"
> 
> meta.cerebrovasc.acute.high.mean <- meta.cerebrovasc.acute.high$b[1,1]
> 
> meta.cerebrovasc.acute.high.SE <- meta.cerebrovasc.acute.high$se
> 
> meta.cerebrovasc.acute.high.lower95 <- meta.cerebrovasc.acute.high.mean - qnorm(0.975)*meta.cerebrovasc.acute.high.SE
> 
> meta.cerebrovasc.acute.high.upper95 <- meta.cerebrovasc.acute.high.mean + qnorm(0.975)*meta.cerebrovasc.acute.high.SE
> 
> pval.cerebrovasc.acute.high <- 1-pnorm(meta.cerebrovasc.acute.high.mean/meta.cerebrovasc.acute.high.SE)
> 
> cbind(meta.cerebrovasc.acute.high.mean,meta.cerebrovasc.acute.high.lower95,meta.cerebrovasc.acute.high.upper95,pval.cerebrovasc.acute.high)
        meta.cerebrovasc.acute.high.mean meta.cerebrovasc.acute.high.lower95
intrcpt              0.11196721309115652                0.047836199638606317
        meta.cerebrovasc.acute.high.upper95 pval.cerebrovasc.acute.high
intrcpt                 0.17609822654370672      0.00031089398185746298
> 
> #Model separately for low dose rate exposure
> meta.cerebrovasc.low.dose.rate <- rma(yi = ERR, sei = Standard_deviation, data = meta.data, subset = (Code == 7) & (Radiation_type == "Low dose rate"))
> 
> summary(meta.cerebrovasc.low.dose.rate)

Random-Effects Model (k = 8; tau^2 estimator: REML)

  logLik  deviance       AIC       BIC      AICc  
 -6.7696   13.5392   17.5392   17.4311   20.5392  

tau^2 (estimated amount of total heterogeneity): 0.0441 (SE = 0.0522)
tau (square root of estimated tau^2 value):      0.2099
I^2 (total heterogeneity / total variability):   62.09%
H^2 (total variability / sampling variability):  2.64

Test for Heterogeneity: 
Q(df = 7) = 12.8631, p-val = 0.0755

Model Results:

estimate       se     zval     pval    ci.lb    ci.ub          
  0.3084   0.1190   2.5909   0.0096   0.0751   0.5417       ** 

---
Signif. codes:  0 ‘***’ 0.001 ‘**’ 0.01 ‘*’ 0.050000000000000003 ‘.’ 0.10000000000000001 ‘ ’ 1 

> 
> str(meta.cerebrovasc.low.dose.rate)
List of 72
 $ b        : num [1, 1] 0.308
  ..- attr(*, "dimnames")=List of 2
  .. ..$ : chr "intrcpt"
  .. ..$ : NULL
 $ se       : num 0.119
 $ zval     : num 2.59
 $ pval     : num 0.00957
 $ ci.lb    : num 0.0751
 $ ci.ub    : num 0.542
 $ vb       : num [1, 1] 0.0142
  ..- attr(*, "dimnames")=List of 2
  .. ..$ : chr "intrcpt"
  .. ..$ : chr "intrcpt"
 $ tau2     : num 0.0441
 $ se.tau2  : num 0.0522
 $ tau2.fix : logi FALSE
 $ k        : int 8
 $ k.f      : int 8
 $ k.eff    : int 8
 $ p        : int 1
 $ p.eff    : int 1
 $ parms    : num 2
 $ m        : int 1
 $ QE       : num 12.9
 $ QEp      : num 0.0755
 $ QM       : num 6.71
 $ QMp      : num 0.00957
 $ I2       : num 62.1
 $ H2       : num 2.64
 $ R2       : NULL
 $ int.only : logi TRUE
 $ int.incl : logi TRUE
 $ allvipos : logi TRUE
 $ coef.na  : Named logi FALSE
  ..- attr(*, "names")= chr "X"
 $ yi       : atomic [1:8] 0.88 0.161 -0.29 17.4 -0.06 0.44 0.497 0.45
  ..- attr(*, "measure")= chr "GEN"
  ..- attr(*, "slab")= int [1:8] 87 88 89 90 92 94 95 96
 $ vi       : num [1:8] 0.9546 0.1151 0.0816 176.4609 0.0922 ...
 $ X        : num [1:8, 1] 1 1 1 1 1 1 1 1
  ..- attr(*, "dimnames")=List of 2
  .. ..$ : NULL
  .. ..$ : chr "intrcpt"
 $ weights  : NULL
 $ yi.f     : atomic [1:8] 0.88 0.161 -0.29 17.4 -0.06 0.44 0.497 0.45
  ..- attr(*, "measure")= chr "GEN"
  ..- attr(*, "slab")= int [1:8] 87 88 89 90 92 94 95 96
 $ vi.f     : num [1:8] 0.9546 0.1151 0.0816 176.4609 0.0922 ...
 $ X.f      : num [1:8, 1] 1 1 1 1 1 1 1 1
  ..- attr(*, "dimnames")=List of 2
  .. ..$ : NULL
  .. ..$ : chr "intrcpt"
 $ weights.f: NULL
 $ M        : num [1:8, 1:8] 0.999 0 0 0 0 ...
 $ ai.f     : logi NA
 $ bi.f     : logi NA
 $ ci.f     : logi NA
 $ di.f     : logi NA
 $ x1i.f    : logi NA
 $ x2i.f    : logi NA
 $ t1i.f    : logi NA
 $ t2i.f    : logi NA
 $ ni       : NULL
 $ ni.f     : NULL
 $ ids      : int [1:8] 87 88 89 90 92 94 95 96
 $ not.na   : logi [1:8] TRUE TRUE TRUE TRUE TRUE TRUE ...
 $ subset   : logi [1:265] FALSE FALSE FALSE FALSE FALSE FALSE ...
 $ slab     : int [1:8] 87 88 89 90 92 94 95 96
 $ slab.null: logi TRUE
 $ measure  : chr "GEN"
 $ method   : chr "REML"
 $ weighted : logi TRUE
 $ knha     : logi FALSE
 $ dfs      : logi NA
 $ s2w      : num 1
 $ btt      : num 1
 $ intercept: logi TRUE
 $ digits   : num 4
 $ level    : num 95
 $ sparse   : logi FALSE
 $ control  : list()
 $ verbose  : logi FALSE
 $ add      : num 0.5
 $ to       : chr "only0"
 $ drop00   : logi FALSE
 $ fit.stats:'data.frame':      5 obs. of  2 variables:
  ..$ ML  : num [1:5] -6.6 13.6 17.2 17.4 19.6
  ..$ REML: num [1:5] -6.77 13.54 17.54 17.43 20.54
 $ version  :Classes 'package_version', 'numeric_version'  hidden list of 1
  ..$ : int [1:3] 1 9 8
 $ model    : chr "rma.uni"
 $ call     : language rma(yi = ERR, sei = Standard_deviation, data = meta.data, subset = (Code ==      7) & (Radiation_type == "Low dose rate"))
 - attr(*, "class")= chr [1:2] "rma.uni" "rma"
> 
> meta.cerebrovasc.low.dose.rate.mean <- meta.cerebrovasc.low.dose.rate$b[1,1]
> 
> meta.cerebrovasc.low.dose.rate.SE <- meta.cerebrovasc.low.dose.rate$se
> 
> meta.cerebrovasc.low.dose.rate.lower95 <- meta.cerebrovasc.low.dose.rate.mean - qnorm(0.975)*meta.cerebrovasc.low.dose.rate.SE
> 
> meta.cerebrovasc.low.dose.rate.upper95 <- meta.cerebrovasc.low.dose.rate.mean + qnorm(0.975)*meta.cerebrovasc.low.dose.rate.SE
> 
> pval.cerebrovasc.low.dose.rate <- 1-pnorm(meta.cerebrovasc.low.dose.rate.mean / meta.cerebrovasc.low.dose.rate.SE)
> 
> cbind(meta.cerebrovasc.low.dose.rate.mean,meta.cerebrovasc.low.dose.rate.lower95,meta.cerebrovasc.low.dose.rate.upper95,pval.cerebrovasc.low.dose.rate)
        meta.cerebrovasc.low.dose.rate.mean
intrcpt                 0.30842568064726616
        meta.cerebrovasc.low.dose.rate.lower95
intrcpt                   0.075105164160140431
        meta.cerebrovasc.low.dose.rate.upper95 pval.cerebrovasc.low.dose.rate
intrcpt                    0.54174619713439187           0.004786676472697704
> 
> #Forest plot
> dev.off()
null device 
          1 
> 
> forestplot(mean= c(meta.cerebrovasc.acute.high.mean,meta.cerebrovasc.low.dose.rate.mean), lower=c(meta.cerebrovasc.acute.high.lower95,meta.cerebrovasc.low.dose.rate.lower95), upper=c(meta.cerebrovasc.acute.high.upper95,meta.cerebrovasc.low.dose.rate.upper95), labeltext=c("Acute high dose rate","Low dose rate"),boxsize=0.05,xticks=c(0.0,0.1,0.2,0.3,0.4,0.5,0.6),clip=c(0.0,0.6),txt_gp=fpTxtGp(label=gpar(cex=1.0),xlab=gpar(cex=1.0),ticks=gpar(cex=0.75)), xlab="ERR / Gy", vertices = TRUE)
> 
> #Save workspace image
> save.image("Meta analysis of cerebrovascular disease data.RData")
> 
> 
