# Supplementary material for: Data taken from the review article “Radiation and circulatory disease” and used in the associated meta-analysis
Source: Data Brief. 2016 Nov 9;9:1024–7. doi: 10.1016/j.dib.2016.11.016 (PMC5123126; doi:10.1016/j.dib.2016.11.016)
Supplement: Supplementary file 2 — Supplementary material [file mmc2.zip › Meta analysis of circulatory disease data max likelihood Mayak mortality.txt]

R version 3.2.2 (2015-08-14) -- "Fire Safety"
Copyright (C) 2015 The R Foundation for Statistical Computing
Platform: x86_64-w64-mingw32/x64 (64-bit)

R is free software and comes with ABSOLUTELY NO WARRANTY.
You are welcome to redistribute it under certain conditions.
Type 'license()' or 'licence()' for distribution details.

  Natural language support but running in an English locale

R is a collaborative project with many contributors.
Type 'contributors()' for more information and
'citation()' on how to cite R or R packages in publications.

Type 'demo()' for some demos, 'help()' for on-line help, or
'help.start()' for an HTML browser interface to help.
Type 'q()' to quit R.

[Previously saved workspace restored]

> # Meta-analysis of circulatory disease data for Mut Res Revw paper
> # modified by MP Little 2016-7-18
> # maximum likelihood fits
> # As per main analysis but using Mayak mortality rather than morbidity data
> #
> #Remove old R objects
> rm(list = ls())
> ls()
character(0)
> 
> options(digits=20)
> 
> #Install various packages (only need do once)
> #install.packages("metafor")
> 
> #Install various packages (only need do once)
> #install.packages("forestplot")
> 
> # load metafor package
> #
> library(metafor)
Loading required package: Matrix
Loading 'metafor' package (version 1.9-8). For an overview 
and introduction to the package please type: help(metafor).
Warning message:
package ‘metafor’ was built under R version 3.2.5 
> 
> # load forestplot package
> #
> library(forestplot)
Loading required package: grid
Loading required package: magrittr
Warning messages:
1: package ‘forestplot’ was built under R version 3.2.5 
2: package ‘magrittr’ was built under R version 3.2.3 
> 
> # 
> # Read summary data
> #
> meta.data<-read.csv("Mut Res Reviews data.csv",header=T)
> names(meta.data)
 [1] "Code"               "Disease"            "Study_reference"   
 [4] "Group"              "Author"             "Year"              
 [7] "ERR"                "Lower_95_CI"        "Upper_95_CI"       
[10] "Standard_deviation" "Age_exposure_range" "Radiation_type"    
[13] "Mean_dose"         
> dim(meta.data)
[1] 265  13
> n<-dim(meta.data)[1]
> n
[1] 265
> #[1] 265
> 
> ######################################################
> ######################################################
> ##Meta-regression analysis of IHD                   ##
> ######################################################
> ######################################################
> 
> #ML random effects estimate
> meta.IHD <- rma(yi = ERR, sei = Standard_deviation, data = meta.data, method="ML", subset = (Code == 4))
> 
> summary(meta.IHD)

Random-Effects Model (k = 16; tau^2 estimator: ML)

  logLik  deviance       AIC       BIC      AICc  
 14.0436   11.1168  -24.0871  -22.5420  -23.1641  

tau^2 (estimated amount of total heterogeneity): 0 (SE = 0.0002)
tau (square root of estimated tau^2 value):      0
I^2 (total heterogeneity / total variability):   0.00%
H^2 (total variability / sampling variability):  1.00

Test for Heterogeneity: 
Q(df = 15) = 11.1168, p-val = 0.7443

Model Results:

estimate       se     zval     pval    ci.lb    ci.ub          
  0.0678   0.0089   7.6451   <.0001   0.0504   0.0852      *** 

---
Signif. codes:  0 ‘***’ 0.001 ‘**’ 0.01 ‘*’ 0.050000000000000003 ‘.’ 0.10000000000000001 ‘ ’ 1 

> 
> str(meta.IHD)
List of 72
 $ b        : num [1, 1] 0.0678
  ..- attr(*, "dimnames")=List of 2
  .. ..$ : chr "intrcpt"
  .. ..$ : NULL
 $ se       : num 0.00887
 $ zval     : num 7.65
 $ pval     : num 2.09e-14
 $ ci.lb    : num 0.0504
 $ ci.ub    : num 0.0852
 $ vb       : num [1, 1] 7.86e-05
  ..- attr(*, "dimnames")=List of 2
  .. ..$ : chr "intrcpt"
  .. ..$ : chr "intrcpt"
 $ tau2     : num 0
 $ se.tau2  : num 0.000169
 $ tau2.fix : logi FALSE
 $ k        : int 16
 $ k.f      : int 16
 $ k.eff    : int 16
 $ p        : int 1
 $ p.eff    : int 1
 $ parms    : num 2
 $ m        : int 1
 $ QE       : num 11.1
 $ QEp      : num 0.744
 $ QM       : num 58.4
 $ QMp      : num 2.09e-14
 $ I2       : num 0
 $ H2       : num 1
 $ R2       : NULL
 $ int.only : logi TRUE
 $ int.incl : logi TRUE
 $ allvipos : logi TRUE
 $ coef.na  : Named logi FALSE
  ..- attr(*, "names")= chr "X"
 $ yi       : atomic [1:16] 0.05 0.41 -0.01 0.259 0.0622 ...
  ..- attr(*, "measure")= chr "GEN"
  ..- attr(*, "slab")= int [1:16] 49 50 51 52 53 54 55 56 57 58 ...
 $ vi       : num [1:16] 0.00287 0.034681 0.106626 0.028349 0.000123 ...
 $ X        : num [1:16, 1] 1 1 1 1 1 1 1 1 1 1 ...
  ..- attr(*, "dimnames")=List of 2
  .. ..$ : NULL
  .. ..$ : chr "intrcpt"
 $ weights  : NULL
 $ yi.f     : atomic [1:16] 0.05 0.41 -0.01 0.259 0.0622 ...
  ..- attr(*, "measure")= chr "GEN"
  ..- attr(*, "slab")= int [1:16] 49 50 51 52 53 54 55 56 57 58 ...
 $ vi.f     : num [1:16] 0.00287 0.034681 0.106626 0.028349 0.000123 ...
 $ X.f      : num [1:16, 1] 1 1 1 1 1 1 1 1 1 1 ...
  ..- attr(*, "dimnames")=List of 2
  .. ..$ : NULL
  .. ..$ : chr "intrcpt"
 $ weights.f: NULL
 $ M        : num [1:16, 1:16] 0.00287 0 0 0 0 ...
 $ ai.f     : logi NA
 $ bi.f     : logi NA
 $ ci.f     : logi NA
 $ di.f     : logi NA
 $ x1i.f    : logi NA
 $ x2i.f    : logi NA
 $ t1i.f    : logi NA
 $ t2i.f    : logi NA
 $ ni       : NULL
 $ ni.f     : NULL
 $ ids      : int [1:16] 49 50 51 52 53 54 55 56 57 58 ...
 $ not.na   : logi [1:16] TRUE TRUE TRUE TRUE TRUE TRUE ...
 $ subset   : logi [1:265] FALSE FALSE FALSE FALSE FALSE FALSE ...
 $ slab     : int [1:16] 49 50 51 52 53 54 55 56 57 58 ...
 $ slab.null: logi TRUE
 $ measure  : chr "GEN"
 $ method   : chr "ML"
 $ weighted : logi TRUE
 $ knha     : logi FALSE
 $ dfs      : logi NA
 $ s2w      : num 1
 $ btt      : num 1
 $ intercept: logi TRUE
 $ digits   : num 4
 $ level    : num 95
 $ sparse   : logi FALSE
 $ control  : list()
 $ verbose  : logi FALSE
 $ add      : num 0.5
 $ to       : chr "only0"
 $ drop00   : logi FALSE
 $ fit.stats:'data.frame':      5 obs. of  2 variables:
  ..$ ML  : num [1:5] 14 11.1 -24.1 -22.5 -23.2
  ..$ REML: num [1:5] 11.6 -23.2 -19.2 -17.8 -18.2
 $ version  :Classes 'package_version', 'numeric_version'  hidden list of 1
  ..$ : int [1:3] 1 9 8
 $ model    : chr "rma.uni"
 $ call     : language rma(yi = ERR, sei = Standard_deviation, data = meta.data, subset = (Code ==      4), method = "ML")
 - attr(*, "class")= chr [1:2] "rma.uni" "rma"
>  
> #Funnel plot
> dev.off()
Error in dev.off() : cannot shut down device 1 (the null device)
> 
> funnel(meta.IHD)
> 
> #Forest plot
> meta.data.IHD<-subset(meta.data, Code == 4)
> 
> #AIC
> meta.IHD.AIC <- meta.IHD$fit.stats$ML[3]
> 
> meta.IHD.AIC
[1] -24.087130437969513
> 
> #This is not so flexible
> #options(digits=2)
> 
> #forest(meta.IHD,slab=paste(meta.data.IHD$Author, meta.data.IHD$Year, sep=" et al "))
> 
> #This is more flexible, if longwinded
> rand.eff.mean.IHD <- meta.IHD$b[1,1]
> 
> rand.eff.SE.IHD <- meta.IHD$se
> 
> rand.eff.lower95.IHD <- rand.eff.mean.IHD - qnorm(0.975)*rand.eff.SE.IHD
> 
> rand.eff.upper95.IHD <- rand.eff.mean.IHD + qnorm(0.975)*rand.eff.SE.IHD
> 
> pval.IHD <- 1-pnorm(rand.eff.mean.IHD/rand.eff.SE.IHD)
> 
> cbind(rand.eff.mean.IHD,rand.eff.lower95.IHD,rand.eff.upper95.IHD,pval.IHD)
           rand.eff.mean.IHD rand.eff.lower95.IHD rand.eff.upper95.IHD
intrcpt 0.067781517220753359 0.050404449658171493 0.085158584783335226
                      pval.IHD
intrcpt 1.0436096431476471e-14
> 
> lab <- paste(meta.data.IHD$Author, meta.data.IHD$Year, sep=" et al ")
> 
> lab<-c(lab,"Random effects estimate")
> 
> lab
 [1] "Yamada et al 2004"       "Ivanov et al 2006"      
 [3] "Vrijheid et al 2007"     "Muirhead et al 2009"    
 [5] "Mulrooney et al 2009"    "Lane et al 2010"        
 [7] "Laurent et al 2010"      "Shimizu et al 2010"     
 [9] "Little et al 2012"       "Darby et al 2013"       
[11] "Krestinina et al 2013"   "Kreuzer et al 2013"     
[13] "Zablotska et al 2014"    "Azizova et al 2015"     
[15] "Little et al 2016"       "van Nimwegen et al 2016"
[17] "Random effects estimate"
> 
> dev.off()
null device 
          1 
> 
> forestplot(mean= c(meta.data.IHD$ERR,rand.eff.mean.IHD), lower=c(meta.data.IHD$Lower_95_CI,rand.eff.lower95.IHD), upper=c(meta.data.IHD$Upper_95_CI,rand.eff.upper95.IHD), labeltext=c(lab),boxsize=0.1,xticks=c(-0.1,0.0,0.10,0.20,0.30,0.4,0.5),clip=c(-0.1,0.5),txt_gp=fpTxtGp(label=gpar(cex=1.0),xlab=gpar(cex=1.0),ticks=gpar(cex=0.75)), xlab="ERR / Gy", vertices = TRUE)
> 
> ###########################################################################
> #Now adjust for all 3 single, 3 pairwise and all three adjustment factors #
> ###########################################################################
> 
> #Model adjusting for exposure age
> meta.IHD.age <- rma(yi = ERR, sei = Standard_deviation, mods = ~ factor(Age_exposure_range), data = meta.data, method="ML", subset = (Code == 4))
> 
> summary(meta.IHD.age)

Mixed-Effects Model (k = 16; tau^2 estimator: ML)

  logLik  deviance       AIC       BIC      AICc  
 14.6440    9.9160  -17.2879  -12.6524   -7.9546  

tau^2 (estimated amount of residual heterogeneity):     0 (SE = 0.0002)
tau (square root of estimated tau^2 value):             0
I^2 (residual heterogeneity / unaccounted variability): 0.00%
H^2 (unaccounted variability / sampling variability):   1.00
R^2 (amount of heterogeneity accounted for):            NA%

Test for Residual Heterogeneity: 
QE(df = 11) = 9.9160, p-val = 0.5380

Test of Moderators (coefficient(s) 2,3,4,5): 
QM(df = 4) = 1.2008, p-val = 0.8780

Model Results:

                                       estimate      se     zval    pval
intrcpt                                  0.0850  0.0238   3.5674  0.0004
factor(Age_exposure_range)All ages      -0.0304  0.0462  -0.6579  0.5106
factor(Age_exposure_range)Childhood     -0.0228  0.0263  -0.8683  0.3852
factor(Age_exposure_range)Old adult     -0.0010  0.0394  -0.0252  0.9799
factor(Age_exposure_range)Young adult   -0.0110  0.0378  -0.2904  0.7715
                                         ci.lb   ci.ub     
intrcpt                                 0.0383  0.1317  ***
factor(Age_exposure_range)All ages     -0.1209  0.0601     
factor(Age_exposure_range)Childhood    -0.0743  0.0287     
factor(Age_exposure_range)Old adult    -0.0782  0.0762     
factor(Age_exposure_range)Young adult  -0.0850  0.0631     

---
Signif. codes:  0 ‘***’ 0.001 ‘**’ 0.01 ‘*’ 0.050000000000000003 ‘.’ 0.10000000000000001 ‘ ’ 1 

> 
> str(meta.IHD.age)
List of 72
 $ b        : num [1:5, 1] 0.084994 -0.030381 -0.022816 -0.000994 -0.010974
  ..- attr(*, "dimnames")=List of 2
  .. ..$ : chr [1:5] "intrcpt" "factor(Age_exposure_range)All ages" "factor(Age_exposure_range)Childhood" "factor(Age_exposure_range)Old adult" ...
  .. ..$ : NULL
 $ se       : num [1:5] 0.0238 0.0462 0.0263 0.0394 0.0378
 $ zval     : num [1:5] 3.5674 -0.6579 -0.8683 -0.0252 -0.2904
 $ pval     : num [1:5] 0.000361 0.51058 0.385232 0.979864 0.771526
 $ ci.lb    : num [1:5] 0.0383 -0.1209 -0.0743 -0.0782 -0.085
 $ ci.ub    : num [1:5] 0.1317 0.0601 0.0287 0.0762 0.0631
 $ vb       : num [1:5, 1:5] 0.000568 -0.000568 -0.000568 -0.000568 -0.000568 ...
  ..- attr(*, "dimnames")=List of 2
  .. ..$ : chr [1:5] "intrcpt" "factor(Age_exposure_range)All ages" "factor(Age_exposure_range)Childhood" "factor(Age_exposure_range)Old adult" ...
  .. ..$ : chr [1:5] "intrcpt" "factor(Age_exposure_range)All ages" "factor(Age_exposure_range)Childhood" "factor(Age_exposure_range)Old adult" ...
 $ tau2     : num 0
 $ se.tau2  : num 0.000169
 $ tau2.fix : logi FALSE
 $ k        : int 16
 $ k.f      : int 16
 $ k.eff    : int 16
 $ p        : int 5
 $ p.eff    : int 5
 $ parms    : num 6
 $ m        : int 4
 $ QE       : num 9.92
 $ QEp      : num 0.538
 $ QM       : num 1.2
 $ QMp      : num 0.878
 $ I2       : num 0
 $ H2       : num 1
 $ R2       : logi NA
 $ int.only : logi FALSE
 $ int.incl : logi TRUE
 $ allvipos : logi TRUE
 $ coef.na  : Named logi [1:5] FALSE FALSE FALSE FALSE FALSE
  ..- attr(*, "names")= chr [1:5] "Xintrcpt" "Xfactor(Age_exposure_range)All ages" "Xfactor(Age_exposure_range)Childhood" "Xfactor(Age_exposure_range)Old adult" ...
 $ yi       : atomic [1:16] 0.05 0.41 -0.01 0.259 0.0622 ...
  ..- attr(*, "measure")= chr "GEN"
  ..- attr(*, "slab")= int [1:16] 49 50 51 52 53 54 55 56 57 58 ...
 $ vi       : num [1:16] 0.00287 0.034681 0.106626 0.028349 0.000123 ...
 $ X        : num [1:16, 1:5] 1 1 1 1 1 1 1 1 1 1 ...
  ..- attr(*, "dimnames")=List of 2
  .. ..$ : chr [1:16] "49" "50" "51" "52" ...
  .. ..$ : chr [1:5] "intrcpt" "factor(Age_exposure_range)All ages" "factor(Age_exposure_range)Childhood" "factor(Age_exposure_range)Old adult" ...
 $ weights  : NULL
 $ yi.f     : atomic [1:16] 0.05 0.41 -0.01 0.259 0.0622 ...
  ..- attr(*, "measure")= chr "GEN"
  ..- attr(*, "slab")= int [1:16] 49 50 51 52 53 54 55 56 57 58 ...
 $ vi.f     : num [1:16] 0.00287 0.034681 0.106626 0.028349 0.000123 ...
 $ X.f      : num [1:16, 1:5] 1 1 1 1 1 1 1 1 1 1 ...
  ..- attr(*, "dimnames")=List of 2
  .. ..$ : chr [1:16] "49" "50" "51" "52" ...
  .. ..$ : chr [1:5] "intrcpt" "factor(Age_exposure_range)All ages" "factor(Age_exposure_range)Childhood" "factor(Age_exposure_range)Old adult" ...
 $ weights.f: NULL
 $ M        : num [1:16, 1:16] 0.00287 0 0 0 0 ...
 $ ai.f     : logi NA
 $ bi.f     : logi NA
 $ ci.f     : logi NA
 $ di.f     : logi NA
 $ x1i.f    : logi NA
 $ x2i.f    : logi NA
 $ t1i.f    : logi NA
 $ t2i.f    : logi NA
 $ ni       : NULL
 $ ni.f     : NULL
 $ ids      : int [1:16] 49 50 51 52 53 54 55 56 57 58 ...
 $ not.na   : logi [1:16] TRUE TRUE TRUE TRUE TRUE TRUE ...
 $ subset   : logi [1:265] FALSE FALSE FALSE FALSE FALSE FALSE ...
 $ slab     : int [1:16] 49 50 51 52 53 54 55 56 57 58 ...
 $ slab.null: logi TRUE
 $ measure  : chr "GEN"
 $ method   : chr "ML"
 $ weighted : logi TRUE
 $ knha     : logi FALSE
 $ dfs      : logi NA
 $ s2w      : num 1
 $ btt      : int [1:4] 2 3 4 5
 $ intercept: logi TRUE
 $ digits   : num 4
 $ level    : num 95
 $ sparse   : logi FALSE
 $ control  : list()
 $ verbose  : logi FALSE
 $ add      : num 0.5
 $ to       : chr "only0"
 $ drop00   : logi FALSE
 $ fit.stats:'data.frame':      5 obs. of  2 variables:
  ..$ ML  : num [1:5] 14.64 9.92 -17.29 -12.65 -7.95
  ..$ REML: num [1:5] 2.62 -5.25 6.75 9.14 27.75
 $ version  :Classes 'package_version', 'numeric_version'  hidden list of 1
  ..$ : int [1:3] 1 9 8
 $ model    : chr "rma.uni"
 $ call     : language rma(yi = ERR, sei = Standard_deviation, mods = ~factor(Age_exposure_range),      data = meta.data, subset = (Code == 4), method = "ML")
 - attr(*, "class")= chr [1:2] "rma.uni" "rma"
> 
> #improvement in fit over null
> anova(meta.IHD,meta.IHD.age)
        df      AIC      BIC     AICc  logLik    LRT   pval      QE  tau^2 R^2
Full     6 -17.2879 -12.6524  -7.9546 14.6440                9.9160 0.0000    
Reduced  2 -24.0871 -22.5420 -23.1641 14.0436 1.2008 0.8780 11.1168 0.0000 NA%
> 
> #AIC
> meta.IHD.age.AIC <- meta.IHD.age$fit.stats$ML[3]
> 
> meta.IHD.age.AIC
[1] -17.287915411545811
> 
> #Model adjusting for fractionation
> meta.IHD.frac <- rma(yi = ERR, sei = Standard_deviation, mods = ~ factor(Radiation_type), data = meta.data, method="ML", subset = (Code == 4))
> 
> summary(meta.IHD.frac)

Mixed-Effects Model (k = 16; tau^2 estimator: ML)

  logLik  deviance       AIC       BIC      AICc  
 14.3325   10.5389  -20.6650  -17.5747  -17.0287  

tau^2 (estimated amount of residual heterogeneity):     0 (SE = 0.0002)
tau (square root of estimated tau^2 value):             0
I^2 (residual heterogeneity / unaccounted variability): 0.00%
H^2 (unaccounted variability / sampling variability):   1.00
R^2 (amount of heterogeneity accounted for):            NA%

Test for Residual Heterogeneity: 
QE(df = 13) = 10.5389, p-val = 0.6494

Test of Moderators (coefficient(s) 2,3): 
QM(df = 2) = 0.5779, p-val = 0.7491

Model Results:

                                                         estimate      se
intrcpt                                                    0.0376  0.0410
factor(Radiation_type)Acute high dose rate fractionated    0.0314  0.0421
factor(Radiation_type)Low dose rate                        0.0348  0.0525
                                                           zval    pval
intrcpt                                                  0.9163  0.3595
factor(Radiation_type)Acute high dose rate fractionated  0.7463  0.4555
factor(Radiation_type)Low dose rate                      0.6622  0.5078
                                                           ci.lb   ci.ub   
intrcpt                                                  -0.0428  0.1180   
factor(Radiation_type)Acute high dose rate fractionated  -0.0511  0.1139   
factor(Radiation_type)Low dose rate                      -0.0681  0.1376   

---
Signif. codes:  0 ‘***’ 0.001 ‘**’ 0.01 ‘*’ 0.050000000000000003 ‘.’ 0.10000000000000001 ‘ ’ 1 

> 
> #improvement in fit over null
> anova(meta.IHD,meta.IHD.frac)
        df      AIC      BIC     AICc  logLik    LRT   pval      QE  tau^2 R^2
Full     4 -20.6650 -17.5747 -17.0287 14.3325               10.5389 0.0000    
Reduced  2 -24.0871 -22.5420 -23.1641 14.0436 0.5779 0.7491 11.1168 0.0000 NA%
> 
> #AIC
> meta.IHD.frac.AIC <- meta.IHD.frac$fit.stats$ML[3]
> 
> meta.IHD.frac.AIC
[1] -20.665020725335147
> 
> #Model adjusting for dose
> meta.IHD.dose <- rma(yi = ERR, sei = Standard_deviation, mods = ~ Mean_dose, data = meta.data, method="ML", subset = (Code == 4))
> 
> summary(meta.IHD.dose)

Mixed-Effects Model (k = 16; tau^2 estimator: ML)

  logLik  deviance       AIC       BIC      AICc  
 14.1386   10.9267  -22.2772  -19.9594  -20.2772  

tau^2 (estimated amount of residual heterogeneity):     0 (SE = 0.0002)
tau (square root of estimated tau^2 value):             0
I^2 (residual heterogeneity / unaccounted variability): 0.00%
H^2 (unaccounted variability / sampling variability):   1.00
R^2 (amount of heterogeneity accounted for):            NA%

Test for Residual Heterogeneity: 
QE(df = 14) = 10.9267, p-val = 0.6918

Test of Moderators (coefficient(s) 2): 
QM(df = 1) = 0.1901, p-val = 0.6629

Model Results:

           estimate      se     zval    pval    ci.lb   ci.ub     
intrcpt      0.0744  0.0176   4.2348  <.0001   0.0400  0.1088  ***
Mean_dose   -0.0007  0.0016  -0.4360  0.6629  -0.0039  0.0025     

---
Signif. codes:  0 ‘***’ 0.001 ‘**’ 0.01 ‘*’ 0.050000000000000003 ‘.’ 0.10000000000000001 ‘ ’ 1 

> 
> #improvement in fit over null
> anova(meta.IHD,meta.IHD.dose)
        df      AIC      BIC     AICc  logLik    LRT   pval      QE  tau^2 R^2
Full     3 -22.2772 -19.9594 -20.2772 14.1386               10.9267 0.0000    
Reduced  2 -24.0871 -22.5420 -23.1641 14.0436 0.1901 0.6629 11.1168 0.0000 NA%
> 
> #AIC
> meta.IHD.dose.AIC <- meta.IHD.dose$fit.stats$ML[3]
> 
> meta.IHD.dose.AIC
[1] -22.277203137522847
> 
> #Model adjusting for exposure age, fractionation
> meta.IHD.age.frac <- rma(yi = ERR, sei = Standard_deviation, mods = ~ factor(Age_exposure_range) + factor(Radiation_type), data = meta.data, method="ML", subset = (Code == 4))
> 
> summary(meta.IHD.age.frac)

Mixed-Effects Model (k = 16; tau^2 estimator: ML)

  logLik  deviance       AIC       BIC      AICc  
 16.1083    6.9873  -16.2167  -10.0360    4.3548  

tau^2 (estimated amount of residual heterogeneity):     0 (SE = 0.0002)
tau (square root of estimated tau^2 value):             0
I^2 (residual heterogeneity / unaccounted variability): 0.00%
H^2 (unaccounted variability / sampling variability):   1.00
R^2 (amount of heterogeneity accounted for):            NA%

Test for Residual Heterogeneity: 
QE(df = 9) = 6.9873, p-val = 0.6384

Test of Moderators (coefficient(s) 2,3,4,5,6,7): 
QM(df = 6) = 4.1295, p-val = 0.6592

Model Results:

                                                         estimate      se
intrcpt                                                   -0.1510  0.1569
factor(Age_exposure_range)All ages                         0.1885  0.1514
factor(Age_exposure_range)Childhood                       -0.0398  0.0360
factor(Age_exposure_range)Old adult                       -0.0180  0.0464
factor(Age_exposure_range)Young adult                     -0.0279  0.0451
factor(Radiation_type)Acute high dose rate fractionated    0.2529  0.1555
factor(Radiation_type)Low dose rate                        0.2204  0.1581
                                                            zval    pval
intrcpt                                                  -0.9621  0.3360
factor(Age_exposure_range)All ages                        1.2450  0.2131
factor(Age_exposure_range)Childhood                      -1.1054  0.2690
factor(Age_exposure_range)Old adult                      -0.3868  0.6989
factor(Age_exposure_range)Young adult                    -0.6197  0.5354
factor(Radiation_type)Acute high dose rate fractionated   1.6261  0.1039
factor(Radiation_type)Low dose rate                       1.3943  0.1632
                                                           ci.lb   ci.ub   
intrcpt                                                  -0.4585  0.1566   
factor(Age_exposure_range)All ages                       -0.1083  0.4853   
factor(Age_exposure_range)Childhood                      -0.1103  0.0308   
factor(Age_exposure_range)Old adult                      -0.1090  0.0731   
factor(Age_exposure_range)Young adult                    -0.1163  0.0604   
factor(Radiation_type)Acute high dose rate fractionated  -0.0519  0.5578   
factor(Radiation_type)Low dose rate                      -0.0894  0.5301   

---
Signif. codes:  0 ‘***’ 0.001 ‘**’ 0.01 ‘*’ 0.050000000000000003 ‘.’ 0.10000000000000001 ‘ ’ 1 

> 
> #improvement in fit over null
> anova(meta.IHD,meta.IHD.age.frac)
        df      AIC      BIC     AICc  logLik    LRT   pval      QE  tau^2 R^2
Full     8 -16.2167 -10.0360   4.3548 16.1083                6.9873 0.0000    
Reduced  2 -24.0871 -22.5420 -23.1641 14.0436 4.1295 0.6592 11.1168 0.0000 NA%
> 
> #improvement in fit over model adjusted for age
> anova(meta.IHD.age,meta.IHD.age.frac)
        df      AIC      BIC    AICc  logLik    LRT   pval     QE  tau^2 R^2
Full     8 -16.2167 -10.0360  4.3548 16.1083               6.9873 0.0000    
Reduced  6 -17.2879 -12.6524 -7.9546 14.6440 2.9287 0.2312 9.9160 0.0000 NA%
> 
> #improvement in fit over model adjusted for dose fractionation
> anova(meta.IHD.frac,meta.IHD.age.frac)
        df      AIC      BIC     AICc  logLik    LRT   pval      QE  tau^2 R^2
Full     8 -16.2167 -10.0360   4.3548 16.1083                6.9873 0.0000    
Reduced  4 -20.6650 -17.5747 -17.0287 14.3325 3.5516 0.4701 10.5389 0.0000 NA%
> 
> #AIC
> meta.IHD.age.frac.AIC <- meta.IHD.age.frac$fit.stats$ML[3]
> 
> meta.IHD.age.frac.AIC
[1] -16.216662999044999
> 
> #Model adjusting for exposure age, dose
> meta.IHD.age.dose <- rma(yi = ERR, sei = Standard_deviation, mods = ~ factor(Age_exposure_range) + Mean_dose, data = meta.data, method="ML", subset = (Code == 4))
> 
> summary(meta.IHD.age.dose)

Mixed-Effects Model (k = 16; tau^2 estimator: ML)

  logLik  deviance       AIC       BIC      AICc  
 14.6883    9.8273  -15.3766   -9.9685   -1.3766  

tau^2 (estimated amount of residual heterogeneity):     0 (SE = 0.0002)
tau (square root of estimated tau^2 value):             0
I^2 (residual heterogeneity / unaccounted variability): 0.00%
H^2 (unaccounted variability / sampling variability):   1.00
R^2 (amount of heterogeneity accounted for):            NA%

Test for Residual Heterogeneity: 
QE(df = 10) = 9.8273, p-val = 0.4558

Test of Moderators (coefficient(s) 2,3,4,5,6): 
QM(df = 5) = 1.2895, p-val = 0.9360

Model Results:

                                       estimate      se     zval    pval
intrcpt                                  0.0689  0.0592   1.1636  0.2446
factor(Age_exposure_range)All ages      -0.0170  0.0644  -0.2640  0.7918
factor(Age_exposure_range)Childhood     -0.2574  0.7879  -0.3267  0.7439
factor(Age_exposure_range)Old adult     -0.0729  0.2447  -0.2981  0.7657
factor(Age_exposure_range)Young adult   -0.4556  1.4930  -0.3051  0.7603
Mean_dose                                0.0226  0.0758   0.2979  0.7658
                                         ci.lb   ci.ub   
intrcpt                                -0.0471  0.1848   
factor(Age_exposure_range)All ages     -0.1432  0.1092   
factor(Age_exposure_range)Childhood    -1.8015  1.2868   
factor(Age_exposure_range)Old adult    -0.5526  0.4067   
factor(Age_exposure_range)Young adult  -3.3818  2.4707   
Mean_dose                              -0.1260  0.1712   

---
Signif. codes:  0 ‘***’ 0.001 ‘**’ 0.01 ‘*’ 0.050000000000000003 ‘.’ 0.10000000000000001 ‘ ’ 1 

> 
> #improvement in fit over null
> anova(meta.IHD,meta.IHD.age.dose)
        df      AIC      BIC     AICc  logLik    LRT   pval      QE  tau^2 R^2
Full     7 -15.3766  -9.9685  -1.3766 14.6883                9.8273 0.0000    
Reduced  2 -24.0871 -22.5420 -23.1641 14.0436 1.2895 0.9360 11.1168 0.0000 NA%
> 
> #improvement in fit over model adjusted for age
> anova(meta.IHD.age,meta.IHD.age.dose)
        df      AIC      BIC    AICc  logLik    LRT   pval     QE  tau^2 R^2
Full     7 -15.3766  -9.9685 -1.3766 14.6883               9.8273 0.0000    
Reduced  6 -17.2879 -12.6524 -7.9546 14.6440 0.0887 0.7658 9.9160 0.0000 NA%
> 
> #improvement in fit over model adjusted for dose
> anova(meta.IHD.dose,meta.IHD.age.dose)
        df      AIC      BIC     AICc  logLik    LRT   pval      QE  tau^2 R^2
Full     7 -15.3766  -9.9685  -1.3766 14.6883                9.8273 0.0000    
Reduced  3 -22.2772 -19.9594 -20.2772 14.1386 1.0994 0.8944 10.9267 0.0000 NA%
> 
> #AIC
> meta.IHD.age.dose.AIC <- meta.IHD.age.dose$fit.stats$ML[3]
> 
> meta.IHD.age.dose.AIC
[1] -15.376646337187388
> 
> #Model adjusting for fractionation, dose
> meta.IHD.frac.dose <- rma(yi = ERR, sei = Standard_deviation, mods = ~ factor(Radiation_type) + Mean_dose, data = meta.data, method="ML", subset = (Code == 4))
> 
> summary(meta.IHD.frac.dose)

Mixed-Effects Model (k = 16; tau^2 estimator: ML)

  logLik  deviance       AIC       BIC      AICc  
 14.6920    9.8199  -19.3840  -15.5211  -13.3840  

tau^2 (estimated amount of residual heterogeneity):     0 (SE = 0.0002)
tau (square root of estimated tau^2 value):             0
I^2 (residual heterogeneity / unaccounted variability): 0.00%
H^2 (unaccounted variability / sampling variability):   1.00
R^2 (amount of heterogeneity accounted for):            NA%

Test for Residual Heterogeneity: 
QE(df = 12) = 9.8199, p-val = 0.6318

Test of Moderators (coefficient(s) 2,3,4): 
QM(df = 3) = 1.2969, p-val = 0.7299

Model Results:

                                                         estimate      se
intrcpt                                                    0.0378  0.0410
factor(Radiation_type)Acute high dose rate fractionated    0.0496  0.0473
factor(Radiation_type)Low dose rate                        0.0353  0.0525
Mean_dose                                                 -0.0017  0.0020
                                                            zval    pval
intrcpt                                                   0.9206  0.3573
factor(Radiation_type)Acute high dose rate fractionated   1.0502  0.2936
factor(Radiation_type)Low dose rate                       0.6733  0.5008
Mean_dose                                                -0.8479  0.3965
                                                           ci.lb   ci.ub   
intrcpt                                                  -0.0426  0.1182   
factor(Radiation_type)Acute high dose rate fractionated  -0.0430  0.1423   
factor(Radiation_type)Low dose rate                      -0.0675  0.1382   
Mean_dose                                                -0.0057  0.0023   

---
Signif. codes:  0 ‘***’ 0.001 ‘**’ 0.01 ‘*’ 0.050000000000000003 ‘.’ 0.10000000000000001 ‘ ’ 1 

> 
> #improvement in fit over null
> anova(meta.IHD,meta.IHD.frac.dose)
        df      AIC      BIC     AICc  logLik    LRT   pval      QE  tau^2 R^2
Full     5 -19.3840 -15.5211 -13.3840 14.6920                9.8199 0.0000    
Reduced  2 -24.0871 -22.5420 -23.1641 14.0436 1.2969 0.7299 11.1168 0.0000 NA%
> 
> #improvement in fit over model adjusted for dose fractionation
> anova(meta.IHD.frac,meta.IHD.frac.dose)
        df      AIC      BIC     AICc  logLik    LRT   pval      QE  tau^2 R^2
Full     5 -19.3840 -15.5211 -13.3840 14.6920                9.8199 0.0000    
Reduced  4 -20.6650 -17.5747 -17.0287 14.3325 0.7190 0.3965 10.5389 0.0000 NA%
> 
> #improvement in fit over model adjusted for dose
> anova(meta.IHD.dose,meta.IHD.frac.dose)
        df      AIC      BIC     AICc  logLik    LRT   pval      QE  tau^2 R^2
Full     5 -19.3840 -15.5211 -13.3840 14.6920                9.8199 0.0000    
Reduced  3 -22.2772 -19.9594 -20.2772 14.1386 1.1068 0.5750 10.9267 0.0000 NA%
> 
> #AIC
> meta.IHD.frac.dose.AIC <- meta.IHD.frac.dose$fit.stats$ML[3]
> 
> meta.IHD.frac.dose.AIC
[1] -19.384034246410497
> 
> #Model adjusting for exposure age, fractionation, dose
> meta.IHD.age.frac.dose <- rma(yi = ERR, sei = Standard_deviation, mods = ~ factor(Age_exposure_range) + factor(Radiation_type) + Mean_dose, data = meta.data, method="ML", subset = (Code == 4))
> 
> summary(meta.IHD.age.frac.dose)

Mixed-Effects Model (k = 16; tau^2 estimator: ML)

  logLik  deviance       AIC       BIC      AICc  
 17.2349    4.7341  -16.4698   -9.5165   13.5302  

tau^2 (estimated amount of residual heterogeneity):     0 (SE = 0.0002)
tau (square root of estimated tau^2 value):             0
I^2 (residual heterogeneity / unaccounted variability): 0.00%
H^2 (unaccounted variability / sampling variability):   1.00
R^2 (amount of heterogeneity accounted for):            NA%

Test for Residual Heterogeneity: 
QE(df = 8) = 4.7341, p-val = 0.7856

Test of Moderators (coefficient(s) 2,3,4,5,6,7,8): 
QM(df = 7) = 6.3827, p-val = 0.4958

Model Results:

                                                         estimate      se
intrcpt                                                    0.0010  0.1867
factor(Age_exposure_range)All ages                         0.0664  0.1719
factor(Age_exposure_range)Childhood                        2.9645  2.0018
factor(Age_exposure_range)Old adult                        0.8425  0.5752
factor(Age_exposure_range)Young adult                      5.7455  3.8465
factor(Radiation_type)Acute high dose rate fractionated    0.4017  0.1844
factor(Radiation_type)Low dose rate                        0.2004  0.1586
Mean_dose                                                 -0.2978  0.1984
                                                            zval    pval
intrcpt                                                   0.0052  0.9959
factor(Age_exposure_range)All ages                        0.3862  0.6993
factor(Age_exposure_range)Childhood                       1.4809  0.1386
factor(Age_exposure_range)Old adult                       1.4649  0.1429
factor(Age_exposure_range)Young adult                     1.4937  0.1353
factor(Radiation_type)Acute high dose rate fractionated   2.1780  0.0294
factor(Radiation_type)Low dose rate                       1.2636  0.2064
Mean_dose                                                -1.5010  0.1333
                                                           ci.lb    ci.ub   
intrcpt                                                  -0.3650   0.3669   
factor(Age_exposure_range)All ages                       -0.2706   0.4033   
factor(Age_exposure_range)Childhood                      -0.9589   6.8880   
factor(Age_exposure_range)Old adult                      -0.2847   1.9698   
factor(Age_exposure_range)Young adult                    -1.7936  13.2845   
factor(Radiation_type)Acute high dose rate fractionated   0.0402   0.7632  *
factor(Radiation_type)Low dose rate                      -0.1105   0.5113   
Mean_dose                                                -0.6865   0.0910   

---
Signif. codes:  0 ‘***’ 0.001 ‘**’ 0.01 ‘*’ 0.050000000000000003 ‘.’ 0.10000000000000001 ‘ ’ 1 

> 
> #improvement in fit over null
> anova(meta.IHD,meta.IHD.age.frac.dose)
        df      AIC      BIC     AICc  logLik    LRT   pval      QE  tau^2 R^2
Full     9 -16.4698  -9.5165  13.5302 17.2349                4.7341 0.0000    
Reduced  2 -24.0871 -22.5420 -23.1641 14.0436 6.3827 0.4958 11.1168 0.0000 NA%
> 
> #improvement in fit over model adjusted for age, dose fractionation
> anova(meta.IHD.age.frac,meta.IHD.age.frac.dose)
        df      AIC      BIC    AICc  logLik    LRT   pval     QE  tau^2 R^2
Full     9 -16.4698  -9.5165 13.5302 17.2349               4.7341 0.0000    
Reduced  8 -16.2167 -10.0360  4.3548 16.1083 2.2531 0.1333 6.9873 0.0000 NA%
> 
> #improvement in fit over model adjusted for age, dose
> anova(meta.IHD.age.dose,meta.IHD.age.frac.dose)
        df      AIC     BIC    AICc  logLik    LRT   pval     QE  tau^2 R^2
Full     9 -16.4698 -9.5165 13.5302 17.2349               4.7341 0.0000    
Reduced  7 -15.3766 -9.9685 -1.3766 14.6883 5.0932 0.0783 9.8273 0.0000 NA%
> 
> #improvement in fit over model adjusted for dose, dose fractionation
> anova(meta.IHD.frac.dose,meta.IHD.age.frac.dose)
        df      AIC      BIC     AICc  logLik    LRT   pval     QE  tau^2 R^2
Full     9 -16.4698  -9.5165  13.5302 17.2349               4.7341 0.0000    
Reduced  5 -19.3840 -15.5211 -13.3840 14.6920 5.0858 0.2786 9.8199 0.0000 NA%
> 
> #AIC
> meta.IHD.age.frac.dose.AIC <- meta.IHD.age.frac.dose$fit.stats$ML[3]
> 
> meta.IHD.age.frac.dose.AIC
[1] -16.46981241640006
> 
> ######################################################
> ######################################################
> ##Meta-regression analysis of other heart disease   ##
> ######################################################
> ######################################################
> 
> #ML random effects estimate
> meta.other.heart <- rma(yi = ERR, sei = Standard_deviation, data = meta.data, method="ML", subset = (Code == 5))
> 
> summary(meta.other.heart)

Random-Effects Model (k = 9; tau^2 estimator: ML)

  logLik  deviance       AIC       BIC      AICc  
  9.3173   10.8208  -14.6346  -14.2401  -12.6346  

tau^2 (estimated amount of total heterogeneity): 0.0000 (SE = 0.0001)
tau (square root of estimated tau^2 value):      0.0060
I^2 (total heterogeneity / total variability):   7.52%
H^2 (total variability / sampling variability):  1.08

Test for Heterogeneity: 
Q(df = 8) = 10.9582, p-val = 0.2041

Model Results:

estimate       se     zval     pval    ci.lb    ci.ub          
  0.0952   0.0069  13.7424   <.0001   0.0816   0.1087      *** 

---
Signif. codes:  0 ‘***’ 0.001 ‘**’ 0.01 ‘*’ 0.050000000000000003 ‘.’ 0.10000000000000001 ‘ ’ 1 

> 
> str(meta.other.heart)
List of 72
 $ b        : num [1, 1] 0.0952
  ..- attr(*, "dimnames")=List of 2
  .. ..$ : chr "intrcpt"
  .. ..$ : NULL
 $ se       : num 0.00692
 $ zval     : num 13.7
 $ pval     : num 5.66e-43
 $ ci.lb    : num 0.0816
 $ ci.ub    : num 0.109
 $ vb       : num [1, 1] 4.8e-05
  ..- attr(*, "dimnames")=List of 2
  .. ..$ : chr "intrcpt"
  .. ..$ : chr "intrcpt"
 $ tau2     : num 3.55e-05
 $ se.tau2  : num 0.000121
 $ tau2.fix : logi FALSE
 $ k        : int 9
 $ k.f      : int 9
 $ k.eff    : int 9
 $ p        : int 1
 $ p.eff    : int 1
 $ parms    : num 2
 $ m        : int 1
 $ QE       : num 11
 $ QEp      : num 0.204
 $ QM       : num 189
 $ QMp      : num 5.66e-43
 $ I2       : num 7.52
 $ H2       : num 1.08
 $ R2       : NULL
 $ int.only : logi TRUE
 $ int.incl : logi TRUE
 $ allvipos : logi TRUE
 $ coef.na  : Named logi FALSE
  ..- attr(*, "names")= chr "X"
 $ yi       : atomic [1:9] -0.26 -0.03 0.0839 0.0912 0.1093 ...
  ..- attr(*, "measure")= chr "GEN"
  ..- attr(*, "slab")= int [1:9] 65 66 67 68 69 70 71 72 73
 $ vi       : num [1:9] 7.73e-02 6.35 1.23e-04 1.43e-04 8.47e-05 ...
 $ X        : num [1:9, 1] 1 1 1 1 1 1 1 1 1
  ..- attr(*, "dimnames")=List of 2
  .. ..$ : NULL
  .. ..$ : chr "intrcpt"
 $ weights  : NULL
 $ yi.f     : atomic [1:9] -0.26 -0.03 0.0839 0.0912 0.1093 ...
  ..- attr(*, "measure")= chr "GEN"
  ..- attr(*, "slab")= int [1:9] 65 66 67 68 69 70 71 72 73
 $ vi.f     : num [1:9] 7.73e-02 6.35 1.23e-04 1.43e-04 8.47e-05 ...
 $ X.f      : num [1:9, 1] 1 1 1 1 1 1 1 1 1
  ..- attr(*, "dimnames")=List of 2
  .. ..$ : NULL
  .. ..$ : chr "intrcpt"
 $ weights.f: NULL
 $ M        : num [1:9, 1:9] 0.0774 0 0 0 0 ...
 $ ai.f     : logi NA
 $ bi.f     : logi NA
 $ ci.f     : logi NA
 $ di.f     : logi NA
 $ x1i.f    : logi NA
 $ x2i.f    : logi NA
 $ t1i.f    : logi NA
 $ t2i.f    : logi NA
 $ ni       : NULL
 $ ni.f     : NULL
 $ ids      : int [1:9] 65 66 67 68 69 70 71 72 73
 $ not.na   : logi [1:9] TRUE TRUE TRUE TRUE TRUE TRUE ...
 $ subset   : logi [1:265] FALSE FALSE FALSE FALSE FALSE FALSE ...
 $ slab     : int [1:9] 65 66 67 68 69 70 71 72 73
 $ slab.null: logi TRUE
 $ measure  : chr "GEN"
 $ method   : chr "ML"
 $ weighted : logi TRUE
 $ knha     : logi FALSE
 $ dfs      : logi NA
 $ s2w      : num 1
 $ btt      : num 1
 $ intercept: logi TRUE
 $ digits   : num 4
 $ level    : num 95
 $ sparse   : logi FALSE
 $ control  : list()
 $ verbose  : logi FALSE
 $ add      : num 0.5
 $ to       : chr "only0"
 $ drop00   : logi FALSE
 $ fit.stats:'data.frame':      5 obs. of  2 variables:
  ..$ ML  : num [1:5] 9.32 10.82 -14.63 -14.24 -12.63
  ..$ REML: num [1:5] 6.36 -12.72 -8.72 -8.57 -6.32
 $ version  :Classes 'package_version', 'numeric_version'  hidden list of 1
  ..$ : int [1:3] 1 9 8
 $ model    : chr "rma.uni"
 $ call     : language rma(yi = ERR, sei = Standard_deviation, data = meta.data, subset = (Code ==      5), method = "ML")
 - attr(*, "class")= chr [1:2] "rma.uni" "rma"
>  
> #Funnel plot
> dev.off()
null device 
          1 
> 
> funnel(meta.other.heart)
> 
> #Forest plot
> meta.data.other.heart<-subset(meta.data, Code == 5)
> 
> #AIC
> meta.other.heart.AIC <- meta.other.heart$fit.stats$ML[3]
> 
> meta.other.heart.AIC
[1] -14.634583580502674
> 
> #This is not so flexible
> #options(digits=2)
> 
> #forest(meta.other.heart,slab=paste(meta.data.other.heart$Author, meta.data.other.heart$Year, sep=" et al "))
> 
> #This is more flexible, if longwinded
> rand.eff.mean.other.heart <- meta.other.heart$b[1,1]
> 
> rand.eff.SE.other.heart <- meta.other.heart$se
> 
> rand.eff.lower95.other.heart <- rand.eff.mean.other.heart - qnorm(0.975)*rand.eff.SE.other.heart
> 
> rand.eff.upper95.other.heart <- rand.eff.mean.other.heart + qnorm(0.975)*rand.eff.SE.other.heart
> 
> pval.other.heart <- 1-pnorm(rand.eff.mean.other.heart/rand.eff.SE.other.heart)
> 
> cbind(rand.eff.mean.other.heart,rand.eff.lower95.other.heart,rand.eff.upper95.other.heart,pval.other.heart)
        rand.eff.mean.other.heart rand.eff.lower95.other.heart
intrcpt       0.09516584289535171         0.081593151299457156
        rand.eff.upper95.other.heart pval.other.heart
intrcpt          0.10873853449124626                0
> 
> lab <- paste(meta.data.other.heart$Author, meta.data.other.heart$Year, sep=" et al ")
> 
> lab<-c(lab,"Random effects estimate")
> 
> lab
 [1] "Ivanov et al 2006"                   
 [2] "Vrijheid et al 2007"                 
 [3] "Mulrooney (congestive HF) et al 2009"
 [4] "Mulrooney (pericardial) et al 2009"  
 [5] "Mulrooney (valvular) et al 2009"     
 [6] "Shimizu (heart failure) et al 2010"  
 [7] "Shimizu (other heart) et al 2010"    
 [8] "Cutter et al 2015"                   
 [9] "Little et al 2016"                   
[10] "Random effects estimate"             
> 
> dev.off()
null device 
          1 
> 
> forestplot(mean= c(meta.data.other.heart$ERR,rand.eff.mean.other.heart), lower=c(meta.data.other.heart$Lower_95_CI,rand.eff.lower95.other.heart), upper=c(meta.data.other.heart$Upper_95_CI,rand.eff.upper95.other.heart), labeltext=c(lab),boxsize=0.1,xticks=c(-0.1,0.0,0.10,0.20,0.30,0.4,0.5),clip=c(-0.1,0.5),txt_gp=fpTxtGp(label=gpar(cex=1.0),xlab=gpar(cex=1.0),ticks=gpar(cex=0.75)), xlab="ERR / Gy", vertices = TRUE)
> 
> ###########################################################################
> #Now adjust for all 3 single, 3 pairwise and all three adjustment factors #
> ###########################################################################
> 
> #Model adjusting for exposure age
> meta.other.heart.age <- rma(yi = ERR, sei = Standard_deviation, mods = ~ factor(Age_exposure_range), data = meta.data, method="ML", subset = (Code == 5))
Warning message:
In rma(yi = ERR, sei = Standard_deviation, mods = ~factor(Age_exposure_range),  :
  Redundant predictors dropped from the model.
> 
> summary(meta.other.heart.age)

Mixed-Effects Model (k = 9; tau^2 estimator: ML)

  logLik  deviance       AIC       BIC      AICc  
 10.5190    8.4173  -11.0381  -10.0520    8.9619  

tau^2 (estimated amount of residual heterogeneity):     0.0000 (SE = 0.0001)
tau (square root of estimated tau^2 value):             0.0052
I^2 (residual heterogeneity / unaccounted variability): 8.76%
H^2 (unaccounted variability / sampling variability):   1.10
R^2 (amount of heterogeneity accounted for):            24.07%

Test for Residual Heterogeneity: 
QE(df = 5) = 8.5057, p-val = 0.1305

Test of Moderators (coefficient(s) 2,3,4): 
QM(df = 3) = 2.4094, p-val = 0.4919

Model Results:

                                       estimate      se     zval    pval
intrcpt                                 -0.2572  0.2764  -0.9305  0.3521
factor(Age_exposure_range)All ages       0.3182  0.2794   1.1388  0.2548
factor(Age_exposure_range)Childhood      0.3537  0.2765   1.2792  0.2008
factor(Age_exposure_range)Young adult    0.3981  0.3743   1.0637  0.2875
                                         ci.lb   ci.ub   
intrcpt                                -0.7990  0.2846   
factor(Age_exposure_range)All ages     -0.2294  0.8658   
factor(Age_exposure_range)Childhood    -0.1882  0.8957   
factor(Age_exposure_range)Young adult  -0.3355  1.1318   

---
Signif. codes:  0 ‘***’ 0.001 ‘**’ 0.01 ‘*’ 0.050000000000000003 ‘.’ 0.10000000000000001 ‘ ’ 1 

> 
> str(meta.other.heart.age)
List of 72
 $ b        : num [1:4, 1] -0.257 0.318 0.354 0.398
  ..- attr(*, "dimnames")=List of 2
  .. ..$ : chr [1:4] "intrcpt" "factor(Age_exposure_range)All ages" "factor(Age_exposure_range)Childhood" "factor(Age_exposure_range)Young adult"
  .. ..$ : NULL
 $ se       : num [1:4] 0.276 0.279 0.277 0.374
 $ zval     : num [1:4] -0.931 1.139 1.279 1.064
 $ pval     : num [1:4] 0.352 0.255 0.201 0.287
 $ ci.lb    : num [1:4] -0.799 -0.229 -0.188 -0.335
 $ ci.ub    : num [1:4] 0.285 0.866 0.896 1.132
 $ vb       : num [1:4, 1:4] 0.0764 -0.0764 -0.0764 -0.0764 -0.0764 ...
  ..- attr(*, "dimnames")=List of 2
  .. ..$ : chr [1:4] "intrcpt" "factor(Age_exposure_range)All ages" "factor(Age_exposure_range)Childhood" "factor(Age_exposure_range)Young adult"
  .. ..$ : chr [1:4] "intrcpt" "factor(Age_exposure_range)All ages" "factor(Age_exposure_range)Childhood" "factor(Age_exposure_range)Young adult"
 $ tau2     : num 2.7e-05
 $ se.tau2  : num 0.000115
 $ tau2.fix : logi FALSE
 $ k        : int 9
 $ k.f      : int 9
 $ k.eff    : int 9
 $ p        : int 4
 $ p.eff    : int 4
 $ parms    : num 5
 $ m        : int 3
 $ QE       : num 8.51
 $ QEp      : num 0.13
 $ QM       : num 2.41
 $ QMp      : num 0.492
 $ I2       : num 8.76
 $ H2       : num 1.1
 $ R2       : num 24.1
 $ int.only : logi FALSE
 $ int.incl : logi TRUE
 $ allvipos : logi TRUE
 $ coef.na  : Named logi [1:5] FALSE FALSE FALSE TRUE FALSE
  ..- attr(*, "names")= chr [1:5] "Xintrcpt" "Xfactor(Age_exposure_range)All ages" "Xfactor(Age_exposure_range)Childhood" "Xfactor(Age_exposure_range)Old adult" ...
 $ yi       : atomic [1:9] -0.26 -0.03 0.0839 0.0912 0.1093 ...
  ..- attr(*, "measure")= chr "GEN"
  ..- attr(*, "slab")= int [1:9] 65 66 67 68 69 70 71 72 73
 $ vi       : num [1:9] 7.73e-02 6.35 1.23e-04 1.43e-04 8.47e-05 ...
 $ X        : num [1:9, 1:4] 1 1 1 1 1 1 1 1 1 0 ...
  ..- attr(*, "dimnames")=List of 2
  .. ..$ : chr [1:9] "65" "66" "67" "68" ...
  .. ..$ : chr [1:4] "intrcpt" "factor(Age_exposure_range)All ages" "factor(Age_exposure_range)Childhood" "factor(Age_exposure_range)Young adult"
 $ weights  : NULL
 $ yi.f     : atomic [1:9] -0.26 -0.03 0.0839 0.0912 0.1093 ...
  ..- attr(*, "measure")= chr "GEN"
  ..- attr(*, "slab")= int [1:9] 65 66 67 68 69 70 71 72 73
 $ vi.f     : num [1:9] 7.73e-02 6.35 1.23e-04 1.43e-04 8.47e-05 ...
 $ X.f      : num [1:9, 1:4] 1 1 1 1 1 1 1 1 1 0 ...
  ..- attr(*, "dimnames")=List of 2
  .. ..$ : chr [1:9] "65" "66" "67" "68" ...
  .. ..$ : chr [1:4] "intrcpt" "factor(Age_exposure_range)All ages" "factor(Age_exposure_range)Childhood" "factor(Age_exposure_range)Young adult"
 $ weights.f: NULL
 $ M        : num [1:9, 1:9] 0.0773 0 0 0 0 ...
 $ ai.f     : logi NA
 $ bi.f     : logi NA
 $ ci.f     : logi NA
 $ di.f     : logi NA
 $ x1i.f    : logi NA
 $ x2i.f    : logi NA
 $ t1i.f    : logi NA
 $ t2i.f    : logi NA
 $ ni       : NULL
 $ ni.f     : NULL
 $ ids      : int [1:9] 65 66 67 68 69 70 71 72 73
 $ not.na   : logi [1:9] TRUE TRUE TRUE TRUE TRUE TRUE ...
 $ subset   : logi [1:265] FALSE FALSE FALSE FALSE FALSE FALSE ...
 $ slab     : int [1:9] 65 66 67 68 69 70 71 72 73
 $ slab.null: logi TRUE
 $ measure  : chr "GEN"
 $ method   : chr "ML"
 $ weighted : logi TRUE
 $ knha     : logi FALSE
 $ dfs      : logi NA
 $ s2w      : num 1
 $ btt      : int [1:3] 2 3 4
 $ intercept: logi TRUE
 $ digits   : num 4
 $ level    : num 95
 $ sparse   : logi FALSE
 $ control  : list()
 $ verbose  : logi FALSE
 $ add      : num 0.5
 $ to       : chr "only0"
 $ drop00   : logi FALSE
 $ fit.stats:'data.frame':      5 obs. of  2 variables:
  ..$ ML  : num [1:5] 10.52 8.42 -11.04 -10.05 8.96
  ..$ REML: num [1:5] 4.784 -9.567 0.433 -1.52 60.433
 $ version  :Classes 'package_version', 'numeric_version'  hidden list of 1
  ..$ : int [1:3] 1 9 8
 $ model    : chr "rma.uni"
 $ call     : language rma(yi = ERR, sei = Standard_deviation, mods = ~factor(Age_exposure_range),      data = meta.data, subset = (Code == 5), method = "ML")
 - attr(*, "class")= chr [1:2] "rma.uni" "rma"
> 
> #improvement in fit over null
> anova(meta.other.heart,meta.other.heart.age)
        df      AIC      BIC     AICc  logLik    LRT   pval      QE  tau^2
Full     5 -11.0381 -10.0520   8.9619 10.5190                8.5057 0.0000
Reduced  2 -14.6346 -14.2401 -12.6346  9.3173 2.4035 0.4930 10.9582 0.0000
           R^2
Full          
Reduced 24.07%
> 
> #AIC
> meta.other.heart.age.AIC <- meta.other.heart.age$fit.stats$ML[3]
> 
> meta.other.heart.age.AIC
[1] -11.038082973491882
> 
> #Model adjusting for fractionation
> meta.other.heart.frac <- rma(yi = ERR, sei = Standard_deviation, mods = ~ factor(Radiation_type), data = meta.data, method="ML", subset = (Code == 5))
> 
> summary(meta.other.heart.frac)

Mixed-Effects Model (k = 9; tau^2 estimator: ML)

  logLik  deviance       AIC       BIC      AICc  
 10.3839    8.6875  -12.7678  -11.9789   -2.7678  

tau^2 (estimated amount of residual heterogeneity):     0.0000 (SE = 0.0001)
tau (square root of estimated tau^2 value):             0.0060
I^2 (residual heterogeneity / unaccounted variability): 9.81%
H^2 (unaccounted variability / sampling variability):   1.11
R^2 (amount of heterogeneity accounted for):            0.00%

Test for Residual Heterogeneity: 
QE(df = 6) = 8.8297, p-val = 0.1834

Test of Moderators (coefficient(s) 2,3): 
QM(df = 2) = 2.1333, p-val = 0.3442

Model Results:

                                                         estimate      se
intrcpt                                                    0.1426  0.0667
factor(Radiation_type)Acute high dose rate fractionated   -0.0478  0.0670
factor(Radiation_type)Low dose rate                       -0.3999  0.2844
                                                            zval    pval
intrcpt                                                   2.1389  0.0324
factor(Radiation_type)Acute high dose rate fractionated  -0.7124  0.4762
factor(Radiation_type)Low dose rate                      -1.4060  0.1597
                                                           ci.lb   ci.ub   
intrcpt                                                   0.0119  0.2733  *
factor(Radiation_type)Acute high dose rate fractionated  -0.1792  0.0836   
factor(Radiation_type)Low dose rate                      -0.9572  0.1575   

---
Signif. codes:  0 ‘***’ 0.001 ‘**’ 0.01 ‘*’ 0.050000000000000003 ‘.’ 0.10000000000000001 ‘ ’ 1 

> 
> #improvement in fit over null
> anova(meta.other.heart,meta.other.heart.frac)
        df      AIC      BIC     AICc  logLik    LRT   pval      QE  tau^2 R^2
Full     4 -12.7678 -11.9789  -2.7678 10.3839                8.8297 0.0000    
Reduced  2 -14.6346 -14.2401 -12.6346  9.3173 2.1333 0.3442 10.9582 0.0000  0%
> 
> #AIC
> meta.other.heart.frac.AIC <- meta.other.heart.frac$fit.stats$ML[3]
> 
> meta.other.heart.frac.AIC
[1] -12.767846723478634
> 
> #Model adjusting for dose
> meta.other.heart.dose <- rma(yi = ERR, sei = Standard_deviation, mods = ~ Mean_dose, data = meta.data, method="ML", subset = (Code == 5))
> 
> summary(meta.other.heart.dose)

Mixed-Effects Model (k = 9; tau^2 estimator: ML)

  logLik  deviance       AIC       BIC      AICc  
  9.8477    9.7600  -13.6953  -13.1037   -8.8953  

tau^2 (estimated amount of residual heterogeneity):     0.0000 (SE = 0.0001)
tau (square root of estimated tau^2 value):             0.0052
I^2 (residual heterogeneity / unaccounted variability): 6.49%
H^2 (unaccounted variability / sampling variability):   1.07
R^2 (amount of heterogeneity accounted for):            23.50%

Test for Residual Heterogeneity: 
QE(df = 7) = 9.8499, p-val = 0.1972

Test of Moderators (coefficient(s) 2): 
QM(df = 1) = 1.0663, p-val = 0.3018

Model Results:

           estimate      se    zval    pval    ci.lb   ci.ub   
intrcpt      0.0552  0.0395  1.3984  0.1620  -0.0222  0.1325   
Mean_dose    0.0037  0.0036  1.0326  0.3018  -0.0033  0.0108   

---
Signif. codes:  0 ‘***’ 0.001 ‘**’ 0.01 ‘*’ 0.050000000000000003 ‘.’ 0.10000000000000001 ‘ ’ 1 

> 
> #improvement in fit over null
> anova(meta.other.heart,meta.other.heart.dose)
        df      AIC      BIC     AICc logLik    LRT   pval      QE  tau^2   R^2
Full     3 -13.6953 -13.1037  -8.8953 9.8477                9.8499 0.0000      
Reduced  2 -14.6346 -14.2401 -12.6346 9.3173 1.0607 0.3030 10.9582 0.0000 23.5%
> 
> #AIC
> meta.other.heart.dose.AIC <- meta.other.heart.dose$fit.stats$ML[3]
> 
> meta.other.heart.dose.AIC
[1] -13.69532459565913
> 
> #Model adjusting for exposure age, fractionation
> meta.other.heart.age.frac <- rma(yi = ERR, sei = Standard_deviation, mods = ~ factor(Age_exposure_range) + factor(Radiation_type), data = meta.data, method="ML", subset = (Code == 5))
Warning message:
In rma(yi = ERR, sei = Standard_deviation, mods = ~factor(Age_exposure_range) +  :
  Redundant predictors dropped from the model.
> 
> summary(meta.other.heart.age.frac)

Mixed-Effects Model (k = 9; tau^2 estimator: ML)

  logLik  deviance       AIC       BIC      AICc  
 11.7126    6.0302  -11.4251  -10.2418   30.5749  

tau^2 (estimated amount of residual heterogeneity):     0.0000 (SE = 0.0001)
tau (square root of estimated tau^2 value):             0.0048
I^2 (residual heterogeneity / unaccounted variability): 9.19%
H^2 (unaccounted variability / sampling variability):   1.10
R^2 (amount of heterogeneity accounted for):            35.17%

Test for Residual Heterogeneity: 
QE(df = 4) = 6.1016, p-val = 0.1917

Test of Moderators (coefficient(s) 2,3,4,5): 
QM(df = 4) = 4.8036, p-val = 0.3081

Model Results:

                                                         estimate      se
intrcpt                                                   -0.2572  0.2764
factor(Age_exposure_range)All ages                         0.3999  0.2843
factor(Age_exposure_range)Childhood                        0.4834  0.2890
factor(Age_exposure_range)Young adult                      0.5278  0.3836
factor(Radiation_type)Acute high dose rate fractionated   -0.1297  0.0839
                                                            zval    pval
intrcpt                                                  -0.9306  0.3521
factor(Age_exposure_range)All ages                        1.4064  0.1596
factor(Age_exposure_range)Childhood                       1.6731  0.0943
factor(Age_exposure_range)Young adult                     1.3760  0.1688
factor(Radiation_type)Acute high dose rate fractionated  -1.5455  0.1222
                                                           ci.lb   ci.ub   
intrcpt                                                  -0.7990  0.2846   
factor(Age_exposure_range)All ages                       -0.1574  0.9572   
factor(Age_exposure_range)Childhood                      -0.0829  1.0498  .
factor(Age_exposure_range)Young adult                    -0.2240  1.2796   
factor(Radiation_type)Acute high dose rate fractionated  -0.2941  0.0348   

---
Signif. codes:  0 ‘***’ 0.001 ‘**’ 0.01 ‘*’ 0.050000000000000003 ‘.’ 0.10000000000000001 ‘ ’ 1 

> 
> #improvement in fit over null
> anova(meta.other.heart,meta.other.heart.age.frac)
        df      AIC      BIC     AICc  logLik    LRT   pval      QE  tau^2
Full     6 -11.4251 -10.2418  30.5749 11.7126                6.1016 0.0000
Reduced  2 -14.6346 -14.2401 -12.6346  9.3173 4.7905 0.3095 10.9582 0.0000
           R^2
Full          
Reduced 35.17%
> 
> #improvement in fit over model adjusted for age
> anova(meta.other.heart.age,meta.other.heart.age.frac)
        df      AIC      BIC    AICc  logLik    LRT   pval     QE  tau^2    R^2
Full     6 -11.4251 -10.2418 30.5749 11.7126               6.1016 0.0000       
Reduced  5 -11.0381 -10.0520  8.9619 10.5190 2.3870 0.1223 8.5057 0.0000 14.63%
> 
> #improvement in fit over model adjusted for dose fractionation
> anova(meta.other.heart.frac,meta.other.heart.age.frac)
        df      AIC      BIC    AICc  logLik    LRT   pval     QE  tau^2    R^2
Full     6 -11.4251 -10.2418 30.5749 11.7126               6.1016 0.0000       
Reduced  4 -12.7678 -11.9789 -2.7678 10.3839 2.6573 0.2648 8.8297 0.0000 36.13%
> 
> #AIC
> meta.other.heart.age.frac.AIC <- meta.other.heart.age.frac$fit.stats$ML[3]
> 
> meta.other.heart.age.frac.AIC
[1] -11.425120698082665
> 
> #Model adjusting for exposure age, dose
> meta.other.heart.age.dose <- rma(yi = ERR, sei = Standard_deviation, mods = ~ factor(Age_exposure_range) + Mean_dose, data = meta.data, method="ML", subset = (Code == 5))
Warning message:
In rma(yi = ERR, sei = Standard_deviation, mods = ~factor(Age_exposure_range) +  :
  Redundant predictors dropped from the model.
> 
> summary(meta.other.heart.age.dose)

Mixed-Effects Model (k = 9; tau^2 estimator: ML)

  logLik  deviance       AIC       BIC      AICc  
 11.7140    6.0274  -11.4280  -10.2446   30.5720  

tau^2 (estimated amount of residual heterogeneity):     0.0000 (SE = 0.0001)
tau (square root of estimated tau^2 value):             0.0048
I^2 (residual heterogeneity / unaccounted variability): 9.19%
H^2 (unaccounted variability / sampling variability):   1.10
R^2 (amount of heterogeneity accounted for):            35.18%

Test for Residual Heterogeneity: 
QE(df = 4) = 6.0988, p-val = 0.1919

Test of Moderators (coefficient(s) 2,3,4,5): 
QM(df = 4) = 4.8064, p-val = 0.3077

Model Results:

                                       estimate      se     zval    pval
intrcpt                                 -0.2034  0.2786  -0.7299  0.4654
factor(Age_exposure_range)All ages       0.3960  0.2839   1.3949  0.1630
factor(Age_exposure_range)Childhood      5.8387  3.5575   1.6412  0.1008
factor(Age_exposure_range)Young adult   15.6632  9.8781   1.5856  0.1128
Mean_dose                               -0.4990  0.3227  -1.5464  0.1220
                                         ci.lb    ci.ub   
intrcpt                                -0.7495   0.3427   
factor(Age_exposure_range)All ages     -0.1604   0.9524   
factor(Age_exposure_range)Childhood    -1.1340  12.8113   
factor(Age_exposure_range)Young adult  -3.6976  35.0240   
Mean_dose                              -1.1314   0.1334   

---
Signif. codes:  0 ‘***’ 0.001 ‘**’ 0.01 ‘*’ 0.050000000000000003 ‘.’ 0.10000000000000001 ‘ ’ 1 

> 
> #improvement in fit over null
> anova(meta.other.heart,meta.other.heart.age.dose)
        df      AIC      BIC     AICc  logLik    LRT   pval      QE  tau^2
Full     6 -11.4280 -10.2446  30.5720 11.7140                6.0988 0.0000
Reduced  2 -14.6346 -14.2401 -12.6346  9.3173 4.7934 0.3092 10.9582 0.0000
           R^2
Full          
Reduced 35.18%
> 
> #improvement in fit over model adjusted for age
> anova(meta.other.heart.age,meta.other.heart.age.dose)
        df      AIC      BIC    AICc  logLik    LRT   pval     QE  tau^2    R^2
Full     6 -11.4280 -10.2446 30.5720 11.7140               6.0988 0.0000       
Reduced  5 -11.0381 -10.0520  8.9619 10.5190 2.3899 0.1221 8.5057 0.0000 14.63%
> 
> #improvement in fit over model adjusted for dose
> anova(meta.other.heart.dose,meta.other.heart.age.dose)
        df      AIC      BIC    AICc  logLik    LRT   pval     QE  tau^2    R^2
Full     6 -11.4280 -10.2446 30.5720 11.7140               6.0988 0.0000       
Reduced  3 -13.6953 -13.1037 -8.8953  9.8477 3.7326 0.2918 9.8499 0.0000 15.26%
> 
> #AIC
> meta.other.heart.age.dose.AIC <- meta.other.heart.age.dose$fit.stats$ML[3]
> 
> meta.other.heart.age.dose.AIC
[1] -11.427970103768565
> 
> #Model adjusting for fractionation, dose
> meta.other.heart.frac.dose <- rma(yi = ERR, sei = Standard_deviation, mods = ~ factor(Radiation_type) + Mean_dose, data = meta.data, method="ML", subset = (Code == 5))
> 
> summary(meta.other.heart.frac.dose)

Mixed-Effects Model (k = 9; tau^2 estimator: ML)

  logLik  deviance       AIC       BIC      AICc  
 11.6322    6.1909  -13.2644  -12.2783    6.7356  

tau^2 (estimated amount of residual heterogeneity):     0.0000 (SE = 0.0001)
tau (square root of estimated tau^2 value):             0.0049
I^2 (residual heterogeneity / unaccounted variability): 7.73%
H^2 (unaccounted variability / sampling variability):   1.08
R^2 (amount of heterogeneity accounted for):            33.26%

Test for Residual Heterogeneity: 
QE(df = 5) = 6.2663, p-val = 0.2812

Test of Moderators (coefficient(s) 2,3,4): 
QM(df = 3) = 4.6414, p-val = 0.2000

Model Results:

                                                         estimate      se
intrcpt                                                    0.1420  0.0666
factor(Radiation_type)Acute high dose rate fractionated   -0.1245  0.0827
factor(Radiation_type)Low dose rate                       -0.4000  0.2843
Mean_dose                                                  0.0071  0.0045
                                                            zval    pval
intrcpt                                                   2.1305  0.0331
factor(Radiation_type)Acute high dose rate fractionated  -1.5046  0.1324
factor(Radiation_type)Low dose rate                      -1.4066  0.1596
Mean_dose                                                 1.5841  0.1132
                                                           ci.lb   ci.ub   
intrcpt                                                   0.0114  0.2725  *
factor(Radiation_type)Acute high dose rate fractionated  -0.2866  0.0377   
factor(Radiation_type)Low dose rate                      -0.9573  0.1574   
Mean_dose                                                -0.0017  0.0159   

---
Signif. codes:  0 ‘***’ 0.001 ‘**’ 0.01 ‘*’ 0.050000000000000003 ‘.’ 0.10000000000000001 ‘ ’ 1 

> 
> #improvement in fit over null
> anova(meta.other.heart,meta.other.heart.frac.dose)
        df      AIC      BIC     AICc  logLik    LRT   pval      QE  tau^2
Full     5 -13.2644 -12.2783   6.7356 11.6322                6.2663 0.0000
Reduced  2 -14.6346 -14.2401 -12.6346  9.3173 4.6298 0.2010 10.9582 0.0000
           R^2
Full          
Reduced 33.26%
> 
> #improvement in fit over model adjusted for dose fractionation
> anova(meta.other.heart.frac,meta.other.heart.frac.dose)
        df      AIC      BIC    AICc  logLik    LRT   pval     QE  tau^2    R^2
Full     5 -13.2644 -12.2783  6.7356 11.6322               6.2663 0.0000       
Reduced  4 -12.7678 -11.9789 -2.7678 10.3839 2.4966 0.1141 8.8297 0.0000 34.24%
> 
> #improvement in fit over model adjusted for dose
> anova(meta.other.heart.dose,meta.other.heart.frac.dose)
        df      AIC      BIC    AICc  logLik    LRT   pval     QE  tau^2    R^2
Full     5 -13.2644 -12.2783  6.7356 11.6322               6.2663 0.0000       
Reduced  3 -13.6953 -13.1037 -8.8953  9.8477 3.5691 0.1679 9.8499 0.0000 12.76%
> 
> #AIC
> meta.other.heart.frac.dose.AIC <- meta.other.heart.frac.dose$fit.stats$ML[3]
> 
> meta.other.heart.frac.dose.AIC
[1] -13.264413791874055
> 
> #Model adjusting for exposure age, fractionation, dose
> meta.other.heart.age.frac.dose <- rma(yi = ERR, sei = Standard_deviation, mods = ~ factor(Age_exposure_range) + factor(Radiation_type) + Mean_dose, data = meta.data, method="ML", subset = (Code == 5))
Warning message:
In rma(yi = ERR, sei = Standard_deviation, mods = ~factor(Age_exposure_range) +  :
  Redundant predictors dropped from the model.
> 
> summary(meta.other.heart.age.frac.dose)

Mixed-Effects Model (k = 9; tau^2 estimator: ML)

  logLik  deviance       AIC       BIC      AICc  
 11.7167    6.0220   -9.4334   -8.0528  102.5666  

tau^2 (estimated amount of residual heterogeneity):     0.0000 (SE = 0.0001)
tau (square root of estimated tau^2 value):             0.0048
I^2 (residual heterogeneity / unaccounted variability): 11.99%
H^2 (unaccounted variability / sampling variability):   1.14
R^2 (amount of heterogeneity accounted for):            34.54%

Test for Residual Heterogeneity: 
QE(df = 3) = 6.0937, p-val = 0.1071

Test of Moderators (coefficient(s) 2,3,4,5,6): 
QM(df = 5) = 4.8113, p-val = 0.4393

Model Results:

                                                         estimate        se
intrcpt                                                    0.0239    3.1120
factor(Age_exposure_range)All ages                         0.3792    0.3644
factor(Age_exposure_range)Childhood                       28.4379  308.1982
factor(Age_exposure_range)Young adult                     79.5354  871.0613
factor(Radiation_type)Acute high dose rate fractionated    0.5476    7.4670
Mean_dose                                                 -2.6048   28.7175
                                                            zval    pval
intrcpt                                                   0.0077  0.9939
factor(Age_exposure_range)All ages                        1.0406  0.2981
factor(Age_exposure_range)Childhood                       0.0923  0.9265
factor(Age_exposure_range)Young adult                     0.0913  0.9272
factor(Radiation_type)Acute high dose rate fractionated   0.0733  0.9415
Mean_dose                                                -0.0907  0.9277
                                                              ci.lb      ci.ub
intrcpt                                                     -6.0755     6.1233
factor(Age_exposure_range)All ages                          -0.3351     1.0935
factor(Age_exposure_range)Childhood                       -575.6195   632.4953
factor(Age_exposure_range)Young adult                    -1627.7134  1786.7842
factor(Radiation_type)Acute high dose rate fractionated    -14.0875    15.1827
Mean_dose                                                  -58.8900    53.6805
                                                          
intrcpt                                                   
factor(Age_exposure_range)All ages                        
factor(Age_exposure_range)Childhood                       
factor(Age_exposure_range)Young adult                     
factor(Radiation_type)Acute high dose rate fractionated   
Mean_dose                                                 

---
Signif. codes:  0 ‘***’ 0.001 ‘**’ 0.01 ‘*’ 0.050000000000000003 ‘.’ 0.10000000000000001 ‘ ’ 1 

> 
> #improvement in fit over null
> anova(meta.other.heart,meta.other.heart.age.frac.dose)
        df      AIC      BIC     AICc  logLik    LRT   pval      QE  tau^2
Full     7  -9.4334  -8.0528 102.5666 11.7167                6.0937 0.0000
Reduced  2 -14.6346 -14.2401 -12.6346  9.3173 4.7988 0.4409 10.9582 0.0000
           R^2
Full          
Reduced 34.54%
> 
> #improvement in fit over model adjusted for age, dose fractionation
> anova(meta.other.heart.age.frac,meta.other.heart.age.frac.dose)
        df      AIC      BIC     AICc  logLik    LRT   pval     QE  tau^2 R^2
Full     7  -9.4334  -8.0528 102.5666 11.7167               6.0937 0.0000    
Reduced  6 -11.4251 -10.2418  30.5749 11.7126 0.0082 0.9276 6.1016 0.0000  0%
> 
> #improvement in fit over model adjusted for age, dose
> anova(meta.other.heart.age.dose,meta.other.heart.age.frac.dose)
        df      AIC      BIC     AICc  logLik    LRT   pval     QE  tau^2 R^2
Full     7  -9.4334  -8.0528 102.5666 11.7167               6.0937 0.0000    
Reduced  6 -11.4280 -10.2446  30.5720 11.7140 0.0054 0.9414 6.0988 0.0000  0%
> 
> #improvement in fit over model adjusted for dose, dose fractionation
> anova(meta.other.heart.frac.dose,meta.other.heart.age.frac.dose)
        df      AIC      BIC     AICc  logLik    LRT   pval     QE  tau^2   R^2
Full     7  -9.4334  -8.0528 102.5666 11.7167               6.0937 0.0000      
Reduced  5 -13.2644 -12.2783   6.7356 11.6322 0.1690 0.9190 6.2663 0.0000 1.92%
> 
> #AIC
> meta.other.heart.age.frac.dose.AIC <- meta.other.heart.age.frac.dose$fit.stats$ML[3]
> 
> meta.other.heart.age.frac.dose.AIC
[1] -9.4333691876786823
> 
> ##########################################################
> ##########################################################
> ##Meta-regression analysis of cerebrovascular disease   ##
> ##########################################################
> ##########################################################
> 
> #ML random effects estimate
> meta.cerebrovasc <- rma(yi = ERR, sei = Standard_deviation, data = meta.data, method="ML", subset = (Code == 9))
> 
> summary(meta.cerebrovasc)

Random-Effects Model (k = 12; tau^2 estimator: ML)

  logLik  deviance       AIC       BIC      AICc  
 -6.0223   17.7933   16.0446   17.0144   17.3779  

tau^2 (estimated amount of total heterogeneity): 0.0155 (SE = 0.0136)
tau (square root of estimated tau^2 value):      0.1244
I^2 (total heterogeneity / total variability):   57.00%
H^2 (total variability / sampling variability):  2.33

Test for Heterogeneity: 
Q(df = 11) = 22.2409, p-val = 0.0226

Model Results:

estimate       se     zval     pval    ci.lb    ci.ub          
  0.1523   0.0639   2.3823   0.0172   0.0270   0.2775        * 

---
Signif. codes:  0 ‘***’ 0.001 ‘**’ 0.01 ‘*’ 0.050000000000000003 ‘.’ 0.10000000000000001 ‘ ’ 1 

> 
> str(meta.cerebrovasc)
List of 72
 $ b        : num [1, 1] 0.152
  ..- attr(*, "dimnames")=List of 2
  .. ..$ : chr "intrcpt"
  .. ..$ : NULL
 $ se       : num 0.0639
 $ zval     : num 2.38
 $ pval     : num 0.0172
 $ ci.lb    : num 0.027
 $ ci.ub    : num 0.278
 $ vb       : num [1, 1] 0.00409
  ..- attr(*, "dimnames")=List of 2
  .. ..$ : chr "intrcpt"
  .. ..$ : chr "intrcpt"
 $ tau2     : num 0.0155
 $ se.tau2  : num 0.0136
 $ tau2.fix : logi FALSE
 $ k        : int 12
 $ k.f      : int 12
 $ k.eff    : int 12
 $ p        : int 1
 $ p.eff    : int 1
 $ parms    : num 2
 $ m        : int 1
 $ QE       : num 22.2
 $ QEp      : num 0.0226
 $ QM       : num 5.68
 $ QMp      : num 0.0172
 $ I2       : num 57
 $ H2       : num 2.33
 $ R2       : NULL
 $ int.only : logi TRUE
 $ int.incl : logi TRUE
 $ allvipos : logi TRUE
 $ coef.na  : Named logi FALSE
  ..- attr(*, "names")= chr "X"
 $ yi       : atomic [1:12] 0.07 0.88 0.161 -0.29 17.4 0.12 -0.06 0.422 0.44 0.057 ...
  ..- attr(*, "measure")= chr "GEN"
  ..- attr(*, "slab")= int [1:12] 110 111 112 113 114 115 116 117 118 119 ...
 $ vi       : num [1:12] 6.66e-03 9.55e-01 1.15e-01 8.16e-02 1.76e+02 ...
 $ X        : num [1:12, 1] 1 1 1 1 1 1 1 1 1 1 ...
  ..- attr(*, "dimnames")=List of 2
  .. ..$ : NULL
  .. ..$ : chr "intrcpt"
 $ weights  : NULL
 $ yi.f     : atomic [1:12] 0.07 0.88 0.161 -0.29 17.4 0.12 -0.06 0.422 0.44 0.057 ...
  ..- attr(*, "measure")= chr "GEN"
  ..- attr(*, "slab")= int [1:12] 110 111 112 113 114 115 116 117 118 119 ...
 $ vi.f     : num [1:12] 6.66e-03 9.55e-01 1.15e-01 8.16e-02 1.76e+02 ...
 $ X.f      : num [1:12, 1] 1 1 1 1 1 1 1 1 1 1 ...
  ..- attr(*, "dimnames")=List of 2
  .. ..$ : NULL
  .. ..$ : chr "intrcpt"
 $ weights.f: NULL
 $ M        : num [1:12, 1:12] 0.0221 0 0 0 0 ...
 $ ai.f     : logi NA
 $ bi.f     : logi NA
 $ ci.f     : logi NA
 $ di.f     : logi NA
 $ x1i.f    : logi NA
 $ x2i.f    : logi NA
 $ t1i.f    : logi NA
 $ t2i.f    : logi NA
 $ ni       : NULL
 $ ni.f     : NULL
 $ ids      : int [1:12] 110 111 112 113 114 115 116 117 118 119 ...
 $ not.na   : logi [1:12] TRUE TRUE TRUE TRUE TRUE TRUE ...
 $ subset   : logi [1:265] FALSE FALSE FALSE FALSE FALSE FALSE ...
 $ slab     : int [1:12] 110 111 112 113 114 115 116 117 118 119 ...
 $ slab.null: logi TRUE
 $ measure  : chr "GEN"
 $ method   : chr "ML"
 $ weighted : logi TRUE
 $ knha     : logi FALSE
 $ dfs      : logi NA
 $ s2w      : num 1
 $ btt      : num 1
 $ intercept: logi TRUE
 $ digits   : num 4
 $ level    : num 95
 $ sparse   : logi FALSE
 $ control  : list()
 $ verbose  : logi FALSE
 $ add      : num 0.5
 $ to       : chr "only0"
 $ drop00   : logi FALSE
 $ fit.stats:'data.frame':      5 obs. of  2 variables:
  ..$ ML  : num [1:5] -6.02 17.79 16.04 17.01 17.38
  ..$ REML: num [1:5] -6.61 13.22 17.22 18.02 18.72
 $ version  :Classes 'package_version', 'numeric_version'  hidden list of 1
  ..$ : int [1:3] 1 9 8
 $ model    : chr "rma.uni"
 $ call     : language rma(yi = ERR, sei = Standard_deviation, data = meta.data, subset = (Code ==      9), method = "ML")
 - attr(*, "class")= chr [1:2] "rma.uni" "rma"
>  
> #Funnel plot
> dev.off()
null device 
          1 
> 
> funnel(meta.cerebrovasc)
> 
> #Forest plot
> meta.data.cerebrovasc<-subset(meta.data, Code == 9)
> 
> #AIC
> meta.cerebrovasc.AIC <- meta.cerebrovasc$fit.stats$ML[3]
> 
> meta.cerebrovasc.AIC
[1] 16.044563469986116
> 
> #This is not so flexible
> #options(digits=2)
> 
> #forest(meta.cerebrovasc,slab=paste(meta.data.cerebrovasc$Author, meta.data.cerebrovasc$Year, sep=" et al "))
> 
> #This is more flexible, if longwinded
> rand.eff.mean.cerebrovasc <- meta.cerebrovasc$b[1,1]
> 
> rand.eff.SE.cerebrovasc <- meta.cerebrovasc$se
> 
> rand.eff.lower95.cerebrovasc <- rand.eff.mean.cerebrovasc - qnorm(0.975)*rand.eff.SE.cerebrovasc
> 
> rand.eff.upper95.cerebrovasc <- rand.eff.mean.cerebrovasc + qnorm(0.975)*rand.eff.SE.cerebrovasc
> 
> pval.cerebrovasc <- 1-pnorm(rand.eff.mean.cerebrovasc/rand.eff.SE.cerebrovasc)
> 
> cbind(rand.eff.mean.cerebrovasc,rand.eff.lower95.cerebrovasc,rand.eff.upper95.cerebrovasc,pval.cerebrovasc)
        rand.eff.mean.cerebrovasc rand.eff.lower95.cerebrovasc
intrcpt        0.1522671107719801         0.026994391328860001
        rand.eff.upper95.cerebrovasc      pval.cerebrovasc
intrcpt           0.2775398302151002 0.0086022782222244798
> 
> lab <- paste(meta.data.cerebrovasc$Author, meta.data.cerebrovasc$Year, sep=" et al ")
> 
> lab<-c(lab,"Random effects estimate")
> 
> lab
 [1] "Yamada et al 2004"       "Vrijheid et al 2007"    
 [3] "Muirhead et al 2009"     "Lane et al 2010"        
 [5] "Laurent et al 2010"      "Shimizu et al 2010"     
 [7] "Grosche et al 2011"      "Little et al 2012"      
 [9] "Kreuzer et al 2013"      "Moseeva et al 2014"     
[11] "Kashcheev et al 2016"    "Little et al 2016"      
[13] "Random effects estimate"
> 
> dev.off()
null device 
          1 
> 
> forestplot(mean= c(meta.data.cerebrovasc$ERR,rand.eff.mean.cerebrovasc), lower=c(meta.data.cerebrovasc$Lower_95_CI,rand.eff.lower95.cerebrovasc), upper=c(meta.data.cerebrovasc$Upper_95_CI,rand.eff.upper95.cerebrovasc), labeltext=c(lab),boxsize=0.1,xticks=c(-0.1,0.0,0.10,0.20,0.30,0.4,0.5),clip=c(-0.1,0.5),txt_gp=fpTxtGp(label=gpar(cex=1.0),xlab=gpar(cex=1.0),ticks=gpar(cex=0.75)), xlab="ERR / Gy", vertices = TRUE)
> 
> ###########################################################################
> #Now adjust for all 3 single, 3 pairwise and all three adjustment factors #
> ###########################################################################
> 
> #Model adjusting for exposure age
> meta.cerebrovasc.age <- rma(yi = ERR, sei = Standard_deviation, mods = ~ factor(Age_exposure_range), data = meta.data, method="ML", subset = (Code == 9))
Warning message:
In rma(yi = ERR, sei = Standard_deviation, mods = ~factor(Age_exposure_range),  :
  Redundant predictors dropped from the model.
> 
> summary(meta.cerebrovasc.age)

Mixed-Effects Model (k = 12; tau^2 estimator: ML)

  logLik  deviance       AIC       BIC      AICc  
 -5.6079   16.9646   17.2158   18.6706   20.2158  

tau^2 (estimated amount of residual heterogeneity):     0.0126 (SE = 0.0116)
tau (square root of estimated tau^2 value):             0.1124
I^2 (residual heterogeneity / unaccounted variability): 39.77%
H^2 (unaccounted variability / sampling variability):   1.66
R^2 (amount of heterogeneity accounted for):            18.40%

Test for Residual Heterogeneity: 
QE(df = 10) = 21.4178, p-val = 0.0184

Test of Moderators (coefficient(s) 2): 
QM(df = 1) = 0.8722, p-val = 0.3504

Model Results:

                                    estimate      se     zval    pval    ci.lb
intrcpt                               0.2059  0.0833   2.4716  0.0135   0.0426
factor(Age_exposure_range)All ages   -0.1115  0.1194  -0.9339  0.3504  -0.3454
                                     ci.ub   
intrcpt                             0.3692  *
factor(Age_exposure_range)All ages  0.1225   

---
Signif. codes:  0 ‘***’ 0.001 ‘**’ 0.01 ‘*’ 0.050000000000000003 ‘.’ 0.10000000000000001 ‘ ’ 1 

> 
> str(meta.cerebrovasc.age)
List of 72
 $ b        : num [1:2, 1] 0.206 -0.111
  ..- attr(*, "dimnames")=List of 2
  .. ..$ : chr [1:2] "intrcpt" "factor(Age_exposure_range)All ages"
  .. ..$ : NULL
 $ se       : num [1:2] 0.0833 0.1194
 $ zval     : num [1:2] 2.472 -0.934
 $ pval     : num [1:2] 0.0135 0.3504
 $ ci.lb    : num [1:2] 0.0426 -0.3454
 $ ci.ub    : num [1:2] 0.369 0.122
 $ vb       : num [1:2, 1:2] 0.00694 -0.00694 -0.00694 0.01425
  ..- attr(*, "dimnames")=List of 2
  .. ..$ : chr [1:2] "intrcpt" "factor(Age_exposure_range)All ages"
  .. ..$ : chr [1:2] "intrcpt" "factor(Age_exposure_range)All ages"
 $ tau2     : num 0.0126
 $ se.tau2  : num 0.0116
 $ tau2.fix : logi FALSE
 $ k        : int 12
 $ k.f      : int 12
 $ k.eff    : int 12
 $ p        : int 2
 $ p.eff    : int 2
 $ parms    : num 3
 $ m        : int 1
 $ QE       : num 21.4
 $ QEp      : num 0.0184
 $ QM       : num 0.872
 $ QMp      : num 0.35
 $ I2       : num 39.8
 $ H2       : num 1.66
 $ R2       : num 18.4
 $ int.only : logi FALSE
 $ int.incl : logi TRUE
 $ allvipos : logi TRUE
 $ coef.na  : Named logi [1:5] FALSE FALSE TRUE TRUE TRUE
  ..- attr(*, "names")= chr [1:5] "Xintrcpt" "Xfactor(Age_exposure_range)All ages" "Xfactor(Age_exposure_range)Childhood" "Xfactor(Age_exposure_range)Old adult" ...
 $ yi       : atomic [1:12] 0.07 0.88 0.161 -0.29 17.4 0.12 -0.06 0.422 0.44 0.057 ...
  ..- attr(*, "measure")= chr "GEN"
  ..- attr(*, "slab")= int [1:12] 110 111 112 113 114 115 116 117 118 119 ...
 $ vi       : num [1:12] 6.66e-03 9.55e-01 1.15e-01 8.16e-02 1.76e+02 ...
 $ X        : num [1:12, 1:2] 1 1 1 1 1 1 1 1 1 1 ...
  ..- attr(*, "dimnames")=List of 2
  .. ..$ : chr [1:12] "110" "111" "112" "113" ...
  .. ..$ : chr [1:2] "intrcpt" "factor(Age_exposure_range)All ages"
 $ weights  : NULL
 $ yi.f     : atomic [1:12] 0.07 0.88 0.161 -0.29 17.4 0.12 -0.06 0.422 0.44 0.057 ...
  ..- attr(*, "measure")= chr "GEN"
  ..- attr(*, "slab")= int [1:12] 110 111 112 113 114 115 116 117 118 119 ...
 $ vi.f     : num [1:12] 6.66e-03 9.55e-01 1.15e-01 8.16e-02 1.76e+02 ...
 $ X.f      : num [1:12, 1:2] 1 1 1 1 1 1 1 1 1 1 ...
  ..- attr(*, "dimnames")=List of 2
  .. ..$ : chr [1:12] "110" "111" "112" "113" ...
  .. ..$ : chr [1:2] "intrcpt" "factor(Age_exposure_range)All ages"
 $ weights.f: NULL
 $ M        : num [1:12, 1:12] 0.0193 0 0 0 0 ...
 $ ai.f     : logi NA
 $ bi.f     : logi NA
 $ ci.f     : logi NA
 $ di.f     : logi NA
 $ x1i.f    : logi NA
 $ x2i.f    : logi NA
 $ t1i.f    : logi NA
 $ t2i.f    : logi NA
 $ ni       : NULL
 $ ni.f     : NULL
 $ ids      : int [1:12] 110 111 112 113 114 115 116 117 118 119 ...
 $ not.na   : logi [1:12] TRUE TRUE TRUE TRUE TRUE TRUE ...
 $ subset   : logi [1:265] FALSE FALSE FALSE FALSE FALSE FALSE ...
 $ slab     : int [1:12] 110 111 112 113 114 115 116 117 118 119 ...
 $ slab.null: logi TRUE
 $ measure  : chr "GEN"
 $ method   : chr "ML"
 $ weighted : logi TRUE
 $ knha     : logi FALSE
 $ dfs      : logi NA
 $ s2w      : num 1
 $ btt      : int 2
 $ intercept: logi TRUE
 $ digits   : num 4
 $ level    : num 95
 $ sparse   : logi FALSE
 $ control  : list()
 $ verbose  : logi FALSE
 $ add      : num 0.5
 $ to       : chr "only0"
 $ drop00   : logi FALSE
 $ fit.stats:'data.frame':      5 obs. of  2 variables:
  ..$ ML  : num [1:5] -5.61 16.96 17.22 18.67 20.22
  ..$ REML: num [1:5] -6.98 13.96 19.96 20.87 23.96
 $ version  :Classes 'package_version', 'numeric_version'  hidden list of 1
  ..$ : int [1:3] 1 9 8
 $ model    : chr "rma.uni"
 $ call     : language rma(yi = ERR, sei = Standard_deviation, mods = ~factor(Age_exposure_range),      data = meta.data, subset = (Code == 9), method = "ML")
 - attr(*, "class")= chr [1:2] "rma.uni" "rma"
> 
> #improvement in fit over null
> anova(meta.cerebrovasc,meta.cerebrovasc.age)
        df     AIC     BIC    AICc  logLik    LRT   pval      QE  tau^2   R^2
Full     3 17.2158 18.6706 20.2158 -5.6079               21.4178 0.0126      
Reduced  2 16.0446 17.0144 17.3779 -6.0223 0.8287 0.3626 22.2409 0.0155 18.4%
> 
> #AIC
> meta.cerebrovasc.age.AIC <- meta.cerebrovasc.age$fit.stats$ML[3]
> 
> meta.cerebrovasc.age.AIC
[1] 17.215846655544169
> 
> #Model adjusting for fractionation
> meta.cerebrovasc.frac <- rma(yi = ERR, sei = Standard_deviation, mods = ~ factor(Radiation_type), data = meta.data, method="ML", subset = (Code == 9))
> 
> summary(meta.cerebrovasc.frac)

Mixed-Effects Model (k = 12; tau^2 estimator: ML)

  logLik  deviance       AIC       BIC      AICc  
 -5.6784   17.1055   19.3568   21.2964   25.0710  

tau^2 (estimated amount of residual heterogeneity):     0.0128 (SE = 0.0117)
tau (square root of estimated tau^2 value):             0.1132
I^2 (residual heterogeneity / unaccounted variability): 42.24%
H^2 (unaccounted variability / sampling variability):   1.73
R^2 (amount of heterogeneity accounted for):            17.30%

Test for Residual Heterogeneity: 
QE(df = 9) = 21.3606, p-val = 0.0111

Test of Moderators (coefficient(s) 2,3): 
QM(df = 2) = 0.7258, p-val = 0.6957

Model Results:

                                                         estimate      se
intrcpt                                                    0.0990  0.0904
factor(Radiation_type)Acute high dose rate fractionated    0.2576  0.4861
factor(Radiation_type)Low dose rate                        0.0892  0.1215
                                                           zval    pval
intrcpt                                                  1.0953  0.2734
factor(Radiation_type)Acute high dose rate fractionated  0.5299  0.5962
factor(Radiation_type)Low dose rate                      0.7340  0.4629
                                                           ci.lb   ci.ub   
intrcpt                                                  -0.0782  0.2762   
factor(Radiation_type)Acute high dose rate fractionated  -0.6952  1.2103   
factor(Radiation_type)Low dose rate                      -0.1490  0.3273   

---
Signif. codes:  0 ‘***’ 0.001 ‘**’ 0.01 ‘*’ 0.050000000000000003 ‘.’ 0.10000000000000001 ‘ ’ 1 

> 
> #improvement in fit over null
> anova(meta.cerebrovasc,meta.cerebrovasc.frac)
        df     AIC     BIC    AICc  logLik    LRT   pval      QE  tau^2   R^2
Full     4 19.3568 21.2964 25.0710 -5.6784               21.3606 0.0128      
Reduced  2 16.0446 17.0144 17.3779 -6.0223 0.6878 0.7090 22.2409 0.0155 17.3%
> 
> #AIC
> meta.cerebrovasc.frac.AIC <- meta.cerebrovasc.frac$fit.stats$ML[3]
> 
> meta.cerebrovasc.frac.AIC
[1] 19.356757755125169
> 
> #Model adjusting for dose
> meta.cerebrovasc.dose <- rma(yi = ERR, sei = Standard_deviation, mods = ~ Mean_dose, data = meta.data, method="ML", subset = (Code == 9))
> 
> summary(meta.cerebrovasc.dose)

Mixed-Effects Model (k = 12; tau^2 estimator: ML)

  logLik  deviance       AIC       BIC      AICc  
 -5.9079   17.5645   17.8158   19.2705   20.8158  

tau^2 (estimated amount of residual heterogeneity):     0.0134 (SE = 0.0121)
tau (square root of estimated tau^2 value):             0.1156
I^2 (residual heterogeneity / unaccounted variability): 41.10%
H^2 (unaccounted variability / sampling variability):   1.70
R^2 (amount of heterogeneity accounted for):            13.74%

Test for Residual Heterogeneity: 
QE(df = 10) = 20.7890, p-val = 0.0226

Test of Moderators (coefficient(s) 2): 
QM(df = 1) = 0.2519, p-val = 0.6157

Model Results:

           estimate      se     zval    pval    ci.lb   ci.ub   
intrcpt      0.1838  0.0881   2.0869  0.0369   0.0112  0.3564  *
Mean_dose   -0.1448  0.2886  -0.5019  0.6157  -0.7104  0.4207   

---
Signif. codes:  0 ‘***’ 0.001 ‘**’ 0.01 ‘*’ 0.050000000000000003 ‘.’ 0.10000000000000001 ‘ ’ 1 

> 
> #improvement in fit over null
> anova(meta.cerebrovasc,meta.cerebrovasc.dose)
        df     AIC     BIC    AICc  logLik    LRT   pval      QE  tau^2    R^2
Full     3 17.8158 19.2705 20.8158 -5.9079               20.7890 0.0134       
Reduced  2 16.0446 17.0144 17.3779 -6.0223 0.2288 0.6324 22.2409 0.0155 13.74%
> 
> #AIC
> meta.cerebrovasc.dose.AIC <- meta.cerebrovasc.dose$fit.stats$ML[3]
> 
> meta.cerebrovasc.dose.AIC
[1] 17.815788752752219
> 
> #Model adjusting for exposure age, fractionation
> meta.cerebrovasc.age.frac <- rma(yi = ERR, sei = Standard_deviation, mods = ~ factor(Age_exposure_range) + factor(Radiation_type), data = meta.data, method="ML", subset = (Code == 9))
Warning message:
In rma(yi = ERR, sei = Standard_deviation, mods = ~factor(Age_exposure_range) +  :
  Redundant predictors dropped from the model.
> 
> summary(meta.cerebrovasc.age.frac)

Mixed-Effects Model (k = 12; tau^2 estimator: ML)

  logLik  deviance       AIC       BIC      AICc  
 -5.3727   16.4942   20.7454   23.1700   30.7454  

tau^2 (estimated amount of residual heterogeneity):     0.0124 (SE = 0.0114)
tau (square root of estimated tau^2 value):             0.1112
I^2 (residual heterogeneity / unaccounted variability): 43.51%
H^2 (unaccounted variability / sampling variability):   1.77
R^2 (amount of heterogeneity accounted for):            20.17%

Test for Residual Heterogeneity: 
QE(df = 8) = 20.8544, p-val = 0.0075

Test of Moderators (coefficient(s) 2,3,4): 
QM(df = 3) = 1.3523, p-val = 0.7168

Model Results:

                                                         estimate      se
intrcpt                                                    0.3517  0.3348
factor(Age_exposure_range)All ages                        -0.2526  0.3227
factor(Radiation_type)Acute high dose rate fractionated    0.2141  0.4887
factor(Radiation_type)Low dose rate                       -0.1478  0.3257
                                                            zval    pval
intrcpt                                                   1.0505  0.2935
factor(Age_exposure_range)All ages                       -0.7827  0.4338
factor(Radiation_type)Acute high dose rate fractionated   0.4380  0.6614
factor(Radiation_type)Low dose rate                      -0.4538  0.6500
                                                           ci.lb   ci.ub   
intrcpt                                                  -0.3045  1.0080   
factor(Age_exposure_range)All ages                       -0.8851  0.3800   
factor(Radiation_type)Acute high dose rate fractionated  -0.7437  1.1719   
factor(Radiation_type)Low dose rate                      -0.7862  0.4906   

---
Signif. codes:  0 ‘***’ 0.001 ‘**’ 0.01 ‘*’ 0.050000000000000003 ‘.’ 0.10000000000000001 ‘ ’ 1 

> 
> #improvement in fit over null
> anova(meta.cerebrovasc,meta.cerebrovasc.age.frac)
        df     AIC     BIC    AICc  logLik    LRT   pval      QE  tau^2    R^2
Full     5 20.7454 23.1700 30.7454 -5.3727               20.8544 0.0124       
Reduced  2 16.0446 17.0144 17.3779 -6.0223 1.2991 0.7293 22.2409 0.0155 20.17%
> 
> #improvement in fit over model adjusted for age
> anova(meta.cerebrovasc.age,meta.cerebrovasc.age.frac)
        df     AIC     BIC    AICc  logLik    LRT   pval      QE  tau^2   R^2
Full     5 20.7454 23.1700 30.7454 -5.3727               20.8544 0.0124      
Reduced  3 17.2158 18.6706 20.2158 -5.6079 0.4704 0.7904 21.4178 0.0126 2.17%
> 
> #improvement in fit over model adjusted for dose fractionation
> anova(meta.cerebrovasc.frac,meta.cerebrovasc.age.frac)
        df     AIC     BIC    AICc  logLik    LRT   pval      QE  tau^2   R^2
Full     5 20.7454 23.1700 30.7454 -5.3727               20.8544 0.0124      
Reduced  4 19.3568 21.2964 25.0710 -5.6784 0.6113 0.4343 21.3606 0.0128 3.47%
> 
> #AIC
> meta.cerebrovasc.age.frac.AIC <- meta.cerebrovasc.age.frac$fit.stats$ML[3]
> 
> meta.cerebrovasc.age.frac.AIC
[1] 20.745449267649903
> 
> #Model adjusting for exposure age, dose
> meta.cerebrovasc.age.dose <- rma(yi = ERR, sei = Standard_deviation, mods = ~ factor(Age_exposure_range) + Mean_dose, data = meta.data, method="ML", subset = (Code == 9))
Warning message:
In rma(yi = ERR, sei = Standard_deviation, mods = ~factor(Age_exposure_range) +  :
  Redundant predictors dropped from the model.
> 
> summary(meta.cerebrovasc.age.dose)

Mixed-Effects Model (k = 12; tau^2 estimator: ML)

  logLik  deviance       AIC       BIC      AICc  
 -2.8074   11.3636   13.6149   15.5545   19.3292  

tau^2 (estimated amount of residual heterogeneity):     0.0000 (SE = 0.0016)
tau (square root of estimated tau^2 value):             0.0008
I^2 (residual heterogeneity / unaccounted variability): 0.00%
H^2 (unaccounted variability / sampling variability):   1.00
R^2 (amount of heterogeneity accounted for):            100.00%

Test for Residual Heterogeneity: 
QE(df = 9) = 11.3629, p-val = 0.2517

Test of Moderators (coefficient(s) 2,3): 
QM(df = 2) = 10.8765, p-val = 0.0043

Model Results:

                                    estimate      se     zval    pval    ci.lb
intrcpt                               0.4507  0.1015   4.4421  <.0001   0.2518
factor(Age_exposure_range)All ages   -0.2750  0.0896  -3.0700  0.0021  -0.4506
Mean_dose                            -0.6460  0.2037  -3.1707  0.0015  -1.0452
                                      ci.ub     
intrcpt                              0.6496  ***
factor(Age_exposure_range)All ages  -0.0994   **
Mean_dose                           -0.2467   **

---
Signif. codes:  0 ‘***’ 0.001 ‘**’ 0.01 ‘*’ 0.050000000000000003 ‘.’ 0.10000000000000001 ‘ ’ 1 

> 
> #improvement in fit over null
> anova(meta.cerebrovasc,meta.cerebrovasc.age.dose)
        df     AIC     BIC    AICc  logLik    LRT   pval      QE  tau^2  R^2
Full     4 13.6149 15.5545 19.3292 -2.8074               11.3629 0.0000     
Reduced  2 16.0446 17.0144 17.3779 -6.0223 6.4297 0.0402 22.2409 0.0155 100%
> 
> #improvement in fit over model adjusted for age
> anova(meta.cerebrovasc.age,meta.cerebrovasc.age.dose)
        df     AIC     BIC    AICc  logLik    LRT   pval      QE  tau^2    R^2
Full     4 13.6149 15.5545 19.3292 -2.8074               11.3629 0.0000       
Reduced  3 17.2158 18.6706 20.2158 -5.6079 5.6010 0.0180 21.4178 0.0126 99.99%
> 
> #improvement in fit over model adjusted for dose
> anova(meta.cerebrovasc.dose,meta.cerebrovasc.age.dose)
        df     AIC     BIC    AICc  logLik    LRT   pval      QE  tau^2    R^2
Full     4 13.6149 15.5545 19.3292 -2.8074               11.3629 0.0000       
Reduced  3 17.8158 19.2705 20.8158 -5.9079 6.2009 0.0128 20.7890 0.0134 99.99%
> 
> #AIC
> meta.cerebrovasc.age.dose.AIC <- meta.cerebrovasc.age.dose$fit.stats$ML[3]
> 
> meta.cerebrovasc.age.dose.AIC
[1] 13.614886339837259
> 
> #Model adjusting for fractionation, dose
> meta.cerebrovasc.frac.dose <- rma(yi = ERR, sei = Standard_deviation, mods = ~ factor(Radiation_type) + Mean_dose, data = meta.data, method="ML", subset = (Code == 9))
> 
> summary(meta.cerebrovasc.frac.dose)

Mixed-Effects Model (k = 12; tau^2 estimator: ML)

  logLik  deviance       AIC       BIC      AICc  
 -3.4689   12.6864   16.9377   19.3622   26.9377  

tau^2 (estimated amount of residual heterogeneity):     0.0000 (SE = 0.0016)
tau (square root of estimated tau^2 value):             0.0017
I^2 (residual heterogeneity / unaccounted variability): 0.01%
H^2 (unaccounted variability / sampling variability):   1.00
R^2 (amount of heterogeneity accounted for):            99.98%

Test for Residual Heterogeneity: 
QE(df = 8) = 12.6835, p-val = 0.1232

Test of Moderators (coefficient(s) 2,3,4): 
QM(df = 3) = 9.5510, p-val = 0.0228

Model Results:

                                                         estimate      se
intrcpt                                                    0.1702  0.0383
factor(Radiation_type)Acute high dose rate fractionated    0.3809  0.4713
factor(Radiation_type)Low dose rate                        0.2423  0.0866
Mean_dose                                                 -0.5821  0.1977
                                                            zval    pval
intrcpt                                                   4.4478  <.0001
factor(Radiation_type)Acute high dose rate fractionated   0.8082  0.4190
factor(Radiation_type)Low dose rate                       2.7976  0.0051
Mean_dose                                                -2.9445  0.0032
                                                           ci.lb    ci.ub     
intrcpt                                                   0.0952   0.2451  ***
factor(Radiation_type)Acute high dose rate fractionated  -0.5428   1.3047     
factor(Radiation_type)Low dose rate                       0.0725   0.4120   **
Mean_dose                                                -0.9695  -0.1946   **

---
Signif. codes:  0 ‘***’ 0.001 ‘**’ 0.01 ‘*’ 0.050000000000000003 ‘.’ 0.10000000000000001 ‘ ’ 1 

> 
> #improvement in fit over null
> anova(meta.cerebrovasc,meta.cerebrovasc.frac.dose)
        df     AIC     BIC    AICc  logLik    LRT   pval      QE  tau^2    R^2
Full     5 16.9377 19.3622 26.9377 -3.4689               12.6835 0.0000       
Reduced  2 16.0446 17.0144 17.3779 -6.0223 5.1069 0.1641 22.2409 0.0155 99.98%
> 
> #improvement in fit over model adjusted for dose fractionation
> anova(meta.cerebrovasc.frac,meta.cerebrovasc.frac.dose)
        df     AIC     BIC    AICc  logLik    LRT   pval      QE  tau^2    R^2
Full     5 16.9377 19.3622 26.9377 -3.4689               12.6835 0.0000       
Reduced  4 19.3568 21.2964 25.0710 -5.6784 4.4191 0.0355 21.3606 0.0128 99.98%
> 
> #improvement in fit over model adjusted for dose
> anova(meta.cerebrovasc.dose,meta.cerebrovasc.frac.dose)
        df     AIC     BIC    AICc  logLik    LRT   pval      QE  tau^2    R^2
Full     5 16.9377 19.3622 26.9377 -3.4689               12.6835 0.0000       
Reduced  3 17.8158 19.2705 20.8158 -5.9079 4.8781 0.0872 20.7890 0.0134 99.98%
> 
> #AIC
> meta.cerebrovasc.frac.dose.AIC <- meta.cerebrovasc.frac.dose$fit.stats$ML[3]
> 
> meta.cerebrovasc.frac.dose.AIC
[1] 16.937703796182845
> 
> #Model adjusting for exposure age, fractionation, dose
> meta.cerebrovasc.age.frac.dose <- rma(yi = ERR, sei = Standard_deviation, mods = ~ factor(Age_exposure_range) + factor(Radiation_type) + Mean_dose, data = meta.data, method="ML", subset = (Code == 9))
Warning message:
In rma(yi = ERR, sei = Standard_deviation, mods = ~factor(Age_exposure_range) +  :
  Redundant predictors dropped from the model.
> 
> summary(meta.cerebrovasc.age.frac.dose)

Mixed-Effects Model (k = 12; tau^2 estimator: ML)

  logLik  deviance       AIC       BIC      AICc  
 -2.3253   10.3994   16.6506   19.5601   33.4506  

tau^2 (estimated amount of residual heterogeneity):     0.0000 (SE = 0.0016)
tau (square root of estimated tau^2 value):             0.0014
I^2 (residual heterogeneity / unaccounted variability): 0.01%
H^2 (unaccounted variability / sampling variability):   1.00
R^2 (amount of heterogeneity accounted for):            99.99%

Test for Residual Heterogeneity: 
QE(df = 7) = 10.3972, p-val = 0.1672

Test of Moderators (coefficient(s) 2,3,4,5): 
QM(df = 4) = 11.8393, p-val = 0.0186

Model Results:

                                                         estimate      se
intrcpt                                                    0.6439  0.3157
factor(Age_exposure_range)All ages                        -0.4659  0.3081
factor(Radiation_type)Acute high dose rate fractionated    0.3219  0.4729
factor(Radiation_type)Low dose rate                       -0.1872  0.2970
Mean_dose                                                 -0.6609  0.2044
                                                            zval    pval
intrcpt                                                   2.0399  0.0414
factor(Age_exposure_range)All ages                       -1.5119  0.1305
factor(Radiation_type)Acute high dose rate fractionated   0.6805  0.4962
factor(Radiation_type)Low dose rate                      -0.6305  0.5284
Mean_dose                                                -3.2330  0.0012
                                                           ci.lb    ci.ub    
intrcpt                                                   0.0252   1.2626   *
factor(Age_exposure_range)All ages                       -1.0698   0.1380    
factor(Radiation_type)Acute high dose rate fractionated  -0.6051   1.2488    
factor(Radiation_type)Low dose rate                      -0.7693   0.3948    
Mean_dose                                                -1.0615  -0.2602  **

---
Signif. codes:  0 ‘***’ 0.001 ‘**’ 0.01 ‘*’ 0.050000000000000003 ‘.’ 0.10000000000000001 ‘ ’ 1 

> 
> #improvement in fit over null
> anova(meta.cerebrovasc,meta.cerebrovasc.age.frac.dose)
        df     AIC     BIC    AICc  logLik    LRT   pval      QE  tau^2    R^2
Full     6 16.6506 19.5601 33.4506 -2.3253               10.3972 0.0000       
Reduced  2 16.0446 17.0144 17.3779 -6.0223 7.3939 0.1165 22.2409 0.0155 99.99%
> 
> #improvement in fit over model adjusted for age, dose fractionation
> anova(meta.cerebrovasc.age.frac,meta.cerebrovasc.age.frac.dose)
        df     AIC     BIC    AICc  logLik    LRT   pval      QE  tau^2    R^2
Full     6 16.6506 19.5601 33.4506 -2.3253               10.3972 0.0000       
Reduced  5 20.7454 23.1700 30.7454 -5.3727 6.0948 0.0136 20.8544 0.0124 99.98%
> 
> #improvement in fit over model adjusted for age, dose
> anova(meta.cerebrovasc.age.dose,meta.cerebrovasc.age.frac.dose)
        df     AIC     BIC    AICc  logLik    LRT   pval      QE  tau^2 R^2
Full     6 16.6506 19.5601 33.4506 -2.3253               10.3972 0.0000    
Reduced  4 13.6149 15.5545 19.3292 -2.8074 0.9642 0.6175 11.3629 0.0000  0%
> 
> #improvement in fit over model adjusted for dose, dose fractionation
> anova(meta.cerebrovasc.frac.dose,meta.cerebrovasc.age.frac.dose)
        df     AIC     BIC    AICc  logLik    LRT   pval      QE  tau^2    R^2
Full     6 16.6506 19.5601 33.4506 -2.3253               10.3972 0.0000       
Reduced  5 16.9377 19.3622 26.9377 -3.4689 2.2871 0.1305 12.6835 0.0000 36.46%
> 
> #AIC
> meta.cerebrovasc.age.frac.dose.AIC <- meta.cerebrovasc.age.frac.dose$fit.stats$ML[3]
> 
> meta.cerebrovasc.age.frac.dose.AIC
[1] 16.650636839529959
> 
> #############################################################
> #############################################################
> ##Meta-regression analysis of other circulatory disease    ##
> #############################################################
> #############################################################
> 
> #ML random effects estimate
> meta.other.circ <- rma(yi = ERR, sei = Standard_deviation, data = meta.data, method="ML", subset = (Code == 10))
> 
> summary(meta.other.circ)

Random-Effects Model (k = 8; tau^2 estimator: ML)

  logLik  deviance       AIC       BIC      AICc  
 -0.3736   21.8419    4.7472    4.9061    7.1472  

tau^2 (estimated amount of total heterogeneity): 0.0445 (SE = 0.0298)
tau (square root of estimated tau^2 value):      0.2111
I^2 (total heterogeneity / total variability):   88.99%
H^2 (total variability / sampling variability):  9.09

Test for Heterogeneity: 
Q(df = 7) = 63.1558, p-val < .0001

Model Results:

estimate       se     zval     pval    ci.lb    ci.ub          
  0.1372   0.0884   1.5512   0.1209  -0.0361   0.3105          

---
Signif. codes:  0 ‘***’ 0.001 ‘**’ 0.01 ‘*’ 0.050000000000000003 ‘.’ 0.10000000000000001 ‘ ’ 1 

> 
> str(meta.other.circ)
List of 72
 $ b        : num [1, 1] 0.137
  ..- attr(*, "dimnames")=List of 2
  .. ..$ : chr "intrcpt"
  .. ..$ : NULL
 $ se       : num 0.0884
 $ zval     : num 1.55
 $ pval     : num 0.121
 $ ci.lb    : num -0.0361
 $ ci.ub    : num 0.31
 $ vb       : num [1, 1] 0.00782
  ..- attr(*, "dimnames")=List of 2
  .. ..$ : chr "intrcpt"
  .. ..$ : chr "intrcpt"
 $ tau2     : num 0.0445
 $ se.tau2  : num 0.0298
 $ tau2.fix : logi FALSE
 $ k        : int 8
 $ k.f      : int 8
 $ k.eff    : int 8
 $ p        : int 1
 $ p.eff    : int 1
 $ parms    : num 2
 $ m        : int 1
 $ QE       : num 63.2
 $ QEp      : num 3.53e-11
 $ QM       : num 2.41
 $ QMp      : num 0.121
 $ I2       : num 89
 $ H2       : num 9.09
 $ R2       : NULL
 $ int.only : logi TRUE
 $ int.incl : logi TRUE
 $ allvipos : logi TRUE
 $ coef.na  : Named logi FALSE
  ..- attr(*, "names")= chr "X"
 $ yi       : atomic [1:8] 0.02 0.05 -0.01 0.47 0.26 -0.26 0.58 0.015
  ..- attr(*, "measure")= chr "GEN"
  ..- attr(*, "slab")= int [1:8] 122 123 124 125 126 127 128 129
 $ vi       : num [1:8] 0.02583 0.000787 0.002109 0.100066 0.023429 ...
 $ X        : num [1:8, 1] 1 1 1 1 1 1 1 1
  ..- attr(*, "dimnames")=List of 2
  .. ..$ : NULL
  .. ..$ : chr "intrcpt"
 $ weights  : NULL
 $ yi.f     : atomic [1:8] 0.02 0.05 -0.01 0.47 0.26 -0.26 0.58 0.015
  ..- attr(*, "measure")= chr "GEN"
  ..- attr(*, "slab")= int [1:8] 122 123 124 125 126 127 128 129
 $ vi.f     : num [1:8] 0.02583 0.000787 0.002109 0.100066 0.023429 ...
 $ X.f      : num [1:8, 1] 1 1 1 1 1 1 1 1
  ..- attr(*, "dimnames")=List of 2
  .. ..$ : NULL
  .. ..$ : chr "intrcpt"
 $ weights.f: NULL
 $ M        : num [1:8, 1:8] 0.0704 0 0 0 0 ...
 $ ai.f     : logi NA
 $ bi.f     : logi NA
 $ ci.f     : logi NA
 $ di.f     : logi NA
 $ x1i.f    : logi NA
 $ x2i.f    : logi NA
 $ t1i.f    : logi NA
 $ t2i.f    : logi NA
 $ ni       : NULL
 $ ni.f     : NULL
 $ ids      : int [1:8] 122 123 124 125 126 127 128 129
 $ not.na   : logi [1:8] TRUE TRUE TRUE TRUE TRUE TRUE ...
 $ subset   : logi [1:265] FALSE FALSE FALSE FALSE FALSE FALSE ...
 $ slab     : int [1:8] 122 123 124 125 126 127 128 129
 $ slab.null: logi TRUE
 $ measure  : chr "GEN"
 $ method   : chr "ML"
 $ weighted : logi TRUE
 $ knha     : logi FALSE
 $ dfs      : logi NA
 $ s2w      : num 1
 $ btt      : num 1
 $ intercept: logi TRUE
 $ digits   : num 4
 $ level    : num 95
 $ sparse   : logi FALSE
 $ control  : list()
 $ verbose  : logi FALSE
 $ add      : num 0.5
 $ to       : chr "only0"
 $ drop00   : logi FALSE
 $ fit.stats:'data.frame':      5 obs. of  2 variables:
  ..$ ML  : num [1:5] -0.374 21.842 4.747 4.906 7.147
  ..$ REML: num [1:5] -0.841 1.681 5.681 5.573 8.681
 $ version  :Classes 'package_version', 'numeric_version'  hidden list of 1
  ..$ : int [1:3] 1 9 8
 $ model    : chr "rma.uni"
 $ call     : language rma(yi = ERR, sei = Standard_deviation, data = meta.data, subset = (Code ==      10), method = "ML")
 - attr(*, "class")= chr [1:2] "rma.uni" "rma"
>  
> #Funnel plot
> dev.off()
null device 
          1 
> 
> funnel(meta.other.circ)
> 
> #Forest plot
> meta.data.other.circ<-subset(meta.data, Code == 10)
> 
> #AIC
> meta.other.circ.AIC <- meta.other.circ$fit.stats$ML[3]
> 
> meta.other.circ.AIC
[1] 4.7471781037278582
> 
> #This is not so flexible
> #options(digits=2)
> 
> #forest(meta.other.circ,slab=paste(meta.data.other.circ$Author, meta.data.other.circ$Year, sep=" et al "))
> 
> #This is more flexible, if longwinded
> rand.eff.mean.other.circ <- meta.other.circ$b[1,1]
> 
> rand.eff.SE.other.circ <- meta.other.circ$se
> 
> rand.eff.lower95.other.circ <- rand.eff.mean.other.circ - qnorm(0.975)*rand.eff.SE.other.circ
> 
> rand.eff.upper95.other.circ <- rand.eff.mean.other.circ + qnorm(0.975)*rand.eff.SE.other.circ
> 
> pval.other.circ <- 1-pnorm(rand.eff.mean.other.circ/rand.eff.SE.other.circ)
> 
> cbind(rand.eff.mean.other.circ,rand.eff.lower95.other.circ,rand.eff.upper95.other.circ,pval.other.circ)
        rand.eff.mean.other.circ rand.eff.lower95.other.circ
intrcpt      0.13716512035420933       -0.036146456261303361
        rand.eff.upper95.other.circ      pval.other.circ
intrcpt         0.31047669696972202 0.060428416727244194
> 
> lab <- paste(meta.data.other.circ$Author, meta.data.other.circ$Year, sep=" et al ")
> 
> lab<-c(lab,"Random effects estimate")
> 
> lab
[1] "Yamada (aortic aneurysm) et al 2004"          
[2] "Yamada (hypertension) et al 2004"             
[3] "Yamada (hypertensive heart) et al 2004"       
[4] "Ivanov (arteries/arterioles) et al 2006"      
[5] "Ivanov (hypertension) et al 2006"             
[6] "Ivanov (veins/lymphatic) et al 2006"          
[7] "Shimizu (other than heart, stroke) et al 2010"
[8] "Little et al 2016"                            
[9] "Random effects estimate"                      
> 
> dev.off()
null device 
          1 
> 
> forestplot(mean= c(meta.data.other.circ$ERR,rand.eff.mean.other.circ), lower=c(meta.data.other.circ$Lower_95_CI,rand.eff.lower95.other.circ), upper=c(meta.data.other.circ$Upper_95_CI,rand.eff.upper95.other.circ), labeltext=c(lab),boxsize=0.1,xticks=c(-0.1,0.0,0.10,0.20,0.30,0.4,0.5),clip=c(-0.1,0.5),txt_gp=fpTxtGp(label=gpar(cex=1.0),xlab=gpar(cex=1.0),ticks=gpar(cex=0.75)), xlab="ERR / Gy", vertices = TRUE)
> 
> ###########################################################################
> #Now adjust for all 3 single, 3 pairwise and all three adjustment factors #
> ###########################################################################
> 
> #Model adjusting for exposure age
> meta.other.circ.age <- rma(yi = ERR, sei = Standard_deviation, mods = ~ factor(Age_exposure_range), data = meta.data, method="ML", subset = (Code == 10))
Warning message:
In rma(yi = ERR, sei = Standard_deviation, mods = ~factor(Age_exposure_range),  :
  Redundant predictors dropped from the model.
> 
> summary(meta.other.circ.age)

Mixed-Effects Model (k = 8; tau^2 estimator: ML)

  logLik  deviance       AIC       BIC      AICc  
 -0.3735   21.8417    6.7469    6.9853   12.7469  

tau^2 (estimated amount of residual heterogeneity):     0.0445 (SE = 0.0298)
tau (square root of estimated tau^2 value):             0.2110
I^2 (residual heterogeneity / unaccounted variability): 89.98%
H^2 (unaccounted variability / sampling variability):   9.98
R^2 (amount of heterogeneity accounted for):            0.02%

Test for Residual Heterogeneity: 
QE(df = 6) = 62.9153, p-val < .0001

Test of Moderators (coefficient(s) 2): 
QM(df = 1) = 0.0002, p-val = 0.9879

Model Results:

                                    estimate      se    zval    pval    ci.lb
intrcpt                               0.1348  0.1763  0.7647  0.4444  -0.2108
factor(Age_exposure_range)All ages    0.0031  0.2038  0.0152  0.9879  -0.3964
                                     ci.ub   
intrcpt                             0.4805   
factor(Age_exposure_range)All ages  0.4026   

---
Signif. codes:  0 ‘***’ 0.001 ‘**’ 0.01 ‘*’ 0.050000000000000003 ‘.’ 0.10000000000000001 ‘ ’ 1 

> 
> str(meta.other.circ.age)
List of 72
 $ b        : num [1:2, 1] 0.1348 0.0031
  ..- attr(*, "dimnames")=List of 2
  .. ..$ : chr [1:2] "intrcpt" "factor(Age_exposure_range)All ages"
  .. ..$ : NULL
 $ se       : num [1:2] 0.176 0.204
 $ zval     : num [1:2] 0.7647 0.0152
 $ pval     : num [1:2] 0.444 0.988
 $ ci.lb    : num [1:2] -0.211 -0.396
 $ ci.ub    : num [1:2] 0.48 0.403
 $ vb       : num [1:2, 1:2] 0.0311 -0.0311 -0.0311 0.0415
  ..- attr(*, "dimnames")=List of 2
  .. ..$ : chr [1:2] "intrcpt" "factor(Age_exposure_range)All ages"
  .. ..$ : chr [1:2] "intrcpt" "factor(Age_exposure_range)All ages"
 $ tau2     : num 0.0445
 $ se.tau2  : num 0.0298
 $ tau2.fix : logi FALSE
 $ k        : int 8
 $ k.f      : int 8
 $ k.eff    : int 8
 $ p        : int 2
 $ p.eff    : int 2
 $ parms    : num 3
 $ m        : int 1
 $ QE       : num 62.9
 $ QEp      : num 1.15e-11
 $ QM       : num 0.000231
 $ QMp      : num 0.988
 $ I2       : num 90
 $ H2       : num 9.98
 $ R2       : num 0.02
 $ int.only : logi FALSE
 $ int.incl : logi TRUE
 $ allvipos : logi TRUE
 $ coef.na  : Named logi [1:5] FALSE FALSE TRUE TRUE TRUE
  ..- attr(*, "names")= chr [1:5] "Xintrcpt" "Xfactor(Age_exposure_range)All ages" "Xfactor(Age_exposure_range)Childhood" "Xfactor(Age_exposure_range)Old adult" ...
 $ yi       : atomic [1:8] 0.02 0.05 -0.01 0.47 0.26 -0.26 0.58 0.015
  ..- attr(*, "measure")= chr "GEN"
  ..- attr(*, "slab")= int [1:8] 122 123 124 125 126 127 128 129
 $ vi       : num [1:8] 0.02583 0.000787 0.002109 0.100066 0.023429 ...
 $ X        : num [1:8, 1:2] 1 1 1 1 1 1 1 1 1 1 ...
  ..- attr(*, "dimnames")=List of 2
  .. ..$ : chr [1:8] "122" "123" "124" "125" ...
  .. ..$ : chr [1:2] "intrcpt" "factor(Age_exposure_range)All ages"
 $ weights  : NULL
 $ yi.f     : atomic [1:8] 0.02 0.05 -0.01 0.47 0.26 -0.26 0.58 0.015
  ..- attr(*, "measure")= chr "GEN"
  ..- attr(*, "slab")= int [1:8] 122 123 124 125 126 127 128 129
 $ vi.f     : num [1:8] 0.02583 0.000787 0.002109 0.100066 0.023429 ...
 $ X.f      : num [1:8, 1:2] 1 1 1 1 1 1 1 1 1 1 ...
  ..- attr(*, "dimnames")=List of 2
  .. ..$ : chr [1:8] "122" "123" "124" "125" ...
  .. ..$ : chr [1:2] "intrcpt" "factor(Age_exposure_range)All ages"
 $ weights.f: NULL
 $ M        : num [1:8, 1:8] 0.0704 0 0 0 0 ...
 $ ai.f     : logi NA
 $ bi.f     : logi NA
 $ ci.f     : logi NA
 $ di.f     : logi NA
 $ x1i.f    : logi NA
 $ x2i.f    : logi NA
 $ t1i.f    : logi NA
 $ t2i.f    : logi NA
 $ ni       : NULL
 $ ni.f     : NULL
 $ ids      : int [1:8] 122 123 124 125 126 127 128 129
 $ not.na   : logi [1:8] TRUE TRUE TRUE TRUE TRUE TRUE ...
 $ subset   : logi [1:265] FALSE FALSE FALSE FALSE FALSE FALSE ...
 $ slab     : int [1:8] 122 123 124 125 126 127 128 129
 $ slab.null: logi TRUE
 $ measure  : chr "GEN"
 $ method   : chr "ML"
 $ weighted : logi TRUE
 $ knha     : logi FALSE
 $ dfs      : logi NA
 $ s2w      : num 1
 $ btt      : int 2
 $ intercept: logi TRUE
 $ digits   : num 4
 $ level    : num 95
 $ sparse   : logi FALSE
 $ control  : list()
 $ verbose  : logi FALSE
 $ add      : num 0.5
 $ to       : chr "only0"
 $ drop00   : logi FALSE
 $ fit.stats:'data.frame':      5 obs. of  2 variables:
  ..$ ML  : num [1:5] -0.373 21.842 6.747 6.985 12.747
  ..$ REML: num [1:5] -1.2 2.4 8.4 7.77 20.4
 $ version  :Classes 'package_version', 'numeric_version'  hidden list of 1
  ..$ : int [1:3] 1 9 8
 $ model    : chr "rma.uni"
 $ call     : language rma(yi = ERR, sei = Standard_deviation, mods = ~factor(Age_exposure_range),      data = meta.data, subset = (Code == 10), method = "ML")
 - attr(*, "class")= chr [1:2] "rma.uni" "rma"
> 
> #improvement in fit over null
> anova(meta.other.circ,meta.other.circ.age)
        df    AIC    BIC    AICc  logLik    LRT   pval      QE  tau^2   R^2
Full     3 6.7469 6.9853 12.7469 -0.3735               62.9153 0.0445      
Reduced  2 4.7472 4.9061  7.1472 -0.3736 0.0002 0.9879 63.1558 0.0445 0.02%
> 
> #AIC
> meta.other.circ.age.AIC <- meta.other.circ.age$fit.stats$ML[3]
> 
> meta.other.circ.age.AIC
[1] 6.7469472592307005
> 
> #Model adjusting for fractionation
> meta.other.circ.frac <- rma(yi = ERR, sei = Standard_deviation, mods = ~ factor(Radiation_type), data = meta.data, method="ML", subset = (Code == 10))
> 
> summary(meta.other.circ.frac)

Mixed-Effects Model (k = 8; tau^2 estimator: ML)

  logLik  deviance       AIC       BIC      AICc  
 -0.2047   21.5042    8.4095    8.7272   21.7428  

tau^2 (estimated amount of residual heterogeneity):     0.0420 (SE = 0.0284)
tau (square root of estimated tau^2 value):             0.2049
I^2 (residual heterogeneity / unaccounted variability): 90.14%
H^2 (unaccounted variability / sampling variability):   10.15
R^2 (amount of heterogeneity accounted for):            5.78%

Test for Residual Heterogeneity: 
QE(df = 5) = 62.4440, p-val < .0001

Test of Moderators (coefficient(s) 2,3): 
QM(df = 2) = 0.3462, p-val = 0.8410

Model Results:

                                                         estimate      se
intrcpt                                                    0.1660  0.1103
factor(Radiation_type)Acute high dose rate fractionated   -0.1510  0.2568
factor(Radiation_type)Low dose rate                       -0.0312  0.2057
                                                            zval    pval
intrcpt                                                   1.5056  0.1322
factor(Radiation_type)Acute high dose rate fractionated  -0.5882  0.5564
factor(Radiation_type)Low dose rate                      -0.1518  0.8793
                                                           ci.lb   ci.ub   
intrcpt                                                  -0.0501  0.3822   
factor(Radiation_type)Acute high dose rate fractionated  -0.6543  0.3523   
factor(Radiation_type)Low dose rate                      -0.4344  0.3720   

---
Signif. codes:  0 ‘***’ 0.001 ‘**’ 0.01 ‘*’ 0.050000000000000003 ‘.’ 0.10000000000000001 ‘ ’ 1 

> 
> #improvement in fit over null
> anova(meta.other.circ,meta.other.circ.frac)
        df    AIC    BIC    AICc  logLik    LRT   pval      QE  tau^2   R^2
Full     4 8.4095 8.7272 21.7428 -0.2047               62.4440 0.0420      
Reduced  2 4.7472 4.9061  7.1472 -0.3736 0.3377 0.8446 63.1558 0.0445 5.78%
> 
> #AIC
> meta.other.circ.frac.AIC <- meta.other.circ.frac$fit.stats$ML[3]
> 
> meta.other.circ.frac.AIC
[1] 8.4094532057121967
> 
> #Model adjusting for dose
> meta.other.circ.dose <- rma(yi = ERR, sei = Standard_deviation, mods = ~ Mean_dose, data = meta.data, method="ML", subset = (Code == 10))
> 
> summary(meta.other.circ.dose)

Mixed-Effects Model (k = 8; tau^2 estimator: ML)

  logLik  deviance       AIC       BIC      AICc  
 -0.2129   21.5205    6.4257    6.6640   12.4257  

tau^2 (estimated amount of residual heterogeneity):     0.0421 (SE = 0.0284)
tau (square root of estimated tau^2 value):             0.2052
I^2 (residual heterogeneity / unaccounted variability): 88.98%
H^2 (unaccounted variability / sampling variability):   9.08
R^2 (amount of heterogeneity accounted for):            5.52%

Test for Residual Heterogeneity: 
QE(df = 6) = 62.6806, p-val < .0001

Test of Moderators (coefficient(s) 2): 
QM(df = 1) = 0.3292, p-val = 0.5661

Model Results:

           estimate      se     zval    pval    ci.lb   ci.ub   
intrcpt      0.2144  0.1597   1.3422  0.1795  -0.0987  0.5275   
Mean_dose   -0.5571  0.9710  -0.5738  0.5661  -2.4602  1.3460   

---
Signif. codes:  0 ‘***’ 0.001 ‘**’ 0.01 ‘*’ 0.050000000000000003 ‘.’ 0.10000000000000001 ‘ ’ 1 

> 
> #improvement in fit over null
> anova(meta.other.circ,meta.other.circ.dose)
        df    AIC    BIC    AICc  logLik    LRT   pval      QE  tau^2   R^2
Full     3 6.4257 6.6640 12.4257 -0.2129               62.6806 0.0421      
Reduced  2 4.7472 4.9061  7.1472 -0.3736 0.3215 0.5707 63.1558 0.0445 5.52%
> 
> #AIC
> meta.other.circ.dose.AIC <- meta.other.circ.dose$fit.stats$ML[3]
> 
> meta.other.circ.dose.AIC
[1] 6.4257088188380083
> 
> #Model adjusting for exposure age, fractionation
> meta.other.circ.age.frac <- rma(yi = ERR, sei = Standard_deviation, mods = ~ factor(Age_exposure_range) + factor(Radiation_type), data = meta.data, method="ML", subset = (Code == 10))
Warning message:
In rma(yi = ERR, sei = Standard_deviation, mods = ~factor(Age_exposure_range) +  :
  Redundant predictors dropped from the model.
> 
> summary(meta.other.circ.age.frac)

Mixed-Effects Model (k = 8; tau^2 estimator: ML)

  logLik  deviance       AIC       BIC      AICc  
 -0.2047   21.5042    8.4095    8.7272   21.7428  

tau^2 (estimated amount of residual heterogeneity):     0.0420 (SE = 0.0284)
tau (square root of estimated tau^2 value):             0.2049
I^2 (residual heterogeneity / unaccounted variability): 90.14%
H^2 (unaccounted variability / sampling variability):   10.15
R^2 (amount of heterogeneity accounted for):            5.78%

Test for Residual Heterogeneity: 
QE(df = 5) = 62.4440, p-val < .0001

Test of Moderators (coefficient(s) 2,3): 
QM(df = 2) = 0.3462, p-val = 0.8410

Model Results:

                                                         estimate      se
intrcpt                                                    0.1348  0.1737
factor(Age_exposure_range)All ages                         0.0312  0.2057
factor(Radiation_type)Acute high dose rate fractionated   -0.1510  0.2568
                                                            zval    pval
intrcpt                                                   0.7762  0.4376
factor(Age_exposure_range)All ages                        0.1518  0.8793
factor(Radiation_type)Acute high dose rate fractionated  -0.5882  0.5564
                                                           ci.lb   ci.ub   
intrcpt                                                  -0.2056  0.4752   
factor(Age_exposure_range)All ages                       -0.3720  0.4344   
factor(Radiation_type)Acute high dose rate fractionated  -0.6543  0.3523   

---
Signif. codes:  0 ‘***’ 0.001 ‘**’ 0.01 ‘*’ 0.050000000000000003 ‘.’ 0.10000000000000001 ‘ ’ 1 

> 
> #improvement in fit over null
> anova(meta.other.circ,meta.other.circ.age.frac)
        df    AIC    BIC    AICc  logLik    LRT   pval      QE  tau^2   R^2
Full     4 8.4095 8.7272 21.7428 -0.2047               62.4440 0.0420      
Reduced  2 4.7472 4.9061  7.1472 -0.3736 0.3377 0.8446 63.1558 0.0445 5.78%
> 
> #improvement in fit over model adjusted for age
> anova(meta.other.circ.age,meta.other.circ.age.frac)
        df    AIC    BIC    AICc  logLik    LRT   pval      QE  tau^2   R^2
Full     4 8.4095 8.7272 21.7428 -0.2047               62.4440 0.0420      
Reduced  3 6.7469 6.9853 12.7469 -0.3735 0.3375 0.5613 62.9153 0.0445 5.76%
> 
> #improvement in fit over model adjusted for dose fractionation
> anova(meta.other.circ.frac,meta.other.circ.age.frac)
Error in anova.rma(meta.other.circ.frac, meta.other.circ.age.frac) : 
  Models have the same number of parameters. LRT not meaningful.
> 
> #AIC
> meta.other.circ.age.frac.AIC <- meta.other.circ.age.frac$fit.stats$ML[3]
> 
> meta.other.circ.age.frac.AIC
[1] 8.4094532057121967
> 
> #Model adjusting for exposure age, dose
> meta.other.circ.age.dose <- rma(yi = ERR, sei = Standard_deviation, mods = ~ factor(Age_exposure_range) + Mean_dose, data = meta.data, method="ML", subset = (Code == 10))
Warning message:
In rma(yi = ERR, sei = Standard_deviation, mods = ~factor(Age_exposure_range) +  :
  Redundant predictors dropped from the model.
> 
> summary(meta.other.circ.age.dose)

Mixed-Effects Model (k = 8; tau^2 estimator: ML)

  logLik  deviance       AIC       BIC      AICc  
 -0.2047   21.5042    8.4095    8.7272   21.7428  

tau^2 (estimated amount of residual heterogeneity):     0.0420 (SE = 0.0284)
tau (square root of estimated tau^2 value):             0.2049
I^2 (residual heterogeneity / unaccounted variability): 90.14%
H^2 (unaccounted variability / sampling variability):   10.15
R^2 (amount of heterogeneity accounted for):            5.78%

Test for Residual Heterogeneity: 
QE(df = 5) = 62.4440, p-val < .0001

Test of Moderators (coefficient(s) 2,3): 
QM(df = 2) = 0.3462, p-val = 0.8410

Model Results:

                                    estimate      se     zval    pval    ci.lb
intrcpt                               0.1981  0.2043   0.9696  0.3322  -0.2023
factor(Age_exposure_range)All ages    0.0260  0.2039   0.1276  0.8985  -0.3735
Mean_dose                            -0.5809  0.9877  -0.5882  0.5564  -2.5167
                                     ci.ub   
intrcpt                             0.5986   
factor(Age_exposure_range)All ages  0.4256   
Mean_dose                           1.3549   

---
Signif. codes:  0 ‘***’ 0.001 ‘**’ 0.01 ‘*’ 0.050000000000000003 ‘.’ 0.10000000000000001 ‘ ’ 1 

> 
> #improvement in fit over null
> anova(meta.other.circ,meta.other.circ.age.dose)
        df    AIC    BIC    AICc  logLik    LRT   pval      QE  tau^2   R^2
Full     4 8.4095 8.7272 21.7428 -0.2047               62.4440 0.0420      
Reduced  2 4.7472 4.9061  7.1472 -0.3736 0.3377 0.8446 63.1558 0.0445 5.78%
> 
> #improvement in fit over model adjusted for age
> anova(meta.other.circ.age,meta.other.circ.age.dose)
        df    AIC    BIC    AICc  logLik    LRT   pval      QE  tau^2   R^2
Full     4 8.4095 8.7272 21.7428 -0.2047               62.4440 0.0420      
Reduced  3 6.7469 6.9853 12.7469 -0.3735 0.3375 0.5613 62.9153 0.0445 5.76%
> 
> #improvement in fit over model adjusted for dose
> anova(meta.other.circ.dose,meta.other.circ.age.dose)
        df    AIC    BIC    AICc  logLik    LRT   pval      QE  tau^2   R^2
Full     4 8.4095 8.7272 21.7428 -0.2047               62.4440 0.0420      
Reduced  3 6.4257 6.6640 12.4257 -0.2129 0.0163 0.8985 62.6806 0.0421 0.27%
> 
> #AIC
> meta.other.circ.age.dose.AIC <- meta.other.circ.age.dose$fit.stats$ML[3]
> 
> meta.other.circ.age.dose.AIC
[1] 8.4094532057121985
> 
> #Model adjusting for fractionation, dose
> meta.other.circ.frac.dose <- rma(yi = ERR, sei = Standard_deviation, mods = ~ factor(Radiation_type) + Mean_dose, data = meta.data, method="ML", subset = (Code == 10))
Warning message:
In rma(yi = ERR, sei = Standard_deviation, mods = ~factor(Radiation_type) +  :
  Redundant predictors dropped from the model.
> 
> summary(meta.other.circ.frac.dose)

Mixed-Effects Model (k = 8; tau^2 estimator: ML)

  logLik  deviance       AIC       BIC      AICc  
 -0.2047   21.5042    8.4095    8.7272   21.7428  

tau^2 (estimated amount of residual heterogeneity):     0.0420 (SE = 0.0284)
tau (square root of estimated tau^2 value):             0.2049
I^2 (residual heterogeneity / unaccounted variability): 90.14%
H^2 (unaccounted variability / sampling variability):   10.15
R^2 (amount of heterogeneity accounted for):            5.78%

Test for Residual Heterogeneity: 
QE(df = 5) = 62.4440, p-val < .0001

Test of Moderators (coefficient(s) 2,3): 
QM(df = 2) = 0.3462, p-val = 0.8410

Model Results:

                                                         estimate      se
intrcpt                                                    0.1660  0.1103
factor(Radiation_type)Acute high dose rate fractionated   -0.1510  0.2568
factor(Radiation_type)Low dose rate                       -0.0312  0.2057
                                                            zval    pval
intrcpt                                                   1.5056  0.1322
factor(Radiation_type)Acute high dose rate fractionated  -0.5882  0.5564
factor(Radiation_type)Low dose rate                      -0.1518  0.8793
                                                           ci.lb   ci.ub   
intrcpt                                                  -0.0501  0.3822   
factor(Radiation_type)Acute high dose rate fractionated  -0.6543  0.3523   
factor(Radiation_type)Low dose rate                      -0.4344  0.3720   

---
Signif. codes:  0 ‘***’ 0.001 ‘**’ 0.01 ‘*’ 0.050000000000000003 ‘.’ 0.10000000000000001 ‘ ’ 1 

> 
> #improvement in fit over null
> anova(meta.other.circ,meta.other.circ.frac.dose)
        df    AIC    BIC    AICc  logLik    LRT   pval      QE  tau^2   R^2
Full     4 8.4095 8.7272 21.7428 -0.2047               62.4440 0.0420      
Reduced  2 4.7472 4.9061  7.1472 -0.3736 0.3377 0.8446 63.1558 0.0445 5.78%
> 
> #improvement in fit over model adjusted for dose fractionation
> anova(meta.other.circ.frac,meta.other.circ.frac.dose)
Error in anova.rma(meta.other.circ.frac, meta.other.circ.frac.dose) : 
  Models have the same number of parameters. LRT not meaningful.
> 
> #improvement in fit over model adjusted for dose
> anova(meta.other.circ.dose,meta.other.circ.frac.dose)
        df    AIC    BIC    AICc  logLik    LRT   pval      QE  tau^2   R^2
Full     4 8.4095 8.7272 21.7428 -0.2047               62.4440 0.0420      
Reduced  3 6.4257 6.6640 12.4257 -0.2129 0.0163 0.8985 62.6806 0.0421 0.27%
> 
> #AIC
> meta.other.circ.frac.dose.AIC <- meta.other.circ.frac.dose$fit.stats$ML[3]
> 
> meta.other.circ.frac.dose.AIC
[1] 8.4094532057121967
> 
> #Model adjusting for exposure age, fractionation, dose
> meta.other.circ.age.frac.dose <- rma(yi = ERR, sei = Standard_deviation, mods = ~ factor(Age_exposure_range) + factor(Radiation_type) + Mean_dose, data = meta.data, method="ML", subset = (Code == 10))
Warning message:
In rma(yi = ERR, sei = Standard_deviation, mods = ~factor(Age_exposure_range) +  :
  Redundant predictors dropped from the model.
> 
> summary(meta.other.circ.age.frac.dose)

Mixed-Effects Model (k = 8; tau^2 estimator: ML)

  logLik  deviance       AIC       BIC      AICc  
 -0.2047   21.5042    8.4095    8.7272   21.7428  

tau^2 (estimated amount of residual heterogeneity):     0.0420 (SE = 0.0284)
tau (square root of estimated tau^2 value):             0.2049
I^2 (residual heterogeneity / unaccounted variability): 90.14%
H^2 (unaccounted variability / sampling variability):   10.15
R^2 (amount of heterogeneity accounted for):            5.78%

Test for Residual Heterogeneity: 
QE(df = 5) = 62.4440, p-val < .0001

Test of Moderators (coefficient(s) 2,3): 
QM(df = 2) = 0.3462, p-val = 0.8410

Model Results:

                                                         estimate      se
intrcpt                                                    0.1348  0.1737
factor(Age_exposure_range)All ages                         0.0312  0.2057
factor(Radiation_type)Acute high dose rate fractionated   -0.1510  0.2568
                                                            zval    pval
intrcpt                                                   0.7762  0.4376
factor(Age_exposure_range)All ages                        0.1518  0.8793
factor(Radiation_type)Acute high dose rate fractionated  -0.5882  0.5564
                                                           ci.lb   ci.ub   
intrcpt                                                  -0.2056  0.4752   
factor(Age_exposure_range)All ages                       -0.3720  0.4344   
factor(Radiation_type)Acute high dose rate fractionated  -0.6543  0.3523   

---
Signif. codes:  0 ‘***’ 0.001 ‘**’ 0.01 ‘*’ 0.050000000000000003 ‘.’ 0.10000000000000001 ‘ ’ 1 

> 
> #improvement in fit over null
> anova(meta.other.circ,meta.other.circ.age.frac.dose)
        df    AIC    BIC    AICc  logLik    LRT   pval      QE  tau^2   R^2
Full     4 8.4095 8.7272 21.7428 -0.2047               62.4440 0.0420      
Reduced  2 4.7472 4.9061  7.1472 -0.3736 0.3377 0.8446 63.1558 0.0445 5.78%
> 
> #improvement in fit over model adjusted for age, dose fractionation
> anova(meta.other.circ.age.frac,meta.other.circ.age.frac.dose)
Error in anova.rma(meta.other.circ.age.frac, meta.other.circ.age.frac.dose) : 
  Models have the same number of parameters. LRT not meaningful.
> 
> #improvement in fit over model adjusted for age, dose
> anova(meta.other.circ.age.dose,meta.other.circ.age.frac.dose)
Error in anova.rma(meta.other.circ.age.dose, meta.other.circ.age.frac.dose) : 
  Models have the same number of parameters. LRT not meaningful.
> 
> #improvement in fit over model adjusted for dose, dose fractionation
> anova(meta.other.circ.frac.dose,meta.other.circ.age.frac.dose)
Error in anova.rma(meta.other.circ.frac.dose, meta.other.circ.age.frac.dose) : 
  Models have the same number of parameters. LRT not meaningful.
> 
> #AIC
> meta.other.circ.age.frac.dose.AIC <- meta.other.circ.age.frac.dose$fit.stats$ML[3]
> 
> meta.other.circ.age.frac.dose.AIC
[1] 8.4094532057121967
> 
> #############################################################
> #############################################################
> ##Meta-regression analysis of all circulatory disease      ##
> #############################################################
> #############################################################
> 
> #ML random effects estimate
> meta.all.circ <- rma(yi = ERR, sei = Standard_deviation, data = meta.data, method="ML", subset = (Code == 12))
> 
> summary(meta.all.circ)

Random-Effects Model (k = 34; tau^2 estimator: ML)

  logLik  deviance       AIC       BIC      AICc  
  8.4913   83.0533  -12.9826   -9.9299  -12.5955  

tau^2 (estimated amount of total heterogeneity): 0.0116 (SE = 0.0044)
tau (square root of estimated tau^2 value):      0.1079
I^2 (total heterogeneity / total variability):   93.13%
H^2 (total variability / sampling variability):  14.56

Test for Heterogeneity: 
Q(df = 33) = 128.8879, p-val < .0001

Model Results:

estimate       se     zval     pval    ci.lb    ci.ub          
  0.1150   0.0255   4.5054   <.0001   0.0650   0.1650      *** 

---
Signif. codes:  0 ‘***’ 0.001 ‘**’ 0.01 ‘*’ 0.050000000000000003 ‘.’ 0.10000000000000001 ‘ ’ 1 

> 
> str(meta.all.circ)
List of 72
 $ b        : num [1, 1] 0.115
  ..- attr(*, "dimnames")=List of 2
  .. ..$ : chr "intrcpt"
  .. ..$ : NULL
 $ se       : num 0.0255
 $ zval     : num 4.51
 $ pval     : num 6.62e-06
 $ ci.lb    : num 0.065
 $ ci.ub    : num 0.165
 $ vb       : num [1, 1] 0.000652
  ..- attr(*, "dimnames")=List of 2
  .. ..$ : chr "intrcpt"
  .. ..$ : chr "intrcpt"
 $ tau2     : num 0.0116
 $ se.tau2  : num 0.00443
 $ tau2.fix : logi FALSE
 $ k        : int 34
 $ k.f      : int 34
 $ k.eff    : int 34
 $ p        : int 1
 $ p.eff    : int 1
 $ parms    : num 2
 $ m        : int 1
 $ QE       : num 129
 $ QEp      : num 2.86e-13
 $ QM       : num 20.3
 $ QMp      : num 6.62e-06
 $ I2       : num 93.1
 $ H2       : num 14.6
 $ R2       : NULL
 $ int.only : logi TRUE
 $ int.incl : logi TRUE
 $ allvipos : logi TRUE
 $ coef.na  : Named logi FALSE
  ..- attr(*, "names")= chr "X"
 $ yi       : atomic [1:34] 0.02 0.05 -0.01 0.05 0.07 0.47 0.26 0.41 -0.26 -0.26 ...
  ..- attr(*, "measure")= chr "GEN"
  ..- attr(*, "slab")= int [1:34] 164 165 166 167 168 169 170 171 172 173 ...
 $ vi       : num [1:34] 0.02583 0.000787 0.002109 0.00287 0.006664 ...
 $ X        : num [1:34, 1] 1 1 1 1 1 1 1 1 1 1 ...
  ..- attr(*, "dimnames")=List of 2
  .. ..$ : NULL
  .. ..$ : chr "intrcpt"
 $ weights  : NULL
 $ yi.f     : atomic [1:34] 0.02 0.05 -0.01 0.05 0.07 0.47 0.26 0.41 -0.26 -0.26 ...
  ..- attr(*, "measure")= chr "GEN"
  ..- attr(*, "slab")= int [1:34] 164 165 166 167 168 169 170 171 172 173 ...
 $ vi.f     : num [1:34] 0.02583 0.000787 0.002109 0.00287 0.006664 ...
 $ X.f      : num [1:34, 1] 1 1 1 1 1 1 1 1 1 1 ...
  ..- attr(*, "dimnames")=List of 2
  .. ..$ : NULL
  .. ..$ : chr "intrcpt"
 $ weights.f: NULL
 $ M        : num [1:34, 1:34] 0.0375 0 0 0 0 ...
 $ ai.f     : logi NA
 $ bi.f     : logi NA
 $ ci.f     : logi NA
 $ di.f     : logi NA
 $ x1i.f    : logi NA
 $ x2i.f    : logi NA
 $ t1i.f    : logi NA
 $ t2i.f    : logi NA
 $ ni       : NULL
 $ ni.f     : NULL
 $ ids      : int [1:34] 164 165 166 167 168 169 170 171 172 173 ...
 $ not.na   : logi [1:34] TRUE TRUE TRUE TRUE TRUE TRUE ...
 $ subset   : logi [1:265] FALSE FALSE FALSE FALSE FALSE FALSE ...
 $ slab     : int [1:34] 164 165 166 167 168 169 170 171 172 173 ...
 $ slab.null: logi TRUE
 $ measure  : chr "GEN"
 $ method   : chr "ML"
 $ weighted : logi TRUE
 $ knha     : logi FALSE
 $ dfs      : logi NA
 $ s2w      : num 1
 $ btt      : num 1
 $ intercept: logi TRUE
 $ digits   : num 4
 $ level    : num 95
 $ sparse   : logi FALSE
 $ control  : list()
 $ verbose  : logi FALSE
 $ add      : num 0.5
 $ to       : chr "only0"
 $ drop00   : logi FALSE
 $ fit.stats:'data.frame':      5 obs. of  2 variables:
  ..$ ML  : num [1:5] 8.49 83.05 -12.98 -9.93 -12.6
  ..$ REML: num [1:5] 7.51 -15.01 -11.01 -8.02 -10.61
 $ version  :Classes 'package_version', 'numeric_version'  hidden list of 1
  ..$ : int [1:3] 1 9 8
 $ model    : chr "rma.uni"
 $ call     : language rma(yi = ERR, sei = Standard_deviation, data = meta.data, subset = (Code ==      12), method = "ML")
 - attr(*, "class")= chr [1:2] "rma.uni" "rma"
>  
> #Funnel plot
> dev.off()
null device 
          1 
> 
> funnel(meta.all.circ)
> 
> #Forest plot
> meta.data.all.circ<-subset(meta.data, Code == 12)
> 
> #AIC
> meta.all.circ.AIC <- meta.all.circ$fit.stats$ML[3]
> 
> meta.all.circ.AIC
[1] -12.982577318408367
> 
> #This is not so flexible
> #options(digits=2)
> 
> #forest(meta.all.circ,slab=paste(meta.data.all.circ$Author, meta.data.all.circ$Year, sep=" et al "))
> 
> #This is more flexible, if longwinded
> rand.eff.mean.all.circ <- meta.all.circ$b[1,1]
> 
> rand.eff.SE.all.circ <- meta.all.circ$se
> 
> rand.eff.lower95.all.circ <- rand.eff.mean.all.circ - qnorm(0.975)*rand.eff.SE.all.circ
> 
> rand.eff.upper95.all.circ <- rand.eff.mean.all.circ + qnorm(0.975)*rand.eff.SE.all.circ
> 
> pval.all.circ <- 1-pnorm(rand.eff.mean.all.circ/rand.eff.SE.all.circ)
> 
> cbind(rand.eff.mean.all.circ,rand.eff.lower95.all.circ,rand.eff.upper95.all.circ,pval.all.circ)
        rand.eff.mean.all.circ rand.eff.lower95.all.circ
intrcpt    0.11500640293474822      0.064976126280517937
        rand.eff.upper95.all.circ          pval.all.circ
intrcpt        0.1650366795889785 3.3117782435310161e-06
> 
> lab <- paste(meta.data.all.circ$Author, meta.data.all.circ$Year, sep=" et al ")
> 
> lab<-c(lab,"Random effects estimate")
> 
> lab
 [1] "Yamada (aortic aneurysm) et al 2004"    
 [2] "Yamada (hypertension) et al 2004"       
 [3] "Yamada (hypertensive heart) et al 2004" 
 [4] "Yamada (ischemic heart) et al 2004"     
 [5] "Yamada (stroke) et al 2004"             
 [6] "Ivanov (arteries/arterioles) et al 2006"
 [7] "Ivanov (hypertension) et al 2006"       
 [8] "Ivanov (IHD) et al 2006"                
 [9] "Ivanov (other heart) et al 2006"        
[10] "Ivanov (veins/lymphatic) et al 2006"    
[11] "Vrijheid et al 2007"                    
[12] "Muirhead et al 2009"                    
[13] "Mulrooney (congestive HF) et al 2009"   
[14] "Mulrooney (myocardial inf) et al 2009"  
[15] "Mulrooney (pericardial) et al 2009"     
[16] "Mulrooney (valvular) et al 2009"        
[17] "Lane (ischemic heart) et al 2010"       
[18] "Lane (other circulatory) et al 2010"    
[19] "Lane (stroke) et al 2010"               
[20] "Laurent et al 2010"                     
[21] "Shimizu et al 2010"                     
[22] "Tukenova et al 2010"                    
[23] "Grosche et al 2011"                     
[24] "Little et al 2012"                      
[25] "Darby et al 2013"                       
[26] "Krestinina et al 2013"                  
[27] "Kreuzer et al 2013"                     
[28] "Moseeva et al 2014"                     
[29] "Zablotska et al 2014"                   
[30] "Azizova et al 2015"                     
[31] "Cutter et al 2015"                      
[32] "Kashcheev (stroke) et al 2016"          
[33] "Little et al 2016"                      
[34] "van Nimwegen et al 2016"                
[35] "Random effects estimate"                
> 
> dev.off()
null device 
          1 
> 
> forestplot(mean= c(meta.data.all.circ$ERR,rand.eff.mean.all.circ), lower=c(meta.data.all.circ$Lower_95_CI,rand.eff.lower95.all.circ), upper=c(meta.data.all.circ$Upper_95_CI,rand.eff.upper95.all.circ), labeltext=c(lab),boxsize=0.1,xticks=c(-0.1,0.0,0.10,0.20,0.30,0.4,0.5),clip=c(-0.1,0.5),txt_gp=fpTxtGp(label=gpar(cex=1.0),xlab=gpar(cex=1.0),ticks=gpar(cex=0.75)), xlab="ERR / Gy", vertices = TRUE)
> 
> ###########################################################################
> #Now adjust for all 3 single, 3 pairwise and all three adjustment factors #
> ###########################################################################
> 
> #Model adjusting for exposure age
> meta.all.circ.age <- rma(yi = ERR, sei = Standard_deviation, mods = ~ factor(Age_exposure_range), data = meta.data, method="ML", subset = (Code == 12))
> 
> summary(meta.all.circ.age)

Mixed-Effects Model (k = 34; tau^2 estimator: ML)

  logLik  deviance       AIC       BIC      AICc  
 11.4317   77.1725  -10.8634   -1.7052   -7.7523  

tau^2 (estimated amount of residual heterogeneity):     0.0064 (SE = 0.0026)
tau (square root of estimated tau^2 value):             0.0800
I^2 (residual heterogeneity / unaccounted variability): 87.67%
H^2 (unaccounted variability / sampling variability):   8.11
R^2 (amount of heterogeneity accounted for):            45.09%

Test for Residual Heterogeneity: 
QE(df = 29) = 108.3952, p-val < .0001

Test of Moderators (coefficient(s) 2,3,4,5): 
QM(df = 4) = 7.7529, p-val = 0.1011

Model Results:

                                       estimate      se     zval    pval
intrcpt                                  0.2006  0.0381   5.2605  <.0001
factor(Age_exposure_range)All ages      -0.1347  0.0515  -2.6146  0.0089
factor(Age_exposure_range)Childhood     -0.1115  0.0554  -2.0116  0.0443
factor(Age_exposure_range)Old adult     -0.1166  0.0940  -1.2406  0.2147
factor(Age_exposure_range)Young adult   -0.1203  0.0896  -1.3427  0.1794
                                         ci.lb    ci.ub     
intrcpt                                 0.1258   0.2753  ***
factor(Age_exposure_range)All ages     -0.2356  -0.0337   **
factor(Age_exposure_range)Childhood    -0.2202  -0.0029    *
factor(Age_exposure_range)Old adult    -0.3008   0.0676     
factor(Age_exposure_range)Young adult  -0.2959   0.0553     

---
Signif. codes:  0 ‘***’ 0.001 ‘**’ 0.01 ‘*’ 0.050000000000000003 ‘.’ 0.10000000000000001 ‘ ’ 1 

> 
> str(meta.all.circ.age)
List of 72
 $ b        : num [1:5, 1] 0.201 -0.135 -0.112 -0.117 -0.12
  ..- attr(*, "dimnames")=List of 2
  .. ..$ : chr [1:5] "intrcpt" "factor(Age_exposure_range)All ages" "factor(Age_exposure_range)Childhood" "factor(Age_exposure_range)Old adult" ...
  .. ..$ : NULL
 $ se       : num [1:5] 0.0381 0.0515 0.0554 0.094 0.0896
 $ zval     : num [1:5] 5.26 -2.61 -2.01 -1.24 -1.34
 $ pval     : num [1:5] 1.44e-07 8.93e-03 4.43e-02 2.15e-01 1.79e-01
 $ ci.lb    : num [1:5] 0.126 -0.236 -0.22 -0.301 -0.296
 $ ci.ub    : num [1:5] 0.27532 -0.03372 -0.00286 0.0676 0.0553
 $ vb       : num [1:5, 1:5] 0.00145 -0.00145 -0.00145 -0.00145 -0.00145 ...
  ..- attr(*, "dimnames")=List of 2
  .. ..$ : chr [1:5] "intrcpt" "factor(Age_exposure_range)All ages" "factor(Age_exposure_range)Childhood" "factor(Age_exposure_range)Old adult" ...
  .. ..$ : chr [1:5] "intrcpt" "factor(Age_exposure_range)All ages" "factor(Age_exposure_range)Childhood" "factor(Age_exposure_range)Old adult" ...
 $ tau2     : num 0.00639
 $ se.tau2  : num 0.00264
 $ tau2.fix : logi FALSE
 $ k        : int 34
 $ k.f      : int 34
 $ k.eff    : int 34
 $ p        : int 5
 $ p.eff    : int 5
 $ parms    : num 6
 $ m        : int 4
 $ QE       : num 108
 $ QEp      : num 4.25e-11
 $ QM       : num 7.75
 $ QMp      : num 0.101
 $ I2       : num 87.7
 $ H2       : num 8.11
 $ R2       : num 45.1
 $ int.only : logi FALSE
 $ int.incl : logi TRUE
 $ allvipos : logi TRUE
 $ coef.na  : Named logi [1:5] FALSE FALSE FALSE FALSE FALSE
  ..- attr(*, "names")= chr [1:5] "Xintrcpt" "Xfactor(Age_exposure_range)All ages" "Xfactor(Age_exposure_range)Childhood" "Xfactor(Age_exposure_range)Old adult" ...
 $ yi       : atomic [1:34] 0.02 0.05 -0.01 0.05 0.07 0.47 0.26 0.41 -0.26 -0.26 ...
  ..- attr(*, "measure")= chr "GEN"
  ..- attr(*, "slab")= int [1:34] 164 165 166 167 168 169 170 171 172 173 ...
 $ vi       : num [1:34] 0.02583 0.000787 0.002109 0.00287 0.006664 ...
 $ X        : num [1:34, 1:5] 1 1 1 1 1 1 1 1 1 1 ...
  ..- attr(*, "dimnames")=List of 2
  .. ..$ : chr [1:34] "164" "165" "166" "167" ...
  .. ..$ : chr [1:5] "intrcpt" "factor(Age_exposure_range)All ages" "factor(Age_exposure_range)Childhood" "factor(Age_exposure_range)Old adult" ...
 $ weights  : NULL
 $ yi.f     : atomic [1:34] 0.02 0.05 -0.01 0.05 0.07 0.47 0.26 0.41 -0.26 -0.26 ...
  ..- attr(*, "measure")= chr "GEN"
  ..- attr(*, "slab")= int [1:34] 164 165 166 167 168 169 170 171 172 173 ...
 $ vi.f     : num [1:34] 0.02583 0.000787 0.002109 0.00287 0.006664 ...
 $ X.f      : num [1:34, 1:5] 1 1 1 1 1 1 1 1 1 1 ...
  ..- attr(*, "dimnames")=List of 2
  .. ..$ : chr [1:34] "164" "165" "166" "167" ...
  .. ..$ : chr [1:5] "intrcpt" "factor(Age_exposure_range)All ages" "factor(Age_exposure_range)Childhood" "factor(Age_exposure_range)Old adult" ...
 $ weights.f: NULL
 $ M        : num [1:34, 1:34] 0.0322 0 0 0 0 ...
 $ ai.f     : logi NA
 $ bi.f     : logi NA
 $ ci.f     : logi NA
 $ di.f     : logi NA
 $ x1i.f    : logi NA
 $ x2i.f    : logi NA
 $ t1i.f    : logi NA
 $ t2i.f    : logi NA
 $ ni       : NULL
 $ ni.f     : NULL
 $ ids      : int [1:34] 164 165 166 167 168 169 170 171 172 173 ...
 $ not.na   : logi [1:34] TRUE TRUE TRUE TRUE TRUE TRUE ...
 $ subset   : logi [1:265] FALSE FALSE FALSE FALSE FALSE FALSE ...
 $ slab     : int [1:34] 164 165 166 167 168 169 170 171 172 173 ...
 $ slab.null: logi TRUE
 $ measure  : chr "GEN"
 $ method   : chr "ML"
 $ weighted : logi TRUE
 $ knha     : logi FALSE
 $ dfs      : logi NA
 $ s2w      : num 1
 $ btt      : int [1:4] 2 3 4 5
 $ intercept: logi TRUE
 $ digits   : num 4
 $ level    : num 95
 $ sparse   : logi FALSE
 $ control  : list()
 $ verbose  : logi FALSE
 $ add      : num 0.5
 $ to       : chr "only0"
 $ drop00   : logi FALSE
 $ fit.stats:'data.frame':      5 obs. of  2 variables:
  ..$ ML  : num [1:5] 11.43 77.17 -10.86 -1.71 -7.75
  ..$ REML: num [1:5] 4.91 -9.81 2.19 10.39 6.01
 $ version  :Classes 'package_version', 'numeric_version'  hidden list of 1
  ..$ : int [1:3] 1 9 8
 $ model    : chr "rma.uni"
 $ call     : language rma(yi = ERR, sei = Standard_deviation, mods = ~factor(Age_exposure_range),      data = meta.data, subset = (Code == 12), method = "ML")
 - attr(*, "class")= chr [1:2] "rma.uni" "rma"
> 
> #improvement in fit over null
> anova(meta.all.circ,meta.all.circ.age)
        df      AIC     BIC     AICc  logLik    LRT   pval       QE  tau^2
Full     6 -10.8634 -1.7052  -7.7523 11.4317               108.3952 0.0064
Reduced  2 -12.9826 -9.9299 -12.5955  8.4913 5.8808 0.2082 128.8879 0.0116
           R^2
Full          
Reduced 45.09%
> 
> #AIC
> meta.all.circ.age.AIC <- meta.all.circ.age$fit.stats$ML[3]
> 
> meta.all.circ.age.AIC
[1] -10.863371566120748
> 
> #Model adjusting for fractionation
> meta.all.circ.frac <- rma(yi = ERR, sei = Standard_deviation, mods = ~ factor(Radiation_type), data = meta.data, method="ML", subset = (Code == 12))
> 
> summary(meta.all.circ.frac)

Mixed-Effects Model (k = 34; tau^2 estimator: ML)

  logLik  deviance       AIC       BIC      AICc  
 12.4541   75.1278  -16.9081  -10.8027  -15.5288  

tau^2 (estimated amount of residual heterogeneity):     0.0043 (SE = 0.0019)
tau (square root of estimated tau^2 value):             0.0657
I^2 (residual heterogeneity / unaccounted variability): 83.31%
H^2 (unaccounted variability / sampling variability):   5.99
R^2 (amount of heterogeneity accounted for):            62.92%

Test for Residual Heterogeneity: 
QE(df = 31) = 95.3397, p-val < .0001

Test of Moderators (coefficient(s) 2,3): 
QM(df = 2) = 12.8477, p-val = 0.0016

Model Results:

                                                         estimate      se
intrcpt                                                    0.0642  0.0350
factor(Radiation_type)Acute high dose rate fractionated    0.0175  0.0425
factor(Radiation_type)Low dose rate                        0.1623  0.0512
                                                           zval    pval
intrcpt                                                  1.8353  0.0665
factor(Radiation_type)Acute high dose rate fractionated  0.4111  0.6810
factor(Radiation_type)Low dose rate                      3.1733  0.0015
                                                           ci.lb   ci.ub    
intrcpt                                                  -0.0044  0.1328   .
factor(Radiation_type)Acute high dose rate fractionated  -0.0658  0.1008    
factor(Radiation_type)Low dose rate                       0.0621  0.2626  **

---
Signif. codes:  0 ‘***’ 0.001 ‘**’ 0.01 ‘*’ 0.050000000000000003 ‘.’ 0.10000000000000001 ‘ ’ 1 

> 
> #improvement in fit over null
> anova(meta.all.circ,meta.all.circ.frac)
        df      AIC      BIC     AICc  logLik    LRT   pval       QE  tau^2
Full     4 -16.9081 -10.8027 -15.5288 12.4541                95.3397 0.0043
Reduced  2 -12.9826  -9.9299 -12.5955  8.4913 7.9256 0.0190 128.8879 0.0116
           R^2
Full          
Reduced 62.92%
> 
> #AIC
> meta.all.circ.frac.AIC <- meta.all.circ.frac$fit.stats$ML[3]
> 
> meta.all.circ.frac.AIC
[1] -16.9081358976185
> 
> #Model adjusting for dose
> meta.all.circ.dose <- rma(yi = ERR, sei = Standard_deviation, mods = ~ Mean_dose, data = meta.data, method="ML", subset = (Code == 12))
> 
> summary(meta.all.circ.dose)

Mixed-Effects Model (k = 34; tau^2 estimator: ML)

  logLik  deviance       AIC       BIC      AICc  
  8.6701   82.6956  -11.3403   -6.7612  -10.5403  

tau^2 (estimated amount of residual heterogeneity):     0.0112 (SE = 0.0043)
tau (square root of estimated tau^2 value):             0.1058
I^2 (residual heterogeneity / unaccounted variability): 92.70%
H^2 (unaccounted variability / sampling variability):   13.70
R^2 (amount of heterogeneity accounted for):            3.81%

Test for Residual Heterogeneity: 
QE(df = 32) = 127.4273, p-val < .0001

Test of Moderators (coefficient(s) 2): 
QM(df = 1) = 0.3658, p-val = 0.5453

Model Results:

           estimate      se     zval    pval    ci.lb   ci.ub     
intrcpt      0.1249  0.0302   4.1399  <.0001   0.0658  0.1841  ***
Mean_dose   -0.0024  0.0039  -0.6048  0.5453  -0.0101  0.0053     

---
Signif. codes:  0 ‘***’ 0.001 ‘**’ 0.01 ‘*’ 0.050000000000000003 ‘.’ 0.10000000000000001 ‘ ’ 1 

> 
> #improvement in fit over null
> anova(meta.all.circ,meta.all.circ.dose)
        df      AIC     BIC     AICc logLik    LRT   pval       QE  tau^2   R^2
Full     3 -11.3403 -6.7612 -10.5403 8.6701               127.4273 0.0112      
Reduced  2 -12.9826 -9.9299 -12.5955 8.4913 0.3577 0.5498 128.8879 0.0116 3.81%
> 
> #AIC
> meta.all.circ.dose.AIC <- meta.all.circ.dose$fit.stats$ML[3]
> 
> meta.all.circ.dose.AIC
[1] -11.340274102295155
> 
> #Model adjusting for exposure age, fractionation
> meta.all.circ.age.frac <- rma(yi = ERR, sei = Standard_deviation, mods = ~ factor(Age_exposure_range) + factor(Radiation_type), data = meta.data, method="ML", subset = (Code == 12))
> 
> summary(meta.all.circ.age.frac)

Mixed-Effects Model (k = 34; tau^2 estimator: ML)

  logLik  deviance       AIC       BIC      AICc  
 12.8592   74.3175   -9.7184    2.4925   -3.9584  

tau^2 (estimated amount of residual heterogeneity):     0.0037 (SE = 0.0017)
tau (square root of estimated tau^2 value):             0.0608
I^2 (residual heterogeneity / unaccounted variability): 80.43%
H^2 (unaccounted variability / sampling variability):   5.11
R^2 (amount of heterogeneity accounted for):            68.21%

Test for Residual Heterogeneity: 
QE(df = 27) = 88.9488, p-val < .0001

Test of Moderators (coefficient(s) 2,3,4,5,6,7): 
QM(df = 6) = 15.1631, p-val = 0.0190

Model Results:

                                                         estimate      se
intrcpt                                                    0.1286  0.0826
factor(Age_exposure_range)All ages                        -0.0637  0.0757
factor(Age_exposure_range)Childhood                       -0.0119  0.0683
factor(Age_exposure_range)Old adult                       -0.0160  0.0916
factor(Age_exposure_range)Young adult                     -0.0217  0.0894
factor(Radiation_type)Acute high dose rate fractionated   -0.0286  0.0668
factor(Radiation_type)Low dose rate                        0.1054  0.0852
                                                            zval    pval
intrcpt                                                   1.5565  0.1196
factor(Age_exposure_range)All ages                       -0.8414  0.4001
factor(Age_exposure_range)Childhood                      -0.1742  0.8617
factor(Age_exposure_range)Old adult                      -0.1747  0.8613
factor(Age_exposure_range)Young adult                    -0.2433  0.8077
factor(Radiation_type)Acute high dose rate fractionated  -0.4282  0.6685
factor(Radiation_type)Low dose rate                       1.2368  0.2161
                                                           ci.lb   ci.ub   
intrcpt                                                  -0.0333  0.2906   
factor(Age_exposure_range)All ages                       -0.2120  0.0846   
factor(Age_exposure_range)Childhood                      -0.1458  0.1220   
factor(Age_exposure_range)Old adult                      -0.1956  0.1636   
factor(Age_exposure_range)Young adult                    -0.1969  0.1534   
factor(Radiation_type)Acute high dose rate fractionated  -0.1596  0.1023   
factor(Radiation_type)Low dose rate                      -0.0616  0.2724   

---
Signif. codes:  0 ‘***’ 0.001 ‘**’ 0.01 ‘*’ 0.050000000000000003 ‘.’ 0.10000000000000001 ‘ ’ 1 

> 
> #improvement in fit over null
> anova(meta.all.circ,meta.all.circ.age.frac)
        df      AIC     BIC     AICc  logLik    LRT   pval       QE  tau^2
Full     8  -9.7184  2.4925  -3.9584 12.8592                88.9488 0.0037
Reduced  2 -12.9826 -9.9299 -12.5955  8.4913 8.7358 0.1890 128.8879 0.0116
           R^2
Full          
Reduced 68.21%
> 
> #improvement in fit over model adjusted for age
> anova(meta.all.circ.age,meta.all.circ.age.frac)
        df      AIC     BIC    AICc  logLik    LRT   pval       QE  tau^2   R^2
Full     8  -9.7184  2.4925 -3.9584 12.8592                88.9488 0.0037      
Reduced  6 -10.8634 -1.7052 -7.7523 11.4317 2.8550 0.2399 108.3952 0.0064 42.1%
> 
> #improvement in fit over model adjusted for dose fractionation
> anova(meta.all.circ.frac,meta.all.circ.age.frac)
        df      AIC      BIC     AICc  logLik    LRT   pval      QE  tau^2
Full     8  -9.7184   2.4925  -3.9584 12.8592               88.9488 0.0037
Reduced  4 -16.9081 -10.8027 -15.5288 12.4541 0.8103 0.9371 95.3397 0.0043
           R^2
Full          
Reduced 14.25%
> 
> #AIC
> meta.all.circ.age.frac.AIC <- meta.all.circ.age.frac$fit.stats$ML[3]
> 
> meta.all.circ.age.frac.AIC
[1] -9.7184179989256521
> 
> #Model adjusting for exposure age, dose
> meta.all.circ.age.dose <- rma(yi = ERR, sei = Standard_deviation, mods = ~ factor(Age_exposure_range) + Mean_dose, data = meta.data, method="ML", subset = (Code == 12))
> 
> summary(meta.all.circ.age.dose)

Mixed-Effects Model (k = 34; tau^2 estimator: ML)

  logLik  deviance       AIC       BIC      AICc  
 11.4427   77.1506   -8.8854    1.7992   -4.5777  

tau^2 (estimated amount of residual heterogeneity):     0.0064 (SE = 0.0027)
tau (square root of estimated tau^2 value):             0.0803
I^2 (residual heterogeneity / unaccounted variability): 88.00%
H^2 (unaccounted variability / sampling variability):   8.33
R^2 (amount of heterogeneity accounted for):            44.63%

Test for Residual Heterogeneity: 
QE(df = 28) = 105.5975, p-val < .0001

Test of Moderators (coefficient(s) 2,3,4,5,6): 
QM(df = 5) = 7.7241, p-val = 0.1721

Model Results:

                                       estimate      se     zval    pval
intrcpt                                  0.1989  0.0398   4.9917  <.0001
factor(Age_exposure_range)All ages      -0.1338  0.0519  -2.5752  0.0100
factor(Age_exposure_range)Childhood     -0.1523  0.2797  -0.5446  0.5861
factor(Age_exposure_range)Old adult     -0.1298  0.1297  -1.0009  0.3169
factor(Age_exposure_range)Young adult   -0.2004  0.5456  -0.3673  0.7134
Mean_dose                                0.0038  0.0257   0.1491  0.8815
                                         ci.lb    ci.ub     
intrcpt                                 0.1208   0.2769  ***
factor(Age_exposure_range)All ages     -0.2356  -0.0320    *
factor(Age_exposure_range)Childhood    -0.7005   0.3959     
factor(Age_exposure_range)Old adult    -0.3840   0.1244     
factor(Age_exposure_range)Young adult  -1.2698   0.8690     
Mean_dose                              -0.0466   0.0542     

---
Signif. codes:  0 ‘***’ 0.001 ‘**’ 0.01 ‘*’ 0.050000000000000003 ‘.’ 0.10000000000000001 ‘ ’ 1 

> 
> #improvement in fit over null
> anova(meta.all.circ,meta.all.circ.age.dose)
        df      AIC     BIC     AICc  logLik    LRT   pval       QE  tau^2
Full     7  -8.8854  1.7992  -4.5777 11.4427               105.5975 0.0064
Reduced  2 -12.9826 -9.9299 -12.5955  8.4913 5.9028 0.3158 128.8879 0.0116
           R^2
Full          
Reduced 44.63%
> 
> #improvement in fit over model adjusted for age
> anova(meta.all.circ.age,meta.all.circ.age.dose)
        df      AIC     BIC    AICc  logLik    LRT   pval       QE  tau^2 R^2
Full     7  -8.8854  1.7992 -4.5777 11.4427               105.5975 0.0064    
Reduced  6 -10.8634 -1.7052 -7.7523 11.4317 0.0220 0.8821 108.3952 0.0064  0%
> 
> #improvement in fit over model adjusted for dose
> anova(meta.all.circ.dose,meta.all.circ.age.dose)
        df      AIC     BIC     AICc  logLik    LRT   pval       QE  tau^2
Full     7  -8.8854  1.7992  -4.5777 11.4427               105.5975 0.0064
Reduced  3 -11.3403 -6.7612 -10.5403  8.6701 5.5451 0.2358 127.4273 0.0112
           R^2
Full          
Reduced 42.43%
> 
> #AIC
> meta.all.circ.age.dose.AIC <- meta.all.circ.age.dose$fit.stats$ML[3]
> 
> meta.all.circ.age.dose.AIC
[1] -8.8853521790658689
> 
> #Model adjusting for fractionation, dose
> meta.all.circ.frac.dose <- rma(yi = ERR, sei = Standard_deviation, mods = ~ factor(Radiation_type) + Mean_dose, data = meta.data, method="ML", subset = (Code == 12))
> 
> summary(meta.all.circ.frac.dose)

Mixed-Effects Model (k = 34; tau^2 estimator: ML)

  logLik  deviance       AIC       BIC      AICc  
 12.4926   75.0508  -14.9852   -7.3534  -12.8423  

tau^2 (estimated amount of residual heterogeneity):     0.0042 (SE = 0.0019)
tau (square root of estimated tau^2 value):             0.0650
I^2 (residual heterogeneity / unaccounted variability): 82.83%
H^2 (unaccounted variability / sampling variability):   5.83
R^2 (amount of heterogeneity accounted for):            63.76%

Test for Residual Heterogeneity: 
QE(df = 30) = 93.5072, p-val < .0001

Test of Moderators (coefficient(s) 2,3,4): 
QM(df = 3) = 13.1378, p-val = 0.0043

Model Results:

                                                         estimate      se
intrcpt                                                    0.0642  0.0347
factor(Radiation_type)Acute high dose rate fractionated    0.0078  0.0540
factor(Radiation_type)Low dose rate                        0.1624  0.0508
Mean_dose                                                  0.0011  0.0038
                                                           zval    pval
intrcpt                                                  1.8497  0.0644
factor(Radiation_type)Acute high dose rate fractionated  0.1451  0.8847
factor(Radiation_type)Low dose rate                      3.1941  0.0014
Mean_dose                                                0.2802  0.7793
                                                           ci.lb   ci.ub    
intrcpt                                                  -0.0038  0.1323   .
factor(Radiation_type)Acute high dose rate fractionated  -0.0980  0.1136    
factor(Radiation_type)Low dose rate                       0.0628  0.2621  **
Mean_dose                                                -0.0064  0.0085    

---
Signif. codes:  0 ‘***’ 0.001 ‘**’ 0.01 ‘*’ 0.050000000000000003 ‘.’ 0.10000000000000001 ‘ ’ 1 

> 
> #improvement in fit over null
> anova(meta.all.circ,meta.all.circ.frac.dose)
        df      AIC     BIC     AICc  logLik    LRT   pval       QE  tau^2
Full     5 -14.9852 -7.3534 -12.8423 12.4926                93.5072 0.0042
Reduced  2 -12.9826 -9.9299 -12.5955  8.4913 8.0026 0.0460 128.8879 0.0116
           R^2
Full          
Reduced 63.76%
> 
> #improvement in fit over model adjusted for dose fractionation
> anova(meta.all.circ.frac,meta.all.circ.frac.dose)
        df      AIC      BIC     AICc  logLik    LRT   pval      QE  tau^2
Full     5 -14.9852  -7.3534 -12.8423 12.4926               93.5072 0.0042
Reduced  4 -16.9081 -10.8027 -15.5288 12.4541 0.0770 0.7814 95.3397 0.0043
          R^2
Full         
Reduced 2.25%
> 
> #improvement in fit over model adjusted for dose
> anova(meta.all.circ.dose,meta.all.circ.frac.dose)
        df      AIC     BIC     AICc  logLik    LRT   pval       QE  tau^2
Full     5 -14.9852 -7.3534 -12.8423 12.4926                93.5072 0.0042
Reduced  3 -11.3403 -6.7612 -10.5403  8.6701 7.6449 0.0219 127.4273 0.0112
           R^2
Full          
Reduced 62.32%
> 
> #AIC
> meta.all.circ.frac.dose.AIC <- meta.all.circ.frac.dose$fit.stats$ML[3]
> 
> meta.all.circ.frac.dose.AIC
[1] -14.985153224867041
> 
> #Model adjusting for exposure age, fractionation, dose
> meta.all.circ.age.frac.dose <- rma(yi = ERR, sei = Standard_deviation, mods = ~ factor(Age_exposure_range) + factor(Radiation_type) + Mean_dose, data = meta.data, method="ML", subset = (Code == 12))
> 
> summary(meta.all.circ.age.frac.dose)

Mixed-Effects Model (k = 34; tau^2 estimator: ML)

  logLik  deviance       AIC       BIC      AICc  
 12.9941   74.0478   -7.9881    5.7491   -0.4881  

tau^2 (estimated amount of residual heterogeneity):     0.0036 (SE = 0.0016)
tau (square root of estimated tau^2 value):             0.0603
I^2 (residual heterogeneity / unaccounted variability): 80.71%
H^2 (unaccounted variability / sampling variability):   5.19
R^2 (amount of heterogeneity accounted for):            68.78%

Test for Residual Heterogeneity: 
QE(df = 26) = 88.6241, p-val < .0001

Test of Moderators (coefficient(s) 2,3,4,5,6,7,8): 
QM(df = 7) = 15.6225, p-val = 0.0288

Model Results:

                                                         estimate      se
intrcpt                                                    0.1239  0.0827
factor(Age_exposure_range)All ages                        -0.0602  0.0756
factor(Age_exposure_range)Childhood                       -0.1464  0.2676
factor(Age_exposure_range)Old adult                       -0.0544  0.1174
factor(Age_exposure_range)Young adult                     -0.2890  0.5216
factor(Radiation_type)Acute high dose rate fractionated   -0.0376  0.0685
factor(Radiation_type)Low dose rate                        0.1060  0.0848
Mean_dose                                                  0.0133  0.0257
                                                            zval    pval
intrcpt                                                   1.4988  0.1339
factor(Age_exposure_range)All ages                       -0.7972  0.4253
factor(Age_exposure_range)Childhood                      -0.5472  0.5843
factor(Age_exposure_range)Old adult                      -0.4634  0.6431
factor(Age_exposure_range)Young adult                    -0.5541  0.5795
factor(Radiation_type)Acute high dose rate fractionated  -0.5494  0.5827
factor(Radiation_type)Low dose rate                       1.2496  0.2114
Mean_dose                                                 0.5203  0.6029
                                                           ci.lb   ci.ub   
intrcpt                                                  -0.0381  0.2860   
factor(Age_exposure_range)All ages                       -0.2083  0.0879   
factor(Age_exposure_range)Childhood                      -0.6708  0.3780   
factor(Age_exposure_range)Old adult                      -0.2844  0.1756   
factor(Age_exposure_range)Young adult                    -1.3112  0.7332   
factor(Radiation_type)Acute high dose rate fractionated  -0.1718  0.0966   
factor(Radiation_type)Low dose rate                      -0.0602  0.2721   
Mean_dose                                                -0.0369  0.0636   

---
Signif. codes:  0 ‘***’ 0.001 ‘**’ 0.01 ‘*’ 0.050000000000000003 ‘.’ 0.10000000000000001 ‘ ’ 1 

> 
> #improvement in fit over null
> anova(meta.all.circ,meta.all.circ.age.frac.dose)
        df      AIC     BIC     AICc  logLik    LRT   pval       QE  tau^2
Full     9  -7.9881  5.7491  -0.4881 12.9941                88.6241 0.0036
Reduced  2 -12.9826 -9.9299 -12.5955  8.4913 9.0055 0.2523 128.8879 0.0116
           R^2
Full          
Reduced 68.78%
> 
> #improvement in fit over model adjusted for age, dose fractionation
> anova(meta.all.circ.age.frac,meta.all.circ.age.frac.dose)
        df     AIC    BIC    AICc  logLik    LRT   pval      QE  tau^2   R^2
Full     9 -7.9881 5.7491 -0.4881 12.9941               88.6241 0.0036      
Reduced  8 -9.7184 2.4925 -3.9584 12.8592 0.2697 0.6035 88.9488 0.0037 1.82%
> 
> #improvement in fit over model adjusted for age, dose
> anova(meta.all.circ.age.dose,meta.all.circ.age.frac.dose)
        df     AIC    BIC    AICc  logLik    LRT   pval       QE  tau^2    R^2
Full     9 -7.9881 5.7491 -0.4881 12.9941                88.6241 0.0036       
Reduced  7 -8.8854 1.7992 -4.5777 11.4427 3.1028 0.2120 105.5975 0.0064 43.63%
> 
> #improvement in fit over model adjusted for dose, dose fractionation
> anova(meta.all.circ.frac.dose,meta.all.circ.age.frac.dose)
        df      AIC     BIC     AICc  logLik    LRT   pval      QE  tau^2
Full     9  -7.9881  5.7491  -0.4881 12.9941               88.6241 0.0036
Reduced  5 -14.9852 -7.3534 -12.8423 12.4926 1.0030 0.9093 93.5072 0.0042
           R^2
Full          
Reduced 13.87%
> 
> #AIC
> meta.all.circ.age.frac.dose.AIC <- meta.all.circ.age.frac.dose$fit.stats$ML[3]
> 
> meta.all.circ.age.frac.dose.AIC
[1] -7.9881036917649482
> 
> #Save workspace image
> save.image("Meta analysis of circulatory disease data max likelihood Mayak mortality.RData")
> 
> 
