# Supplementary material for: Data taken from the review article “Radiation and circulatory disease” and used in the associated meta-analysis
Source: Data Brief. 2016 Nov 9;9:1024–7. doi: 10.1016/j.dib.2016.11.016 (PMC5123126; doi:10.1016/j.dib.2016.11.016)
Supplement: Supplementary file 2 — Supplementary material [file mmc2.zip › Meta analysis of circulatory disease data max likelihood.txt]

R version 3.2.2 (2015-08-14) -- "Fire Safety"
Copyright (C) 2015 The R Foundation for Statistical Computing
Platform: x86_64-w64-mingw32/x64 (64-bit)

R is free software and comes with ABSOLUTELY NO WARRANTY.
You are welcome to redistribute it under certain conditions.
Type 'license()' or 'licence()' for distribution details.

  Natural language support but running in an English locale

R is a collaborative project with many contributors.
Type 'contributors()' for more information and
'citation()' on how to cite R or R packages in publications.

Type 'demo()' for some demos, 'help()' for on-line help, or
'help.start()' for an HTML browser interface to help.
Type 'q()' to quit R.

[Previously saved workspace restored]

> # Meta-analysis of circulatory disease data for Mut Res Revw paper
> # modified by MP Little 2016-7-18
> # maximum likelihood fits
> #
> #Remove old R objects
> rm(list = ls())
> ls()
character(0)
> 
> options(digits=20)
> 
> #Install various packages (only need do once)
> #install.packages("metafor")
> 
> #Install various packages (only need do once)
> #install.packages("forestplot")
> 
> # load metafor package
> #
> library(metafor)
Loading required package: Matrix
Loading 'metafor' package (version 1.9-8). For an overview 
and introduction to the package please type: help(metafor).
Warning message:
package ‘metafor’ was built under R version 3.2.5 
> 
> # load forestplot package
> #
> library(forestplot)
Loading required package: grid
Loading required package: magrittr
Warning messages:
1: package ‘forestplot’ was built under R version 3.2.5 
2: package ‘magrittr’ was built under R version 3.2.3 
> 
> # 
> # Read summary data
> #
> meta.data<-read.csv("Mut Res Reviews data.csv",header=T)
> names(meta.data)
 [1] "Code"               "Disease"            "Study_reference"   
 [4] "Group"              "Author"             "Year"              
 [7] "ERR"                "Lower_95_CI"        "Upper_95_CI"       
[10] "Standard_deviation" "Age_exposure_range" "Radiation_type"    
[13] "Mean_dose"         
> dim(meta.data)
[1] 265  13
> n<-dim(meta.data)[1]
> n
[1] 265
> 
> ######################################################
> ######################################################
> ##Meta-regression analysis of IHD                   ##
> ######################################################
> ######################################################
> 
> #ML random effects estimate
> meta.IHD <- rma(yi = ERR, sei = Standard_deviation, data = meta.data, method="ML", subset = (Code == 2))
> 
> summary(meta.IHD)

Random-Effects Model (k = 16; tau^2 estimator: ML)

  logLik  deviance       AIC       BIC      AICc  
 12.1386   15.0749  -20.2773  -18.7321  -19.3542  

tau^2 (estimated amount of total heterogeneity): 0.0001 (SE = 0.0002)
tau (square root of estimated tau^2 value):      0.0082
I^2 (total heterogeneity / total variability):   3.17%
H^2 (total variability / sampling variability):  1.03

Test for Heterogeneity: 
Q(df = 15) = 15.1178, p-val = 0.4430

Model Results:

estimate       se     zval     pval    ci.lb    ci.ub          
  0.0769   0.0101   7.5871   <.0001   0.0571   0.0968      *** 

---
Signif. codes:  0 ‘***’ 0.001 ‘**’ 0.01 ‘*’ 0.050000000000000003 ‘.’ 0.10000000000000001 ‘ ’ 1 

> 
> str(meta.IHD)
List of 72
 $ b        : num [1, 1] 0.0769
  ..- attr(*, "dimnames")=List of 2
  .. ..$ : chr "intrcpt"
  .. ..$ : NULL
 $ se       : num 0.0101
 $ zval     : num 7.59
 $ pval     : num 3.27e-14
 $ ci.lb    : num 0.0571
 $ ci.ub    : num 0.0968
 $ vb       : num [1, 1] 0.000103
  ..- attr(*, "dimnames")=List of 2
  .. ..$ : chr "intrcpt"
  .. ..$ : chr "intrcpt"
 $ tau2     : num 6.67e-05
 $ se.tau2  : num 0.000242
 $ tau2.fix : logi FALSE
 $ k        : int 16
 $ k.f      : int 16
 $ k.eff    : int 16
 $ p        : int 1
 $ p.eff    : int 1
 $ parms    : num 2
 $ m        : int 1
 $ QE       : num 15.1
 $ QEp      : num 0.443
 $ QM       : num 57.6
 $ QMp      : num 3.27e-14
 $ I2       : num 3.17
 $ H2       : num 1.03
 $ R2       : NULL
 $ int.only : logi TRUE
 $ int.incl : logi TRUE
 $ allvipos : logi TRUE
 $ coef.na  : Named logi FALSE
  ..- attr(*, "names")= chr "X"
 $ yi       : atomic [1:16] 0.05 0.41 -0.01 0.259 0.0622 ...
  ..- attr(*, "measure")= chr "GEN"
  ..- attr(*, "slab")= int [1:16] 17 18 19 20 21 22 23 24 25 26 ...
 $ vi       : num [1:16] 0.00287 0.034681 0.106626 0.028349 0.000123 ...
 $ X        : num [1:16, 1] 1 1 1 1 1 1 1 1 1 1 ...
  ..- attr(*, "dimnames")=List of 2
  .. ..$ : NULL
  .. ..$ : chr "intrcpt"
 $ weights  : NULL
 $ yi.f     : atomic [1:16] 0.05 0.41 -0.01 0.259 0.0622 ...
  ..- attr(*, "measure")= chr "GEN"
  ..- attr(*, "slab")= int [1:16] 17 18 19 20 21 22 23 24 25 26 ...
 $ vi.f     : num [1:16] 0.00287 0.034681 0.106626 0.028349 0.000123 ...
 $ X.f      : num [1:16, 1] 1 1 1 1 1 1 1 1 1 1 ...
  ..- attr(*, "dimnames")=List of 2
  .. ..$ : NULL
  .. ..$ : chr "intrcpt"
 $ weights.f: NULL
 $ M        : num [1:16, 1:16] 0.00294 0 0 0 0 ...
 $ ai.f     : logi NA
 $ bi.f     : logi NA
 $ ci.f     : logi NA
 $ di.f     : logi NA
 $ x1i.f    : logi NA
 $ x2i.f    : logi NA
 $ t1i.f    : logi NA
 $ t2i.f    : logi NA
 $ ni       : NULL
 $ ni.f     : NULL
 $ ids      : int [1:16] 17 18 19 20 21 22 23 24 25 26 ...
 $ not.na   : logi [1:16] TRUE TRUE TRUE TRUE TRUE TRUE ...
 $ subset   : logi [1:265] FALSE FALSE FALSE FALSE FALSE FALSE ...
 $ slab     : int [1:16] 17 18 19 20 21 22 23 24 25 26 ...
 $ slab.null: logi TRUE
 $ measure  : chr "GEN"
 $ method   : chr "ML"
 $ weighted : logi TRUE
 $ knha     : logi FALSE
 $ dfs      : logi NA
 $ s2w      : num 1
 $ btt      : num 1
 $ intercept: logi TRUE
 $ digits   : num 4
 $ level    : num 95
 $ sparse   : logi FALSE
 $ control  : list()
 $ verbose  : logi FALSE
 $ add      : num 0.5
 $ to       : chr "only0"
 $ drop00   : logi FALSE
 $ fit.stats:'data.frame':      5 obs. of  2 variables:
  ..$ ML  : num [1:5] 12.1 15.1 -20.3 -18.7 -19.4
  ..$ REML: num [1:5] 9.85 -19.71 -15.71 -14.29 -14.71
 $ version  :Classes 'package_version', 'numeric_version'  hidden list of 1
  ..$ : int [1:3] 1 9 8
 $ model    : chr "rma.uni"
 $ call     : language rma(yi = ERR, sei = Standard_deviation, data = meta.data, subset = (Code ==      2), method = "ML")
 - attr(*, "class")= chr [1:2] "rma.uni" "rma"
>  
> #Funnel plot
> dev.off()
Error in dev.off() : cannot shut down device 1 (the null device)
> 
> funnel(meta.IHD)
> 
> #Forest plot
> meta.data.IHD<-subset(meta.data, Code == 2)
> 
> #AIC
> meta.IHD.AIC <- meta.IHD$fit.stats$ML[3]
> 
> meta.IHD.AIC
[1] -20.277289404764563
> 
> #This is not so flexible
> #options(digits=2)
> 
> #forest(meta.IHD,slab=paste(meta.data.IHD$Author, meta.data.IHD$Year, sep=" et al "))
> 
> #This is more flexible, if longwinded
> rand.eff.mean.IHD <- meta.IHD$b[1,1]
> 
> rand.eff.SE.IHD <- meta.IHD$se
> 
> rand.eff.lower95.IHD <- rand.eff.mean.IHD - qnorm(0.975)*rand.eff.SE.IHD
> 
> rand.eff.upper95.IHD <- rand.eff.mean.IHD + qnorm(0.975)*rand.eff.SE.IHD
> 
> pval.IHD <- 1-pnorm(rand.eff.mean.IHD/rand.eff.SE.IHD)
> 
> cbind(rand.eff.mean.IHD,rand.eff.lower95.IHD,rand.eff.upper95.IHD,pval.IHD)
           rand.eff.mean.IHD rand.eff.lower95.IHD rand.eff.upper95.IHD
intrcpt 0.076945188422955987 0.057068020818103513 0.096822356027808462
                      pval.IHD
intrcpt 1.6320278461989801e-14
> 
> lab <- paste(meta.data.IHD$Author, meta.data.IHD$Year, sep=" et al ")
> 
> lab<-c(lab,"Random effects estimate")
> 
> lab
 [1] "Yamada et al 2004"       "Ivanov et al 2006"      
 [3] "Vrijheid et al 2007"     "Muirhead et al 2009"    
 [5] "Mulrooney et al 2009"    "Lane et al 2010"        
 [7] "Laurent et al 2010"      "Shimizu et al 2010"     
 [9] "Little et al 2012"       "Darby et al 2013"       
[11] "Krestinina et al 2013"   "Kreuzer et al 2013"     
[13] "Zablotska et al 2014"    "Azizova et al 2015"     
[15] "Little et al 2016"       "van Nimwegen et al 2016"
[17] "Random effects estimate"
> 
> dev.off()
null device 
          1 
> 
> forestplot(mean= c(meta.data.IHD$ERR,rand.eff.mean.IHD), lower=c(meta.data.IHD$Lower_95_CI,rand.eff.lower95.IHD), upper=c(meta.data.IHD$Upper_95_CI,rand.eff.upper95.IHD), labeltext=c(lab),boxsize=0.1,xticks=c(-0.1,0.0,0.10,0.20,0.30,0.4,0.5),clip=c(-0.1,0.5),txt_gp=fpTxtGp(label=gpar(cex=1.0),xlab=gpar(cex=1.0),ticks=gpar(cex=0.75)), xlab="ERR / Gy", vertices = TRUE)
> 
> ###########################################################################
> #Now adjust for all 3 single, 3 pairwise and all three adjustment factors #
> ###########################################################################
> 
> #Model adjusting for exposure age
> meta.IHD.age <- rma(yi = ERR, sei = Standard_deviation, mods = ~ factor(Age_exposure_range), data = meta.data, method="ML", subset = (Code == 2))
> 
> summary(meta.IHD.age)

Mixed-Effects Model (k = 16; tau^2 estimator: ML)

  logLik  deviance       AIC       BIC      AICc  
 15.4120    8.5281  -18.8241  -14.1885   -9.4907  

tau^2 (estimated amount of residual heterogeneity):     0 (SE = 0.0002)
tau (square root of estimated tau^2 value):             0
I^2 (residual heterogeneity / unaccounted variability): 0.00%
H^2 (unaccounted variability / sampling variability):   1.00
R^2 (amount of heterogeneity accounted for):            100.00%

Test for Residual Heterogeneity: 
QE(df = 11) = 8.5281, p-val = 0.6654

Test of Moderators (coefficient(s) 2,3,4,5): 
QM(df = 4) = 6.5896, p-val = 0.1592

Model Results:

                                       estimate      se     zval    pval
intrcpt                                  0.1260  0.0230   5.4749  <.0001
factor(Age_exposure_range)All ages      -0.0714  0.0458  -1.5607  0.1186
factor(Age_exposure_range)Childhood     -0.0639  0.0255  -2.4995  0.0124
factor(Age_exposure_range)Old adult     -0.0420  0.0389  -1.0802  0.2800
factor(Age_exposure_range)Young adult   -0.0520  0.0373  -1.3949  0.1630
                                         ci.lb    ci.ub     
intrcpt                                 0.0809   0.1712  ***
factor(Age_exposure_range)All ages     -0.1611   0.0183     
factor(Age_exposure_range)Childhood    -0.1139  -0.0138    *
factor(Age_exposure_range)Old adult    -0.1183   0.0342     
factor(Age_exposure_range)Young adult  -0.1251   0.0211     

---
Signif. codes:  0 ‘***’ 0.001 ‘**’ 0.01 ‘*’ 0.050000000000000003 ‘.’ 0.10000000000000001 ‘ ’ 1 

> 
> str(meta.IHD.age)
List of 72
 $ b        : num [1:5, 1] 0.126 -0.0714 -0.0639 -0.042 -0.052
  ..- attr(*, "dimnames")=List of 2
  .. ..$ : chr [1:5] "intrcpt" "factor(Age_exposure_range)All ages" "factor(Age_exposure_range)Childhood" "factor(Age_exposure_range)Old adult" ...
  .. ..$ : NULL
 $ se       : num [1:5] 0.023 0.0458 0.0255 0.0389 0.0373
 $ zval     : num [1:5] 5.47 -1.56 -2.5 -1.08 -1.39
 $ pval     : num [1:5] 4.38e-08 1.19e-01 1.24e-02 2.80e-01 1.63e-01
 $ ci.lb    : num [1:5] 0.0809 -0.1611 -0.1139 -0.1183 -0.1251
 $ ci.ub    : num [1:5] 0.1712 0.0183 -0.0138 0.0342 0.0211
 $ vb       : num [1:5, 1:5] 0.00053 -0.00053 -0.00053 -0.00053 -0.00053 ...
  ..- attr(*, "dimnames")=List of 2
  .. ..$ : chr [1:5] "intrcpt" "factor(Age_exposure_range)All ages" "factor(Age_exposure_range)Childhood" "factor(Age_exposure_range)Old adult" ...
  .. ..$ : chr [1:5] "intrcpt" "factor(Age_exposure_range)All ages" "factor(Age_exposure_range)Childhood" "factor(Age_exposure_range)Old adult" ...
 $ tau2     : num 0
 $ se.tau2  : num 0.000169
 $ tau2.fix : logi FALSE
 $ k        : int 16
 $ k.f      : int 16
 $ k.eff    : int 16
 $ p        : int 5
 $ p.eff    : int 5
 $ parms    : num 6
 $ m        : int 4
 $ QE       : num 8.53
 $ QEp      : num 0.665
 $ QM       : num 6.59
 $ QMp      : num 0.159
 $ I2       : num 0
 $ H2       : num 1
 $ R2       : num 100
 $ int.only : logi FALSE
 $ int.incl : logi TRUE
 $ allvipos : logi TRUE
 $ coef.na  : Named logi [1:5] FALSE FALSE FALSE FALSE FALSE
  ..- attr(*, "names")= chr [1:5] "Xintrcpt" "Xfactor(Age_exposure_range)All ages" "Xfactor(Age_exposure_range)Childhood" "Xfactor(Age_exposure_range)Old adult" ...
 $ yi       : atomic [1:16] 0.05 0.41 -0.01 0.259 0.0622 ...
  ..- attr(*, "measure")= chr "GEN"
  ..- attr(*, "slab")= int [1:16] 17 18 19 20 21 22 23 24 25 26 ...
 $ vi       : num [1:16] 0.00287 0.034681 0.106626 0.028349 0.000123 ...
 $ X        : num [1:16, 1:5] 1 1 1 1 1 1 1 1 1 1 ...
  ..- attr(*, "dimnames")=List of 2
  .. ..$ : chr [1:16] "17" "18" "19" "20" ...
  .. ..$ : chr [1:5] "intrcpt" "factor(Age_exposure_range)All ages" "factor(Age_exposure_range)Childhood" "factor(Age_exposure_range)Old adult" ...
 $ weights  : NULL
 $ yi.f     : atomic [1:16] 0.05 0.41 -0.01 0.259 0.0622 ...
  ..- attr(*, "measure")= chr "GEN"
  ..- attr(*, "slab")= int [1:16] 17 18 19 20 21 22 23 24 25 26 ...
 $ vi.f     : num [1:16] 0.00287 0.034681 0.106626 0.028349 0.000123 ...
 $ X.f      : num [1:16, 1:5] 1 1 1 1 1 1 1 1 1 1 ...
  ..- attr(*, "dimnames")=List of 2
  .. ..$ : chr [1:16] "17" "18" "19" "20" ...
  .. ..$ : chr [1:5] "intrcpt" "factor(Age_exposure_range)All ages" "factor(Age_exposure_range)Childhood" "factor(Age_exposure_range)Old adult" ...
 $ weights.f: NULL
 $ M        : num [1:16, 1:16] 0.00287 0 0 0 0 ...
 $ ai.f     : logi NA
 $ bi.f     : logi NA
 $ ci.f     : logi NA
 $ di.f     : logi NA
 $ x1i.f    : logi NA
 $ x2i.f    : logi NA
 $ t1i.f    : logi NA
 $ t2i.f    : logi NA
 $ ni       : NULL
 $ ni.f     : NULL
 $ ids      : int [1:16] 17 18 19 20 21 22 23 24 25 26 ...
 $ not.na   : logi [1:16] TRUE TRUE TRUE TRUE TRUE TRUE ...
 $ subset   : logi [1:265] FALSE FALSE FALSE FALSE FALSE FALSE ...
 $ slab     : int [1:16] 17 18 19 20 21 22 23 24 25 26 ...
 $ slab.null: logi TRUE
 $ measure  : chr "GEN"
 $ method   : chr "ML"
 $ weighted : logi TRUE
 $ knha     : logi FALSE
 $ dfs      : logi NA
 $ s2w      : num 1
 $ btt      : int [1:4] 2 3 4 5
 $ intercept: logi TRUE
 $ digits   : num 4
 $ level    : num 95
 $ sparse   : logi FALSE
 $ control  : list()
 $ verbose  : logi FALSE
 $ add      : num 0.5
 $ to       : chr "only0"
 $ drop00   : logi FALSE
 $ fit.stats:'data.frame':      5 obs. of  2 variables:
  ..$ ML  : num [1:5] 15.41 8.53 -18.82 -14.19 -9.49
  ..$ REML: num [1:5] 3.36 -6.71 5.29 7.67 26.29
 $ version  :Classes 'package_version', 'numeric_version'  hidden list of 1
  ..$ : int [1:3] 1 9 8
 $ model    : chr "rma.uni"
 $ call     : language rma(yi = ERR, sei = Standard_deviation, mods = ~factor(Age_exposure_range),      data = meta.data, subset = (Code == 2), method = "ML")
 - attr(*, "class")= chr [1:2] "rma.uni" "rma"
> 
> #improvement in fit over null
> anova(meta.IHD,meta.IHD.age)
        df      AIC      BIC     AICc  logLik    LRT   pval      QE  tau^2  R^2
Full     6 -18.8241 -14.1885  -9.4907 15.4120                8.5281 0.0000     
Reduced  2 -20.2773 -18.7321 -19.3542 12.1386 6.5468 0.1619 15.1178 0.0001 100%
> 
> #AIC
> meta.IHD.age.AIC <- meta.IHD.age$fit.stats$ML[3]
> 
> meta.IHD.age.AIC
[1] -18.824060743202388
> 
> #Model adjusting for fractionation
> meta.IHD.frac <- rma(yi = ERR, sei = Standard_deviation, mods = ~ factor(Radiation_type), data = meta.data, method="ML", subset = (Code == 2))
> 
> summary(meta.IHD.frac)

Mixed-Effects Model (k = 16; tau^2 estimator: ML)

  logLik  deviance       AIC       BIC      AICc  
 15.4725    8.4071  -22.9450  -19.8547  -19.3087  

tau^2 (estimated amount of residual heterogeneity):     0 (SE = 0.0002)
tau (square root of estimated tau^2 value):             0
I^2 (residual heterogeneity / unaccounted variability): 0.00%
H^2 (unaccounted variability / sampling variability):   1.00
R^2 (amount of heterogeneity accounted for):            100.00%

Test for Residual Heterogeneity: 
QE(df = 13) = 8.4071, p-val = 0.8161

Test of Moderators (coefficient(s) 2,3): 
QM(df = 2) = 6.7106, p-val = 0.0349

Model Results:

                                                         estimate      se
intrcpt                                                    0.0376  0.0410
factor(Radiation_type)Acute high dose rate fractionated    0.0314  0.0421
factor(Radiation_type)Low dose rate                        0.1094  0.0513
                                                           zval    pval
intrcpt                                                  0.9163  0.3595
factor(Radiation_type)Acute high dose rate fractionated  0.7463  0.4555
factor(Radiation_type)Low dose rate                      2.1349  0.0328
                                                           ci.lb   ci.ub   
intrcpt                                                  -0.0428  0.1180   
factor(Radiation_type)Acute high dose rate fractionated  -0.0511  0.1139   
factor(Radiation_type)Low dose rate                       0.0090  0.2099  *

---
Signif. codes:  0 ‘***’ 0.001 ‘**’ 0.01 ‘*’ 0.050000000000000003 ‘.’ 0.10000000000000001 ‘ ’ 1 

> 
> #improvement in fit over null
> anova(meta.IHD,meta.IHD.frac)
        df      AIC      BIC     AICc  logLik    LRT   pval      QE  tau^2  R^2
Full     4 -22.9450 -19.8547 -19.3087 15.4725                8.4071 0.0000     
Reduced  2 -20.2773 -18.7321 -19.3542 12.1386 6.6677 0.0357 15.1178 0.0001 100%
> 
> #AIC
> meta.IHD.frac.AIC <- meta.IHD.frac$fit.stats$ML[3]
> 
> meta.IHD.frac.AIC
[1] -22.945023864988187
> 
> #Model adjusting for dose
> meta.IHD.dose <- rma(yi = ERR, sei = Standard_deviation, mods = ~ Mean_dose, data = meta.data, method="ML", subset = (Code == 2))
> 
> summary(meta.IHD.dose)

Mixed-Effects Model (k = 16; tau^2 estimator: ML)

  logLik  deviance       AIC       BIC      AICc  
 13.3136   12.7249  -20.6273  -18.3095  -18.6273  

tau^2 (estimated amount of residual heterogeneity):     0 (SE = 0.0002)
tau (square root of estimated tau^2 value):             0
I^2 (residual heterogeneity / unaccounted variability): 0.00%
H^2 (unaccounted variability / sampling variability):   1.00
R^2 (amount of heterogeneity accounted for):            100.00%

Test for Residual Heterogeneity: 
QE(df = 14) = 12.7249, p-val = 0.5483

Test of Moderators (coefficient(s) 2): 
QM(df = 1) = 2.3928, p-val = 0.1219

Model Results:

           estimate      se     zval    pval    ci.lb   ci.ub     
intrcpt      0.0969  0.0173   5.6150  <.0001   0.0631  0.1308  ***
Mean_dose   -0.0025  0.0016  -1.5469  0.1219  -0.0056  0.0007     

---
Signif. codes:  0 ‘***’ 0.001 ‘**’ 0.01 ‘*’ 0.050000000000000003 ‘.’ 0.10000000000000001 ‘ ’ 1 

> 
> #improvement in fit over null
> anova(meta.IHD,meta.IHD.dose)
        df      AIC      BIC     AICc  logLik    LRT   pval      QE  tau^2  R^2
Full     3 -20.6273 -18.3095 -18.6273 13.3136               12.7249 0.0000     
Reduced  2 -20.2773 -18.7321 -19.3542 12.1386 2.3500 0.1253 15.1178 0.0001 100%
> 
> #AIC
> meta.IHD.dose.AIC <- meta.IHD.dose$fit.stats$ML[3]
> 
> meta.IHD.dose.AIC
[1] -20.627258825771072
> 
> #Model adjusting for exposure age, fractionation
> meta.IHD.age.frac <- rma(yi = ERR, sei = Standard_deviation, mods = ~ factor(Age_exposure_range) + factor(Radiation_type), data = meta.data, method="ML", subset = (Code == 2))
> 
> summary(meta.IHD.age.frac)

Mixed-Effects Model (k = 16; tau^2 estimator: ML)

  logLik  deviance       AIC       BIC      AICc  
 17.0575    5.2373  -18.1149  -11.9342    2.4565  

tau^2 (estimated amount of residual heterogeneity):     0 (SE = 0.0002)
tau (square root of estimated tau^2 value):             0
I^2 (residual heterogeneity / unaccounted variability): 0.00%
H^2 (unaccounted variability / sampling variability):   1.00
R^2 (amount of heterogeneity accounted for):            100.00%

Test for Residual Heterogeneity: 
QE(df = 9) = 5.2373, p-val = 0.8132

Test of Moderators (coefficient(s) 2,3,4,5,6,7): 
QM(df = 6) = 9.8805, p-val = 0.1298

Model Results:

                                                         estimate      se
intrcpt                                                   -0.1260  0.1568
factor(Age_exposure_range)All ages                         0.1636  0.1514
factor(Age_exposure_range)Childhood                       -0.0407  0.0360
factor(Age_exposure_range)Old adult                       -0.0188  0.0464
factor(Age_exposure_range)Young adult                     -0.0288  0.0451
factor(Radiation_type)Acute high dose rate fractionated    0.2289  0.1555
factor(Radiation_type)Low dose rate                        0.2708  0.1579
                                                            zval    pval
intrcpt                                                  -0.8036  0.4216
factor(Age_exposure_range)All ages                        1.0809  0.2797
factor(Age_exposure_range)Childhood                      -1.1295  0.2587
factor(Age_exposure_range)Old adult                      -0.4055  0.6851
factor(Age_exposure_range)Young adult                    -0.6390  0.5228
factor(Radiation_type)Acute high dose rate fractionated   1.4719  0.1410
factor(Radiation_type)Low dose rate                       1.7155  0.0862
                                                           ci.lb   ci.ub   
intrcpt                                                  -0.4335  0.1814   
factor(Age_exposure_range)All ages                       -0.1331  0.4604   
factor(Age_exposure_range)Childhood                      -0.1112  0.0299   
factor(Age_exposure_range)Old adult                      -0.1099  0.0722   
factor(Age_exposure_range)Young adult                    -0.1172  0.0596   
factor(Radiation_type)Acute high dose rate fractionated  -0.0759  0.5336   
factor(Radiation_type)Low dose rate                      -0.0386  0.5803  .

---
Signif. codes:  0 ‘***’ 0.001 ‘**’ 0.01 ‘*’ 0.050000000000000003 ‘.’ 0.10000000000000001 ‘ ’ 1 

> 
> #improvement in fit over null
> anova(meta.IHD,meta.IHD.age.frac)
        df      AIC      BIC     AICc  logLik    LRT   pval      QE  tau^2  R^2
Full     8 -18.1149 -11.9342   2.4565 17.0575                5.2373 0.0000     
Reduced  2 -20.2773 -18.7321 -19.3542 12.1386 9.8376 0.1317 15.1178 0.0001 100%
> 
> #improvement in fit over model adjusted for age
> anova(meta.IHD.age,meta.IHD.age.frac)
        df      AIC      BIC    AICc  logLik    LRT   pval     QE  tau^2 R^2
Full     8 -18.1149 -11.9342  2.4565 17.0575               5.2373 0.0000    
Reduced  6 -18.8241 -14.1885 -9.4907 15.4120 3.2908 0.1929 8.5281 0.0000 NA%
> 
> #improvement in fit over model adjusted for dose fractionation
> anova(meta.IHD.frac,meta.IHD.age.frac)
        df      AIC      BIC     AICc  logLik    LRT   pval     QE  tau^2 R^2
Full     8 -18.1149 -11.9342   2.4565 17.0575               5.2373 0.0000    
Reduced  4 -22.9450 -19.8547 -19.3087 15.4725 3.1699 0.5298 8.4071 0.0000 NA%
> 
> #AIC
> meta.IHD.age.frac.AIC <- meta.IHD.age.frac$fit.stats$ML[3]
> 
> meta.IHD.age.frac.AIC
[1] -18.114901889786793
> 
> #Model adjusting for exposure age, dose
> meta.IHD.age.dose <- rma(yi = ERR, sei = Standard_deviation, mods = ~ factor(Age_exposure_range) + Mean_dose, data = meta.data, method="ML", subset = (Code == 2))
> 
> summary(meta.IHD.age.dose)

Mixed-Effects Model (k = 16; tau^2 estimator: ML)

  logLik  deviance       AIC       BIC      AICc  
 15.7415    7.8692  -17.4829  -12.0748   -3.4829  

tau^2 (estimated amount of residual heterogeneity):     0 (SE = 0.0002)
tau (square root of estimated tau^2 value):             0
I^2 (residual heterogeneity / unaccounted variability): 0.00%
H^2 (unaccounted variability / sampling variability):   1.00
R^2 (amount of heterogeneity accounted for):            100.00%

Test for Residual Heterogeneity: 
QE(df = 10) = 7.8692, p-val = 0.6416

Test of Moderators (coefficient(s) 2,3,4,5,6): 
QM(df = 5) = 7.2485, p-val = 0.2028

Model Results:

                                       estimate      se     zval    pval
intrcpt                                  0.1686  0.0572   2.9450  0.0032
factor(Age_exposure_range)All ages      -0.1065  0.0630  -1.6917  0.0907
factor(Age_exposure_range)Childhood      0.5673  0.7780   0.7292  0.4659
factor(Age_exposure_range)Old adult      0.1521  0.2424   0.6277  0.5302
factor(Age_exposure_range)Young adult    1.1436  1.4735   0.7761  0.4377
Mean_dose                               -0.0607  0.0748  -0.8117  0.4170
                                         ci.lb   ci.ub    
intrcpt                                 0.0564  0.2808  **
factor(Age_exposure_range)All ages     -0.2300  0.0169   .
factor(Age_exposure_range)Childhood    -0.9576  2.0922    
factor(Age_exposure_range)Old adult    -0.3229  0.6271    
factor(Age_exposure_range)Young adult  -1.7443  4.0316    
Mean_dose                              -0.2073  0.0859    

---
Signif. codes:  0 ‘***’ 0.001 ‘**’ 0.01 ‘*’ 0.050000000000000003 ‘.’ 0.10000000000000001 ‘ ’ 1 

> 
> #improvement in fit over null
> anova(meta.IHD,meta.IHD.age.dose)
        df      AIC      BIC     AICc  logLik    LRT   pval      QE  tau^2  R^2
Full     7 -17.4829 -12.0748  -3.4829 15.7415                7.8692 0.0000     
Reduced  2 -20.2773 -18.7321 -19.3542 12.1386 7.2056 0.2058 15.1178 0.0001 100%
> 
> #improvement in fit over model adjusted for age
> anova(meta.IHD.age,meta.IHD.age.dose)
        df      AIC      BIC    AICc  logLik    LRT   pval     QE  tau^2 R^2
Full     7 -17.4829 -12.0748 -3.4829 15.7415               7.8692 0.0000    
Reduced  6 -18.8241 -14.1885 -9.4907 15.4120 0.6589 0.4170 8.5281 0.0000 NA%
> 
> #improvement in fit over model adjusted for dose
> anova(meta.IHD.dose,meta.IHD.age.dose)
        df      AIC      BIC     AICc  logLik    LRT   pval      QE  tau^2 R^2
Full     7 -17.4829 -12.0748  -3.4829 15.7415                7.8692 0.0000    
Reduced  3 -20.6273 -18.3095 -18.6273 13.3136 4.8557 0.3024 12.7249 0.0000 NA%
> 
> #AIC
> meta.IHD.age.dose.AIC <- meta.IHD.age.dose$fit.stats$ML[3]
> 
> meta.IHD.age.dose.AIC
[1] -17.482923294891858
> 
> #Model adjusting for fractionation, dose
> meta.IHD.frac.dose <- rma(yi = ERR, sei = Standard_deviation, mods = ~ factor(Radiation_type) + Mean_dose, data = meta.data, method="ML", subset = (Code == 2))
> 
> summary(meta.IHD.frac.dose)

Mixed-Effects Model (k = 16; tau^2 estimator: ML)

  logLik  deviance       AIC       BIC      AICc  
 15.8232    7.7057  -21.6465  -17.7835  -15.6465  

tau^2 (estimated amount of residual heterogeneity):     0 (SE = 0.0002)
tau (square root of estimated tau^2 value):             0
I^2 (residual heterogeneity / unaccounted variability): 0.00%
H^2 (unaccounted variability / sampling variability):   1.00
R^2 (amount of heterogeneity accounted for):            100.00%

Test for Residual Heterogeneity: 
QE(df = 12) = 7.7057, p-val = 0.8077

Test of Moderators (coefficient(s) 2,3,4): 
QM(df = 3) = 7.4121, p-val = 0.0599

Model Results:

                                                         estimate      se
intrcpt                                                    0.0378  0.0410
factor(Radiation_type)Acute high dose rate fractionated    0.0494  0.0473
factor(Radiation_type)Low dose rate                        0.1100  0.0513
Mean_dose                                                 -0.0017  0.0020
                                                            zval    pval
intrcpt                                                   0.9205  0.3573
factor(Radiation_type)Acute high dose rate fractionated   1.0455  0.2958
factor(Radiation_type)Low dose rate                       2.1462  0.0319
Mean_dose                                                -0.8375  0.4023
                                                           ci.lb   ci.ub   
intrcpt                                                  -0.0426  0.1182   
factor(Radiation_type)Acute high dose rate fractionated  -0.0432  0.1420   
factor(Radiation_type)Low dose rate                       0.0095  0.2105  *
Mean_dose                                                -0.0057  0.0023   

---
Signif. codes:  0 ‘***’ 0.001 ‘**’ 0.01 ‘*’ 0.050000000000000003 ‘.’ 0.10000000000000001 ‘ ’ 1 

> 
> #improvement in fit over null
> anova(meta.IHD,meta.IHD.frac.dose)
        df      AIC      BIC     AICc  logLik    LRT   pval      QE  tau^2  R^2
Full     5 -21.6465 -17.7835 -15.6465 15.8232                7.7057 0.0000     
Reduced  2 -20.2773 -18.7321 -19.3542 12.1386 7.3692 0.0610 15.1178 0.0001 100%
> 
> #improvement in fit over model adjusted for dose fractionation
> anova(meta.IHD.frac,meta.IHD.frac.dose)
        df      AIC      BIC     AICc  logLik    LRT   pval     QE  tau^2 R^2
Full     5 -21.6465 -17.7835 -15.6465 15.8232               7.7057 0.0000    
Reduced  4 -22.9450 -19.8547 -19.3087 15.4725 0.7015 0.4023 8.4071 0.0000 NA%
> 
> #improvement in fit over model adjusted for dose
> anova(meta.IHD.dose,meta.IHD.frac.dose)
        df      AIC      BIC     AICc  logLik    LRT   pval      QE  tau^2 R^2
Full     5 -21.6465 -17.7835 -15.6465 15.8232                7.7057 0.0000    
Reduced  3 -20.6273 -18.3095 -18.6273 13.3136 5.0192 0.0813 12.7249 0.0000 NA%
> 
> #AIC
> meta.IHD.frac.dose.AIC <- meta.IHD.frac.dose$fit.stats$ML[3]
> 
> meta.IHD.frac.dose.AIC
[1] -21.646492304182814
> 
> #Model adjusting for exposure age, fractionation, dose
> meta.IHD.age.frac.dose <- rma(yi = ERR, sei = Standard_deviation, mods = ~ factor(Age_exposure_range) + factor(Radiation_type) + Mean_dose, data = meta.data, method="ML", subset = (Code == 2))
> 
> summary(meta.IHD.age.frac.dose)

Mixed-Effects Model (k = 16; tau^2 estimator: ML)

  logLik  deviance       AIC       BIC      AICc  
 17.2192    4.9137  -16.4384   -9.4851   13.5616  

tau^2 (estimated amount of residual heterogeneity):     0 (SE = 0.0002)
tau (square root of estimated tau^2 value):             0
I^2 (residual heterogeneity / unaccounted variability): 0.00%
H^2 (unaccounted variability / sampling variability):   1.00
R^2 (amount of heterogeneity accounted for):            100.00%

Test for Residual Heterogeneity: 
QE(df = 8) = 4.9137, p-val = 0.7668

Test of Moderators (coefficient(s) 2,3,4,5,6,7,8): 
QM(df = 7) = 10.2040, p-val = 0.1773

Model Results:

                                                         estimate      se
intrcpt                                                   -0.0687  0.1864
factor(Age_exposure_range)All ages                         0.1175  0.1718
factor(Age_exposure_range)Childhood                        1.0869  1.9827
factor(Age_exposure_range)Old adult                        0.3041  0.5697
factor(Age_exposure_range)Young adult                      2.1380  3.8098
factor(Radiation_type)Acute high dose rate fractionated    0.2844  0.1836
factor(Radiation_type)Low dose rate                        0.2639  0.1583
Mean_dose                                                 -0.1117  0.1965
                                                            zval    pval
intrcpt                                                  -0.3687  0.7124
factor(Age_exposure_range)All ages                        0.6841  0.4939
factor(Age_exposure_range)Childhood                       0.5482  0.5836
factor(Age_exposure_range)Old adult                       0.5338  0.5935
factor(Age_exposure_range)Young adult                     0.5612  0.5747
factor(Radiation_type)Acute high dose rate fractionated   1.5490  0.1214
factor(Radiation_type)Low dose rate                       1.6669  0.0955
Mean_dose                                                -0.5688  0.5695
                                                           ci.lb   ci.ub   
intrcpt                                                  -0.4341  0.2967   
factor(Age_exposure_range)All ages                       -0.2191  0.4541   
factor(Age_exposure_range)Childhood                      -2.7991  4.9729   
factor(Age_exposure_range)Old adult                      -0.8124  1.4207   
factor(Age_exposure_range)Young adult                    -5.3290  9.6050   
factor(Radiation_type)Acute high dose rate fractionated  -0.0755  0.6444   
factor(Radiation_type)Low dose rate                      -0.0464  0.5743  .
Mean_dose                                                -0.4968  0.2733   

---
Signif. codes:  0 ‘***’ 0.001 ‘**’ 0.01 ‘*’ 0.050000000000000003 ‘.’ 0.10000000000000001 ‘ ’ 1 

> 
> #improvement in fit over null
> anova(meta.IHD,meta.IHD.age.frac.dose)
        df      AIC      BIC     AICc  logLik     LRT   pval      QE  tau^2
Full     9 -16.4384  -9.4851  13.5616 17.2192                 4.9137 0.0000
Reduced  2 -20.2773 -18.7321 -19.3542 12.1386 10.1611 0.1796 15.1178 0.0001
         R^2
Full        
Reduced 100%
> 
> #improvement in fit over model adjusted for age, dose fractionation
> anova(meta.IHD.age.frac,meta.IHD.age.frac.dose)
        df      AIC      BIC    AICc  logLik    LRT   pval     QE  tau^2 R^2
Full     9 -16.4384  -9.4851 13.5616 17.2192               4.9137 0.0000    
Reduced  8 -18.1149 -11.9342  2.4565 17.0575 0.3235 0.5695 5.2373 0.0000 NA%
> 
> #improvement in fit over model adjusted for age, dose
> anova(meta.IHD.age.dose,meta.IHD.age.frac.dose)
        df      AIC      BIC    AICc  logLik    LRT   pval     QE  tau^2 R^2
Full     9 -16.4384  -9.4851 13.5616 17.2192               4.9137 0.0000    
Reduced  7 -17.4829 -12.0748 -3.4829 15.7415 2.9555 0.2282 7.8692 0.0000 NA%
> 
> #improvement in fit over model adjusted for dose, dose fractionation
> anova(meta.IHD.frac.dose,meta.IHD.age.frac.dose)
        df      AIC      BIC     AICc  logLik    LRT   pval     QE  tau^2 R^2
Full     9 -16.4384  -9.4851  13.5616 17.2192               4.9137 0.0000    
Reduced  5 -21.6465 -17.7835 -15.6465 15.8232 2.7919 0.5932 7.7057 0.0000 NA%
> 
> #AIC
> meta.IHD.age.frac.dose.AIC <- meta.IHD.age.frac.dose$fit.stats$ML[3]
> 
> meta.IHD.age.frac.dose.AIC
[1] -16.438423715190673
> 
> ######################################################
> ######################################################
> ##Meta-regression analysis of other heart disease   ##
> ######################################################
> ######################################################
> 
> #ML random effects estimate
> meta.other.heart <- rma(yi = ERR, sei = Standard_deviation, data = meta.data, method="ML", subset = (Code == 5))
> 
> summary(meta.other.heart)

Random-Effects Model (k = 9; tau^2 estimator: ML)

  logLik  deviance       AIC       BIC      AICc  
  9.3173   10.8208  -14.6346  -14.2401  -12.6346  

tau^2 (estimated amount of total heterogeneity): 0.0000 (SE = 0.0001)
tau (square root of estimated tau^2 value):      0.0060
I^2 (total heterogeneity / total variability):   7.52%
H^2 (total variability / sampling variability):  1.08

Test for Heterogeneity: 
Q(df = 8) = 10.9582, p-val = 0.2041

Model Results:

estimate       se     zval     pval    ci.lb    ci.ub          
  0.0952   0.0069  13.7424   <.0001   0.0816   0.1087      *** 

---
Signif. codes:  0 ‘***’ 0.001 ‘**’ 0.01 ‘*’ 0.050000000000000003 ‘.’ 0.10000000000000001 ‘ ’ 1 

> 
> str(meta.other.heart)
List of 72
 $ b        : num [1, 1] 0.0952
  ..- attr(*, "dimnames")=List of 2
  .. ..$ : chr "intrcpt"
  .. ..$ : NULL
 $ se       : num 0.00692
 $ zval     : num 13.7
 $ pval     : num 5.66e-43
 $ ci.lb    : num 0.0816
 $ ci.ub    : num 0.109
 $ vb       : num [1, 1] 4.8e-05
  ..- attr(*, "dimnames")=List of 2
  .. ..$ : chr "intrcpt"
  .. ..$ : chr "intrcpt"
 $ tau2     : num 3.55e-05
 $ se.tau2  : num 0.000121
 $ tau2.fix : logi FALSE
 $ k        : int 9
 $ k.f      : int 9
 $ k.eff    : int 9
 $ p        : int 1
 $ p.eff    : int 1
 $ parms    : num 2
 $ m        : int 1
 $ QE       : num 11
 $ QEp      : num 0.204
 $ QM       : num 189
 $ QMp      : num 5.66e-43
 $ I2       : num 7.52
 $ H2       : num 1.08
 $ R2       : NULL
 $ int.only : logi TRUE
 $ int.incl : logi TRUE
 $ allvipos : logi TRUE
 $ coef.na  : Named logi FALSE
  ..- attr(*, "names")= chr "X"
 $ yi       : atomic [1:9] -0.26 -0.03 0.0839 0.0912 0.1093 ...
  ..- attr(*, "measure")= chr "GEN"
  ..- attr(*, "slab")= int [1:9] 65 66 67 68 69 70 71 72 73
 $ vi       : num [1:9] 7.73e-02 6.35 1.23e-04 1.43e-04 8.47e-05 ...
 $ X        : num [1:9, 1] 1 1 1 1 1 1 1 1 1
  ..- attr(*, "dimnames")=List of 2
  .. ..$ : NULL
  .. ..$ : chr "intrcpt"
 $ weights  : NULL
 $ yi.f     : atomic [1:9] -0.26 -0.03 0.0839 0.0912 0.1093 ...
  ..- attr(*, "measure")= chr "GEN"
  ..- attr(*, "slab")= int [1:9] 65 66 67 68 69 70 71 72 73
 $ vi.f     : num [1:9] 7.73e-02 6.35 1.23e-04 1.43e-04 8.47e-05 ...
 $ X.f      : num [1:9, 1] 1 1 1 1 1 1 1 1 1
  ..- attr(*, "dimnames")=List of 2
  .. ..$ : NULL
  .. ..$ : chr "intrcpt"
 $ weights.f: NULL
 $ M        : num [1:9, 1:9] 0.0774 0 0 0 0 ...
 $ ai.f     : logi NA
 $ bi.f     : logi NA
 $ ci.f     : logi NA
 $ di.f     : logi NA
 $ x1i.f    : logi NA
 $ x2i.f    : logi NA
 $ t1i.f    : logi NA
 $ t2i.f    : logi NA
 $ ni       : NULL
 $ ni.f     : NULL
 $ ids      : int [1:9] 65 66 67 68 69 70 71 72 73
 $ not.na   : logi [1:9] TRUE TRUE TRUE TRUE TRUE TRUE ...
 $ subset   : logi [1:265] FALSE FALSE FALSE FALSE FALSE FALSE ...
 $ slab     : int [1:9] 65 66 67 68 69 70 71 72 73
 $ slab.null: logi TRUE
 $ measure  : chr "GEN"
 $ method   : chr "ML"
 $ weighted : logi TRUE
 $ knha     : logi FALSE
 $ dfs      : logi NA
 $ s2w      : num 1
 $ btt      : num 1
 $ intercept: logi TRUE
 $ digits   : num 4
 $ level    : num 95
 $ sparse   : logi FALSE
 $ control  : list()
 $ verbose  : logi FALSE
 $ add      : num 0.5
 $ to       : chr "only0"
 $ drop00   : logi FALSE
 $ fit.stats:'data.frame':      5 obs. of  2 variables:
  ..$ ML  : num [1:5] 9.32 10.82 -14.63 -14.24 -12.63
  ..$ REML: num [1:5] 6.36 -12.72 -8.72 -8.57 -6.32
 $ version  :Classes 'package_version', 'numeric_version'  hidden list of 1
  ..$ : int [1:3] 1 9 8
 $ model    : chr "rma.uni"
 $ call     : language rma(yi = ERR, sei = Standard_deviation, data = meta.data, subset = (Code ==      5), method = "ML")
 - attr(*, "class")= chr [1:2] "rma.uni" "rma"
>  
> #Funnel plot
> dev.off()
null device 
          1 
> 
> funnel(meta.other.heart)
> 
> #Forest plot
> meta.data.other.heart<-subset(meta.data, Code == 5)
> 
> #AIC
> meta.other.heart.AIC <- meta.other.heart$fit.stats$ML[3]
> 
> meta.other.heart.AIC
[1] -14.634583580502674
> 
> #This is not so flexible
> #options(digits=2)
> 
> #forest(meta.other.heart,slab=paste(meta.data.other.heart$Author, meta.data.other.heart$Year, sep=" et al "))
> 
> #This is more flexible, if longwinded
> rand.eff.mean.other.heart <- meta.other.heart$b[1,1]
> 
> rand.eff.SE.other.heart <- meta.other.heart$se
> 
> rand.eff.lower95.other.heart <- rand.eff.mean.other.heart - qnorm(0.975)*rand.eff.SE.other.heart
> 
> rand.eff.upper95.other.heart <- rand.eff.mean.other.heart + qnorm(0.975)*rand.eff.SE.other.heart
> 
> pval.other.heart <- 1-pnorm(rand.eff.mean.other.heart/rand.eff.SE.other.heart)
> 
> cbind(rand.eff.mean.other.heart,rand.eff.lower95.other.heart,rand.eff.upper95.other.heart,pval.other.heart)
        rand.eff.mean.other.heart rand.eff.lower95.other.heart
intrcpt       0.09516584289535171         0.081593151299457156
        rand.eff.upper95.other.heart pval.other.heart
intrcpt          0.10873853449124626                0
> 
> lab <- paste(meta.data.other.heart$Author, meta.data.other.heart$Year, sep=" et al ")
> 
> lab<-c(lab,"Random effects estimate")
> 
> lab
 [1] "Ivanov et al 2006"                   
 [2] "Vrijheid et al 2007"                 
 [3] "Mulrooney (congestive HF) et al 2009"
 [4] "Mulrooney (pericardial) et al 2009"  
 [5] "Mulrooney (valvular) et al 2009"     
 [6] "Shimizu (heart failure) et al 2010"  
 [7] "Shimizu (other heart) et al 2010"    
 [8] "Cutter et al 2015"                   
 [9] "Little et al 2016"                   
[10] "Random effects estimate"             
> 
> dev.off()
null device 
          1 
> 
> forestplot(mean= c(meta.data.other.heart$ERR,rand.eff.mean.other.heart), lower=c(meta.data.other.heart$Lower_95_CI,rand.eff.lower95.other.heart), upper=c(meta.data.other.heart$Upper_95_CI,rand.eff.upper95.other.heart), labeltext=c(lab),boxsize=0.1,xticks=c(-0.1,0.0,0.10,0.20,0.30,0.4,0.5),clip=c(-0.1,0.5),txt_gp=fpTxtGp(label=gpar(cex=1.0),xlab=gpar(cex=1.0),ticks=gpar(cex=0.75)), xlab="ERR / Gy", vertices = TRUE)
> 
> ###########################################################################
> #Now adjust for all 3 single, 3 pairwise and all three adjustment factors #
> ###########################################################################
> 
> #Model adjusting for exposure age
> meta.other.heart.age <- rma(yi = ERR, sei = Standard_deviation, mods = ~ factor(Age_exposure_range), data = meta.data, method="ML", subset = (Code == 5))
Warning message:
In rma(yi = ERR, sei = Standard_deviation, mods = ~factor(Age_exposure_range),  :
  Redundant predictors dropped from the model.
> 
> summary(meta.other.heart.age)

Mixed-Effects Model (k = 9; tau^2 estimator: ML)

  logLik  deviance       AIC       BIC      AICc  
 10.5190    8.4173  -11.0381  -10.0520    8.9619  

tau^2 (estimated amount of residual heterogeneity):     0.0000 (SE = 0.0001)
tau (square root of estimated tau^2 value):             0.0052
I^2 (residual heterogeneity / unaccounted variability): 8.76%
H^2 (unaccounted variability / sampling variability):   1.10
R^2 (amount of heterogeneity accounted for):            24.07%

Test for Residual Heterogeneity: 
QE(df = 5) = 8.5057, p-val = 0.1305

Test of Moderators (coefficient(s) 2,3,4): 
QM(df = 3) = 2.4094, p-val = 0.4919

Model Results:

                                       estimate      se     zval    pval
intrcpt                                 -0.2572  0.2764  -0.9305  0.3521
factor(Age_exposure_range)All ages       0.3182  0.2794   1.1388  0.2548
factor(Age_exposure_range)Childhood      0.3537  0.2765   1.2792  0.2008
factor(Age_exposure_range)Young adult    0.3981  0.3743   1.0637  0.2875
                                         ci.lb   ci.ub   
intrcpt                                -0.7990  0.2846   
factor(Age_exposure_range)All ages     -0.2294  0.8658   
factor(Age_exposure_range)Childhood    -0.1882  0.8957   
factor(Age_exposure_range)Young adult  -0.3355  1.1318   

---
Signif. codes:  0 ‘***’ 0.001 ‘**’ 0.01 ‘*’ 0.050000000000000003 ‘.’ 0.10000000000000001 ‘ ’ 1 

> 
> str(meta.other.heart.age)
List of 72
 $ b        : num [1:4, 1] -0.257 0.318 0.354 0.398
  ..- attr(*, "dimnames")=List of 2
  .. ..$ : chr [1:4] "intrcpt" "factor(Age_exposure_range)All ages" "factor(Age_exposure_range)Childhood" "factor(Age_exposure_range)Young adult"
  .. ..$ : NULL
 $ se       : num [1:4] 0.276 0.279 0.277 0.374
 $ zval     : num [1:4] -0.931 1.139 1.279 1.064
 $ pval     : num [1:4] 0.352 0.255 0.201 0.287
 $ ci.lb    : num [1:4] -0.799 -0.229 -0.188 -0.335
 $ ci.ub    : num [1:4] 0.285 0.866 0.896 1.132
 $ vb       : num [1:4, 1:4] 0.0764 -0.0764 -0.0764 -0.0764 -0.0764 ...
  ..- attr(*, "dimnames")=List of 2
  .. ..$ : chr [1:4] "intrcpt" "factor(Age_exposure_range)All ages" "factor(Age_exposure_range)Childhood" "factor(Age_exposure_range)Young adult"
  .. ..$ : chr [1:4] "intrcpt" "factor(Age_exposure_range)All ages" "factor(Age_exposure_range)Childhood" "factor(Age_exposure_range)Young adult"
 $ tau2     : num 2.7e-05
 $ se.tau2  : num 0.000115
 $ tau2.fix : logi FALSE
 $ k        : int 9
 $ k.f      : int 9
 $ k.eff    : int 9
 $ p        : int 4
 $ p.eff    : int 4
 $ parms    : num 5
 $ m        : int 3
 $ QE       : num 8.51
 $ QEp      : num 0.13
 $ QM       : num 2.41
 $ QMp      : num 0.492
 $ I2       : num 8.76
 $ H2       : num 1.1
 $ R2       : num 24.1
 $ int.only : logi FALSE
 $ int.incl : logi TRUE
 $ allvipos : logi TRUE
 $ coef.na  : Named logi [1:5] FALSE FALSE FALSE TRUE FALSE
  ..- attr(*, "names")= chr [1:5] "Xintrcpt" "Xfactor(Age_exposure_range)All ages" "Xfactor(Age_exposure_range)Childhood" "Xfactor(Age_exposure_range)Old adult" ...
 $ yi       : atomic [1:9] -0.26 -0.03 0.0839 0.0912 0.1093 ...
  ..- attr(*, "measure")= chr "GEN"
  ..- attr(*, "slab")= int [1:9] 65 66 67 68 69 70 71 72 73
 $ vi       : num [1:9] 7.73e-02 6.35 1.23e-04 1.43e-04 8.47e-05 ...
 $ X        : num [1:9, 1:4] 1 1 1 1 1 1 1 1 1 0 ...
  ..- attr(*, "dimnames")=List of 2
  .. ..$ : chr [1:9] "65" "66" "67" "68" ...
  .. ..$ : chr [1:4] "intrcpt" "factor(Age_exposure_range)All ages" "factor(Age_exposure_range)Childhood" "factor(Age_exposure_range)Young adult"
 $ weights  : NULL
 $ yi.f     : atomic [1:9] -0.26 -0.03 0.0839 0.0912 0.1093 ...
  ..- attr(*, "measure")= chr "GEN"
  ..- attr(*, "slab")= int [1:9] 65 66 67 68 69 70 71 72 73
 $ vi.f     : num [1:9] 7.73e-02 6.35 1.23e-04 1.43e-04 8.47e-05 ...
 $ X.f      : num [1:9, 1:4] 1 1 1 1 1 1 1 1 1 0 ...
  ..- attr(*, "dimnames")=List of 2
  .. ..$ : chr [1:9] "65" "66" "67" "68" ...
  .. ..$ : chr [1:4] "intrcpt" "factor(Age_exposure_range)All ages" "factor(Age_exposure_range)Childhood" "factor(Age_exposure_range)Young adult"
 $ weights.f: NULL
 $ M        : num [1:9, 1:9] 0.0773 0 0 0 0 ...
 $ ai.f     : logi NA
 $ bi.f     : logi NA
 $ ci.f     : logi NA
 $ di.f     : logi NA
 $ x1i.f    : logi NA
 $ x2i.f    : logi NA
 $ t1i.f    : logi NA
 $ t2i.f    : logi NA
 $ ni       : NULL
 $ ni.f     : NULL
 $ ids      : int [1:9] 65 66 67 68 69 70 71 72 73
 $ not.na   : logi [1:9] TRUE TRUE TRUE TRUE TRUE TRUE ...
 $ subset   : logi [1:265] FALSE FALSE FALSE FALSE FALSE FALSE ...
 $ slab     : int [1:9] 65 66 67 68 69 70 71 72 73
 $ slab.null: logi TRUE
 $ measure  : chr "GEN"
 $ method   : chr "ML"
 $ weighted : logi TRUE
 $ knha     : logi FALSE
 $ dfs      : logi NA
 $ s2w      : num 1
 $ btt      : int [1:3] 2 3 4
 $ intercept: logi TRUE
 $ digits   : num 4
 $ level    : num 95
 $ sparse   : logi FALSE
 $ control  : list()
 $ verbose  : logi FALSE
 $ add      : num 0.5
 $ to       : chr "only0"
 $ drop00   : logi FALSE
 $ fit.stats:'data.frame':      5 obs. of  2 variables:
  ..$ ML  : num [1:5] 10.52 8.42 -11.04 -10.05 8.96
  ..$ REML: num [1:5] 4.784 -9.567 0.433 -1.52 60.433
 $ version  :Classes 'package_version', 'numeric_version'  hidden list of 1
  ..$ : int [1:3] 1 9 8
 $ model    : chr "rma.uni"
 $ call     : language rma(yi = ERR, sei = Standard_deviation, mods = ~factor(Age_exposure_range),      data = meta.data, subset = (Code == 5), method = "ML")
 - attr(*, "class")= chr [1:2] "rma.uni" "rma"
> 
> #improvement in fit over null
> anova(meta.other.heart,meta.other.heart.age)
        df      AIC      BIC     AICc  logLik    LRT   pval      QE  tau^2
Full     5 -11.0381 -10.0520   8.9619 10.5190                8.5057 0.0000
Reduced  2 -14.6346 -14.2401 -12.6346  9.3173 2.4035 0.4930 10.9582 0.0000
           R^2
Full          
Reduced 24.07%
> 
> #AIC
> meta.other.heart.age.AIC <- meta.other.heart.age$fit.stats$ML[3]
> 
> meta.other.heart.age.AIC
[1] -11.038082973491882
> 
> #Model adjusting for fractionation
> meta.other.heart.frac <- rma(yi = ERR, sei = Standard_deviation, mods = ~ factor(Radiation_type), data = meta.data, method="ML", subset = (Code == 5))
> 
> summary(meta.other.heart.frac)

Mixed-Effects Model (k = 9; tau^2 estimator: ML)

  logLik  deviance       AIC       BIC      AICc  
 10.3839    8.6875  -12.7678  -11.9789   -2.7678  

tau^2 (estimated amount of residual heterogeneity):     0.0000 (SE = 0.0001)
tau (square root of estimated tau^2 value):             0.0060
I^2 (residual heterogeneity / unaccounted variability): 9.81%
H^2 (unaccounted variability / sampling variability):   1.11
R^2 (amount of heterogeneity accounted for):            0.00%

Test for Residual Heterogeneity: 
QE(df = 6) = 8.8297, p-val = 0.1834

Test of Moderators (coefficient(s) 2,3): 
QM(df = 2) = 2.1333, p-val = 0.3442

Model Results:

                                                         estimate      se
intrcpt                                                    0.1426  0.0667
factor(Radiation_type)Acute high dose rate fractionated   -0.0478  0.0670
factor(Radiation_type)Low dose rate                       -0.3999  0.2844
                                                            zval    pval
intrcpt                                                   2.1389  0.0324
factor(Radiation_type)Acute high dose rate fractionated  -0.7124  0.4762
factor(Radiation_type)Low dose rate                      -1.4060  0.1597
                                                           ci.lb   ci.ub   
intrcpt                                                   0.0119  0.2733  *
factor(Radiation_type)Acute high dose rate fractionated  -0.1792  0.0836   
factor(Radiation_type)Low dose rate                      -0.9572  0.1575   

---
Signif. codes:  0 ‘***’ 0.001 ‘**’ 0.01 ‘*’ 0.050000000000000003 ‘.’ 0.10000000000000001 ‘ ’ 1 

> 
> #improvement in fit over null
> anova(meta.other.heart,meta.other.heart.frac)
        df      AIC      BIC     AICc  logLik    LRT   pval      QE  tau^2 R^2
Full     4 -12.7678 -11.9789  -2.7678 10.3839                8.8297 0.0000    
Reduced  2 -14.6346 -14.2401 -12.6346  9.3173 2.1333 0.3442 10.9582 0.0000  0%
> 
> #AIC
> meta.other.heart.frac.AIC <- meta.other.heart.frac$fit.stats$ML[3]
> 
> meta.other.heart.frac.AIC
[1] -12.767846723478634
> 
> #Model adjusting for dose
> meta.other.heart.dose <- rma(yi = ERR, sei = Standard_deviation, mods = ~ Mean_dose, data = meta.data, method="ML", subset = (Code == 5))
> 
> summary(meta.other.heart.dose)

Mixed-Effects Model (k = 9; tau^2 estimator: ML)

  logLik  deviance       AIC       BIC      AICc  
  9.8477    9.7600  -13.6953  -13.1037   -8.8953  

tau^2 (estimated amount of residual heterogeneity):     0.0000 (SE = 0.0001)
tau (square root of estimated tau^2 value):             0.0052
I^2 (residual heterogeneity / unaccounted variability): 6.49%
H^2 (unaccounted variability / sampling variability):   1.07
R^2 (amount of heterogeneity accounted for):            23.50%

Test for Residual Heterogeneity: 
QE(df = 7) = 9.8499, p-val = 0.1972

Test of Moderators (coefficient(s) 2): 
QM(df = 1) = 1.0663, p-val = 0.3018

Model Results:

           estimate      se    zval    pval    ci.lb   ci.ub   
intrcpt      0.0552  0.0395  1.3984  0.1620  -0.0222  0.1325   
Mean_dose    0.0037  0.0036  1.0326  0.3018  -0.0033  0.0108   

---
Signif. codes:  0 ‘***’ 0.001 ‘**’ 0.01 ‘*’ 0.050000000000000003 ‘.’ 0.10000000000000001 ‘ ’ 1 

> 
> #improvement in fit over null
> anova(meta.other.heart,meta.other.heart.dose)
        df      AIC      BIC     AICc logLik    LRT   pval      QE  tau^2   R^2
Full     3 -13.6953 -13.1037  -8.8953 9.8477                9.8499 0.0000      
Reduced  2 -14.6346 -14.2401 -12.6346 9.3173 1.0607 0.3030 10.9582 0.0000 23.5%
> 
> #AIC
> meta.other.heart.dose.AIC <- meta.other.heart.dose$fit.stats$ML[3]
> 
> meta.other.heart.dose.AIC
[1] -13.69532459565913
> 
> #Model adjusting for exposure age, fractionation
> meta.other.heart.age.frac <- rma(yi = ERR, sei = Standard_deviation, mods = ~ factor(Age_exposure_range) + factor(Radiation_type), data = meta.data, method="ML", subset = (Code == 5))
Warning message:
In rma(yi = ERR, sei = Standard_deviation, mods = ~factor(Age_exposure_range) +  :
  Redundant predictors dropped from the model.
> 
> summary(meta.other.heart.age.frac)

Mixed-Effects Model (k = 9; tau^2 estimator: ML)

  logLik  deviance       AIC       BIC      AICc  
 11.7126    6.0302  -11.4251  -10.2418   30.5749  

tau^2 (estimated amount of residual heterogeneity):     0.0000 (SE = 0.0001)
tau (square root of estimated tau^2 value):             0.0048
I^2 (residual heterogeneity / unaccounted variability): 9.19%
H^2 (unaccounted variability / sampling variability):   1.10
R^2 (amount of heterogeneity accounted for):            35.17%

Test for Residual Heterogeneity: 
QE(df = 4) = 6.1016, p-val = 0.1917

Test of Moderators (coefficient(s) 2,3,4,5): 
QM(df = 4) = 4.8036, p-val = 0.3081

Model Results:

                                                         estimate      se
intrcpt                                                   -0.2572  0.2764
factor(Age_exposure_range)All ages                         0.3999  0.2843
factor(Age_exposure_range)Childhood                        0.4834  0.2890
factor(Age_exposure_range)Young adult                      0.5278  0.3836
factor(Radiation_type)Acute high dose rate fractionated   -0.1297  0.0839
                                                            zval    pval
intrcpt                                                  -0.9306  0.3521
factor(Age_exposure_range)All ages                        1.4064  0.1596
factor(Age_exposure_range)Childhood                       1.6731  0.0943
factor(Age_exposure_range)Young adult                     1.3760  0.1688
factor(Radiation_type)Acute high dose rate fractionated  -1.5455  0.1222
                                                           ci.lb   ci.ub   
intrcpt                                                  -0.7990  0.2846   
factor(Age_exposure_range)All ages                       -0.1574  0.9572   
factor(Age_exposure_range)Childhood                      -0.0829  1.0498  .
factor(Age_exposure_range)Young adult                    -0.2240  1.2796   
factor(Radiation_type)Acute high dose rate fractionated  -0.2941  0.0348   

---
Signif. codes:  0 ‘***’ 0.001 ‘**’ 0.01 ‘*’ 0.050000000000000003 ‘.’ 0.10000000000000001 ‘ ’ 1 

> 
> #improvement in fit over null
> anova(meta.other.heart,meta.other.heart.age.frac)
        df      AIC      BIC     AICc  logLik    LRT   pval      QE  tau^2
Full     6 -11.4251 -10.2418  30.5749 11.7126                6.1016 0.0000
Reduced  2 -14.6346 -14.2401 -12.6346  9.3173 4.7905 0.3095 10.9582 0.0000
           R^2
Full          
Reduced 35.17%
> 
> #improvement in fit over model adjusted for age
> anova(meta.other.heart.age,meta.other.heart.age.frac)
        df      AIC      BIC    AICc  logLik    LRT   pval     QE  tau^2    R^2
Full     6 -11.4251 -10.2418 30.5749 11.7126               6.1016 0.0000       
Reduced  5 -11.0381 -10.0520  8.9619 10.5190 2.3870 0.1223 8.5057 0.0000 14.63%
> 
> #improvement in fit over model adjusted for dose fractionation
> anova(meta.other.heart.frac,meta.other.heart.age.frac)
        df      AIC      BIC    AICc  logLik    LRT   pval     QE  tau^2    R^2
Full     6 -11.4251 -10.2418 30.5749 11.7126               6.1016 0.0000       
Reduced  4 -12.7678 -11.9789 -2.7678 10.3839 2.6573 0.2648 8.8297 0.0000 36.13%
> 
> #AIC
> meta.other.heart.age.frac.AIC <- meta.other.heart.age.frac$fit.stats$ML[3]
> 
> meta.other.heart.age.frac.AIC
[1] -11.425120698082665
> 
> #Model adjusting for exposure age, dose
> meta.other.heart.age.dose <- rma(yi = ERR, sei = Standard_deviation, mods = ~ factor(Age_exposure_range) + Mean_dose, data = meta.data, method="ML", subset = (Code == 5))
Warning message:
In rma(yi = ERR, sei = Standard_deviation, mods = ~factor(Age_exposure_range) +  :
  Redundant predictors dropped from the model.
> 
> summary(meta.other.heart.age.dose)

Mixed-Effects Model (k = 9; tau^2 estimator: ML)

  logLik  deviance       AIC       BIC      AICc  
 11.7140    6.0274  -11.4280  -10.2446   30.5720  

tau^2 (estimated amount of residual heterogeneity):     0.0000 (SE = 0.0001)
tau (square root of estimated tau^2 value):             0.0048
I^2 (residual heterogeneity / unaccounted variability): 9.19%
H^2 (unaccounted variability / sampling variability):   1.10
R^2 (amount of heterogeneity accounted for):            35.18%

Test for Residual Heterogeneity: 
QE(df = 4) = 6.0988, p-val = 0.1919

Test of Moderators (coefficient(s) 2,3,4,5): 
QM(df = 4) = 4.8064, p-val = 0.3077

Model Results:

                                       estimate      se     zval    pval
intrcpt                                 -0.2034  0.2786  -0.7299  0.4654
factor(Age_exposure_range)All ages       0.3960  0.2839   1.3949  0.1630
factor(Age_exposure_range)Childhood      5.8387  3.5575   1.6412  0.1008
factor(Age_exposure_range)Young adult   15.6632  9.8781   1.5856  0.1128
Mean_dose                               -0.4990  0.3227  -1.5464  0.1220
                                         ci.lb    ci.ub   
intrcpt                                -0.7495   0.3427   
factor(Age_exposure_range)All ages     -0.1604   0.9524   
factor(Age_exposure_range)Childhood    -1.1340  12.8113   
factor(Age_exposure_range)Young adult  -3.6976  35.0240   
Mean_dose                              -1.1314   0.1334   

---
Signif. codes:  0 ‘***’ 0.001 ‘**’ 0.01 ‘*’ 0.050000000000000003 ‘.’ 0.10000000000000001 ‘ ’ 1 

> 
> #improvement in fit over null
> anova(meta.other.heart,meta.other.heart.age.dose)
        df      AIC      BIC     AICc  logLik    LRT   pval      QE  tau^2
Full     6 -11.4280 -10.2446  30.5720 11.7140                6.0988 0.0000
Reduced  2 -14.6346 -14.2401 -12.6346  9.3173 4.7934 0.3092 10.9582 0.0000
           R^2
Full          
Reduced 35.18%
> 
> #improvement in fit over model adjusted for age
> anova(meta.other.heart.age,meta.other.heart.age.dose)
        df      AIC      BIC    AICc  logLik    LRT   pval     QE  tau^2    R^2
Full     6 -11.4280 -10.2446 30.5720 11.7140               6.0988 0.0000       
Reduced  5 -11.0381 -10.0520  8.9619 10.5190 2.3899 0.1221 8.5057 0.0000 14.63%
> 
> #improvement in fit over model adjusted for dose
> anova(meta.other.heart.dose,meta.other.heart.age.dose)
        df      AIC      BIC    AICc  logLik    LRT   pval     QE  tau^2    R^2
Full     6 -11.4280 -10.2446 30.5720 11.7140               6.0988 0.0000       
Reduced  3 -13.6953 -13.1037 -8.8953  9.8477 3.7326 0.2918 9.8499 0.0000 15.26%
> 
> #AIC
> meta.other.heart.age.dose.AIC <- meta.other.heart.age.dose$fit.stats$ML[3]
> 
> meta.other.heart.age.dose.AIC
[1] -11.427970103768565
> 
> #Model adjusting for fractionation, dose
> meta.other.heart.frac.dose <- rma(yi = ERR, sei = Standard_deviation, mods = ~ factor(Radiation_type) + Mean_dose, data = meta.data, method="ML", subset = (Code == 5))
> 
> summary(meta.other.heart.frac.dose)

Mixed-Effects Model (k = 9; tau^2 estimator: ML)

  logLik  deviance       AIC       BIC      AICc  
 11.6322    6.1909  -13.2644  -12.2783    6.7356  

tau^2 (estimated amount of residual heterogeneity):     0.0000 (SE = 0.0001)
tau (square root of estimated tau^2 value):             0.0049
I^2 (residual heterogeneity / unaccounted variability): 7.73%
H^2 (unaccounted variability / sampling variability):   1.08
R^2 (amount of heterogeneity accounted for):            33.26%

Test for Residual Heterogeneity: 
QE(df = 5) = 6.2663, p-val = 0.2812

Test of Moderators (coefficient(s) 2,3,4): 
QM(df = 3) = 4.6414, p-val = 0.2000

Model Results:

                                                         estimate      se
intrcpt                                                    0.1420  0.0666
factor(Radiation_type)Acute high dose rate fractionated   -0.1245  0.0827
factor(Radiation_type)Low dose rate                       -0.4000  0.2843
Mean_dose                                                  0.0071  0.0045
                                                            zval    pval
intrcpt                                                   2.1305  0.0331
factor(Radiation_type)Acute high dose rate fractionated  -1.5046  0.1324
factor(Radiation_type)Low dose rate                      -1.4066  0.1596
Mean_dose                                                 1.5841  0.1132
                                                           ci.lb   ci.ub   
intrcpt                                                   0.0114  0.2725  *
factor(Radiation_type)Acute high dose rate fractionated  -0.2866  0.0377   
factor(Radiation_type)Low dose rate                      -0.9573  0.1574   
Mean_dose                                                -0.0017  0.0159   

---
Signif. codes:  0 ‘***’ 0.001 ‘**’ 0.01 ‘*’ 0.050000000000000003 ‘.’ 0.10000000000000001 ‘ ’ 1 

> 
> #improvement in fit over null
> anova(meta.other.heart,meta.other.heart.frac.dose)
        df      AIC      BIC     AICc  logLik    LRT   pval      QE  tau^2
Full     5 -13.2644 -12.2783   6.7356 11.6322                6.2663 0.0000
Reduced  2 -14.6346 -14.2401 -12.6346  9.3173 4.6298 0.2010 10.9582 0.0000
           R^2
Full          
Reduced 33.26%
> 
> #improvement in fit over model adjusted for dose fractionation
> anova(meta.other.heart.frac,meta.other.heart.frac.dose)
        df      AIC      BIC    AICc  logLik    LRT   pval     QE  tau^2    R^2
Full     5 -13.2644 -12.2783  6.7356 11.6322               6.2663 0.0000       
Reduced  4 -12.7678 -11.9789 -2.7678 10.3839 2.4966 0.1141 8.8297 0.0000 34.24%
> 
> #improvement in fit over model adjusted for dose
> anova(meta.other.heart.dose,meta.other.heart.frac.dose)
        df      AIC      BIC    AICc  logLik    LRT   pval     QE  tau^2    R^2
Full     5 -13.2644 -12.2783  6.7356 11.6322               6.2663 0.0000       
Reduced  3 -13.6953 -13.1037 -8.8953  9.8477 3.5691 0.1679 9.8499 0.0000 12.76%
> 
> #AIC
> meta.other.heart.frac.dose.AIC <- meta.other.heart.frac.dose$fit.stats$ML[3]
> 
> meta.other.heart.frac.dose.AIC
[1] -13.264413791874055
> 
> #Model adjusting for exposure age, fractionation, dose
> meta.other.heart.age.frac.dose <- rma(yi = ERR, sei = Standard_deviation, mods = ~ factor(Age_exposure_range) + factor(Radiation_type) + Mean_dose, data = meta.data, method="ML", subset = (Code == 5))
Warning message:
In rma(yi = ERR, sei = Standard_deviation, mods = ~factor(Age_exposure_range) +  :
  Redundant predictors dropped from the model.
> 
> summary(meta.other.heart.age.frac.dose)

Mixed-Effects Model (k = 9; tau^2 estimator: ML)

  logLik  deviance       AIC       BIC      AICc  
 11.7167    6.0220   -9.4334   -8.0528  102.5666  

tau^2 (estimated amount of residual heterogeneity):     0.0000 (SE = 0.0001)
tau (square root of estimated tau^2 value):             0.0048
I^2 (residual heterogeneity / unaccounted variability): 11.99%
H^2 (unaccounted variability / sampling variability):   1.14
R^2 (amount of heterogeneity accounted for):            34.54%

Test for Residual Heterogeneity: 
QE(df = 3) = 6.0937, p-val = 0.1071

Test of Moderators (coefficient(s) 2,3,4,5,6): 
QM(df = 5) = 4.8113, p-val = 0.4393

Model Results:

                                                         estimate        se
intrcpt                                                    0.0239    3.1120
factor(Age_exposure_range)All ages                         0.3792    0.3644
factor(Age_exposure_range)Childhood                       28.4379  308.1982
factor(Age_exposure_range)Young adult                     79.5354  871.0613
factor(Radiation_type)Acute high dose rate fractionated    0.5476    7.4670
Mean_dose                                                 -2.6048   28.7175
                                                            zval    pval
intrcpt                                                   0.0077  0.9939
factor(Age_exposure_range)All ages                        1.0406  0.2981
factor(Age_exposure_range)Childhood                       0.0923  0.9265
factor(Age_exposure_range)Young adult                     0.0913  0.9272
factor(Radiation_type)Acute high dose rate fractionated   0.0733  0.9415
Mean_dose                                                -0.0907  0.9277
                                                              ci.lb      ci.ub
intrcpt                                                     -6.0755     6.1233
factor(Age_exposure_range)All ages                          -0.3351     1.0935
factor(Age_exposure_range)Childhood                       -575.6195   632.4953
factor(Age_exposure_range)Young adult                    -1627.7134  1786.7842
factor(Radiation_type)Acute high dose rate fractionated    -14.0875    15.1827
Mean_dose                                                  -58.8900    53.6805
                                                          
intrcpt                                                   
factor(Age_exposure_range)All ages                        
factor(Age_exposure_range)Childhood                       
factor(Age_exposure_range)Young adult                     
factor(Radiation_type)Acute high dose rate fractionated   
Mean_dose                                                 

---
Signif. codes:  0 ‘***’ 0.001 ‘**’ 0.01 ‘*’ 0.050000000000000003 ‘.’ 0.10000000000000001 ‘ ’ 1 

> 
> #improvement in fit over null
> anova(meta.other.heart,meta.other.heart.age.frac.dose)
        df      AIC      BIC     AICc  logLik    LRT   pval      QE  tau^2
Full     7  -9.4334  -8.0528 102.5666 11.7167                6.0937 0.0000
Reduced  2 -14.6346 -14.2401 -12.6346  9.3173 4.7988 0.4409 10.9582 0.0000
           R^2
Full          
Reduced 34.54%
> 
> #improvement in fit over model adjusted for age, dose fractionation
> anova(meta.other.heart.age.frac,meta.other.heart.age.frac.dose)
        df      AIC      BIC     AICc  logLik    LRT   pval     QE  tau^2 R^2
Full     7  -9.4334  -8.0528 102.5666 11.7167               6.0937 0.0000    
Reduced  6 -11.4251 -10.2418  30.5749 11.7126 0.0082 0.9276 6.1016 0.0000  0%
> 
> #improvement in fit over model adjusted for age, dose
> anova(meta.other.heart.age.dose,meta.other.heart.age.frac.dose)
        df      AIC      BIC     AICc  logLik    LRT   pval     QE  tau^2 R^2
Full     7  -9.4334  -8.0528 102.5666 11.7167               6.0937 0.0000    
Reduced  6 -11.4280 -10.2446  30.5720 11.7140 0.0054 0.9414 6.0988 0.0000  0%
> 
> #improvement in fit over model adjusted for dose, dose fractionation
> anova(meta.other.heart.frac.dose,meta.other.heart.age.frac.dose)
        df      AIC      BIC     AICc  logLik    LRT   pval     QE  tau^2   R^2
Full     7  -9.4334  -8.0528 102.5666 11.7167               6.0937 0.0000      
Reduced  5 -13.2644 -12.2783   6.7356 11.6322 0.1690 0.9190 6.2663 0.0000 1.92%
> 
> #AIC
> meta.other.heart.age.frac.dose.AIC <- meta.other.heart.age.frac.dose$fit.stats$ML[3]
> 
> meta.other.heart.age.frac.dose.AIC
[1] -9.4333691876786823
> 
> ##########################################################
> ##########################################################
> ##Meta-regression analysis of cerebrovascular disease   ##
> ##########################################################
> ##########################################################
> 
> #ML random effects estimate
> meta.cerebrovasc <- rma(yi = ERR, sei = Standard_deviation, data = meta.data, method="ML", subset = (Code == 7))
> 
> summary(meta.cerebrovasc)

Random-Effects Model (k = 12; tau^2 estimator: ML)

  logLik  deviance       AIC       BIC      AICc  
 -7.3445   20.4280   18.6889   19.6587   20.0222  

tau^2 (estimated amount of total heterogeneity): 0.0318 (SE = 0.0245)
tau (square root of estimated tau^2 value):      0.1784
I^2 (total heterogeneity / total variability):   73.10%
H^2 (total variability / sampling variability):  3.72

Test for Heterogeneity: 
Q(df = 11) = 51.9707, p-val < .0001

Model Results:

estimate       se     zval     pval    ci.lb    ci.ub          
  0.2394   0.0824   2.9045   0.0037   0.0778   0.4009       ** 

---
Signif. codes:  0 ‘***’ 0.001 ‘**’ 0.01 ‘*’ 0.050000000000000003 ‘.’ 0.10000000000000001 ‘ ’ 1 

> 
> str(meta.cerebrovasc)
List of 72
 $ b        : num [1, 1] 0.239
  ..- attr(*, "dimnames")=List of 2
  .. ..$ : chr "intrcpt"
  .. ..$ : NULL
 $ se       : num 0.0824
 $ zval     : num 2.9
 $ pval     : num 0.00368
 $ ci.lb    : num 0.0778
 $ ci.ub    : num 0.401
 $ vb       : num [1, 1] 0.00679
  ..- attr(*, "dimnames")=List of 2
  .. ..$ : chr "intrcpt"
  .. ..$ : chr "intrcpt"
 $ tau2     : num 0.0318
 $ se.tau2  : num 0.0245
 $ tau2.fix : logi FALSE
 $ k        : int 12
 $ k.f      : int 12
 $ k.eff    : int 12
 $ p        : int 1
 $ p.eff    : int 1
 $ parms    : num 2
 $ m        : int 1
 $ QE       : num 52
 $ QEp      : num 2.76e-07
 $ QM       : num 8.44
 $ QMp      : num 0.00368
 $ I2       : num 73.1
 $ H2       : num 3.72
 $ R2       : NULL
 $ int.only : logi TRUE
 $ int.incl : logi TRUE
 $ allvipos : logi TRUE
 $ coef.na  : Named logi FALSE
  ..- attr(*, "names")= chr "X"
 $ yi       : atomic [1:12] 0.07 0.88 0.161 -0.29 17.4 0.12 -0.06 0.422 0.44 0.497 ...
  ..- attr(*, "measure")= chr "GEN"
  ..- attr(*, "slab")= int [1:12] 86 87 88 89 90 91 92 93 94 95 ...
 $ vi       : num [1:12] 6.66e-03 9.55e-01 1.15e-01 8.16e-02 1.76e+02 ...
 $ X        : num [1:12, 1] 1 1 1 1 1 1 1 1 1 1 ...
  ..- attr(*, "dimnames")=List of 2
  .. ..$ : NULL
  .. ..$ : chr "intrcpt"
 $ weights  : NULL
 $ yi.f     : atomic [1:12] 0.07 0.88 0.161 -0.29 17.4 0.12 -0.06 0.422 0.44 0.497 ...
  ..- attr(*, "measure")= chr "GEN"
  ..- attr(*, "slab")= int [1:12] 86 87 88 89 90 91 92 93 94 95 ...
 $ vi.f     : num [1:12] 6.66e-03 9.55e-01 1.15e-01 8.16e-02 1.76e+02 ...
 $ X.f      : num [1:12, 1] 1 1 1 1 1 1 1 1 1 1 ...
  ..- attr(*, "dimnames")=List of 2
  .. ..$ : NULL
  .. ..$ : chr "intrcpt"
 $ weights.f: NULL
 $ M        : num [1:12, 1:12] 0.0385 0 0 0 0 ...
 $ ai.f     : logi NA
 $ bi.f     : logi NA
 $ ci.f     : logi NA
 $ di.f     : logi NA
 $ x1i.f    : logi NA
 $ x2i.f    : logi NA
 $ t1i.f    : logi NA
 $ t2i.f    : logi NA
 $ ni       : NULL
 $ ni.f     : NULL
 $ ids      : int [1:12] 86 87 88 89 90 91 92 93 94 95 ...
 $ not.na   : logi [1:12] TRUE TRUE TRUE TRUE TRUE TRUE ...
 $ subset   : logi [1:265] FALSE FALSE FALSE FALSE FALSE FALSE ...
 $ slab     : int [1:12] 86 87 88 89 90 91 92 93 94 95 ...
 $ slab.null: logi TRUE
 $ measure  : chr "GEN"
 $ method   : chr "ML"
 $ weighted : logi TRUE
 $ knha     : logi FALSE
 $ dfs      : logi NA
 $ s2w      : num 1
 $ btt      : num 1
 $ intercept: logi TRUE
 $ digits   : num 4
 $ level    : num 95
 $ sparse   : logi FALSE
 $ control  : list()
 $ verbose  : logi FALSE
 $ add      : num 0.5
 $ to       : chr "only0"
 $ drop00   : logi FALSE
 $ fit.stats:'data.frame':      5 obs. of  2 variables:
  ..$ ML  : num [1:5] -7.34 20.43 18.69 19.66 20.02
  ..$ REML: num [1:5] -7.68 15.36 19.36 20.15 20.86
 $ version  :Classes 'package_version', 'numeric_version'  hidden list of 1
  ..$ : int [1:3] 1 9 8
 $ model    : chr "rma.uni"
 $ call     : language rma(yi = ERR, sei = Standard_deviation, data = meta.data, subset = (Code ==      7), method = "ML")
 - attr(*, "class")= chr [1:2] "rma.uni" "rma"
>  
> #Funnel plot
> dev.off()
null device 
          1 
> 
> funnel(meta.cerebrovasc)
> 
> #Forest plot
> meta.data.cerebrovasc<-subset(meta.data, Code == 7)
> 
> #AIC
> meta.cerebrovasc.AIC <- meta.cerebrovasc$fit.stats$ML[3]
> 
> meta.cerebrovasc.AIC
[1] 18.688902293707343
> 
> #This is not so flexible
> #options(digits=2)
> 
> #forest(meta.cerebrovasc,slab=paste(meta.data.cerebrovasc$Author, meta.data.cerebrovasc$Year, sep=" et al "))
> 
> #This is more flexible, if longwinded
> rand.eff.mean.cerebrovasc <- meta.cerebrovasc$b[1,1]
> 
> rand.eff.SE.cerebrovasc <- meta.cerebrovasc$se
> 
> rand.eff.lower95.cerebrovasc <- rand.eff.mean.cerebrovasc - qnorm(0.975)*rand.eff.SE.cerebrovasc
> 
> rand.eff.upper95.cerebrovasc <- rand.eff.mean.cerebrovasc + qnorm(0.975)*rand.eff.SE.cerebrovasc
> 
> pval.cerebrovasc <- 1-pnorm(rand.eff.mean.cerebrovasc/rand.eff.SE.cerebrovasc)
> 
> cbind(rand.eff.mean.cerebrovasc,rand.eff.lower95.cerebrovasc,rand.eff.upper95.cerebrovasc,pval.cerebrovasc)
        rand.eff.mean.cerebrovasc rand.eff.lower95.cerebrovasc
intrcpt       0.23937583807788024         0.077843715668799662
        rand.eff.upper95.cerebrovasc      pval.cerebrovasc
intrcpt          0.40090796048696081 0.0018392747867511661
> 
> lab <- paste(meta.data.cerebrovasc$Author, meta.data.cerebrovasc$Year, sep=" et al ")
> 
> lab<-c(lab,"Random effects estimate")
> 
> lab
 [1] "Yamada et al 2004"       "Vrijheid et al 2007"    
 [3] "Muirhead et al 2009"     "Lane et al 2010"        
 [5] "Laurent et al 2010"      "Shimizu et al 2010"     
 [7] "Grosche et al 2011"      "Little et al 2012"      
 [9] "Kreuzer et al 2013"      "Moseeva et al 2014"     
[11] "Kashcheev et al 2016"    "Little et al 2016"      
[13] "Random effects estimate"
> 
> dev.off()
null device 
          1 
> 
> forestplot(mean= c(meta.data.cerebrovasc$ERR,rand.eff.mean.cerebrovasc), lower=c(meta.data.cerebrovasc$Lower_95_CI,rand.eff.lower95.cerebrovasc), upper=c(meta.data.cerebrovasc$Upper_95_CI,rand.eff.upper95.cerebrovasc), labeltext=c(lab),boxsize=0.1,xticks=c(-0.1,0.0,0.10,0.20,0.30,0.4,0.5),clip=c(-0.1,0.5),txt_gp=fpTxtGp(label=gpar(cex=1.0),xlab=gpar(cex=1.0),ticks=gpar(cex=0.75)), xlab="ERR / Gy", vertices = TRUE)
> 
> ###########################################################################
> #Now adjust for all 3 single, 3 pairwise and all three adjustment factors #
> ###########################################################################
> 
> #Model adjusting for exposure age
> meta.cerebrovasc.age <- rma(yi = ERR, sei = Standard_deviation, mods = ~ factor(Age_exposure_range), data = meta.data, method="ML", subset = (Code == 7))
Warning message:
In rma(yi = ERR, sei = Standard_deviation, mods = ~factor(Age_exposure_range),  :
  Redundant predictors dropped from the model.
> 
> summary(meta.cerebrovasc.age)

Mixed-Effects Model (k = 12; tau^2 estimator: ML)

  logLik  deviance       AIC       BIC      AICc  
 -2.5431   10.8253   11.0862   12.5409   14.0862  

tau^2 (estimated amount of residual heterogeneity):     0.0000 (SE = 0.0016)
tau (square root of estimated tau^2 value):             0.0020
I^2 (residual heterogeneity / unaccounted variability): 0.02%
H^2 (unaccounted variability / sampling variability):   1.00
R^2 (amount of heterogeneity accounted for):            99.99%

Test for Residual Heterogeneity: 
QE(df = 10) = 10.8206, p-val = 0.3717

Test of Moderators (coefficient(s) 2): 
QM(df = 1) = 41.0749, p-val < .0001

Model Results:

                                    estimate      se     zval    pval    ci.lb
intrcpt                               0.4606  0.0438  10.5120  <.0001   0.3747
factor(Age_exposure_range)All ages   -0.3497  0.0546  -6.4090  <.0001  -0.4566
                                      ci.ub     
intrcpt                              0.5465  ***
factor(Age_exposure_range)All ages  -0.2427  ***

---
Signif. codes:  0 ‘***’ 0.001 ‘**’ 0.01 ‘*’ 0.050000000000000003 ‘.’ 0.10000000000000001 ‘ ’ 1 

> 
> str(meta.cerebrovasc.age)
List of 72
 $ b        : num [1:2, 1] 0.461 -0.35
  ..- attr(*, "dimnames")=List of 2
  .. ..$ : chr [1:2] "intrcpt" "factor(Age_exposure_range)All ages"
  .. ..$ : NULL
 $ se       : num [1:2] 0.0438 0.0546
 $ zval     : num [1:2] 10.51 -6.41
 $ pval     : num [1:2] 7.61e-26 1.47e-10
 $ ci.lb    : num [1:2] 0.375 -0.457
 $ ci.ub    : num [1:2] 0.546 -0.243
 $ vb       : num [1:2, 1:2] 0.00192 -0.00192 -0.00192 0.00298
  ..- attr(*, "dimnames")=List of 2
  .. ..$ : chr [1:2] "intrcpt" "factor(Age_exposure_range)All ages"
  .. ..$ : chr [1:2] "intrcpt" "factor(Age_exposure_range)All ages"
 $ tau2     : num 4.2e-06
 $ se.tau2  : num 0.00161
 $ tau2.fix : logi FALSE
 $ k        : int 12
 $ k.f      : int 12
 $ k.eff    : int 12
 $ p        : int 2
 $ p.eff    : int 2
 $ parms    : num 3
 $ m        : int 1
 $ QE       : num 10.8
 $ QEp      : num 0.372
 $ QM       : num 41.1
 $ QMp      : num 1.47e-10
 $ I2       : num 0.0219
 $ H2       : num 1
 $ R2       : num 100
 $ int.only : logi FALSE
 $ int.incl : logi TRUE
 $ allvipos : logi TRUE
 $ coef.na  : Named logi [1:5] FALSE FALSE TRUE TRUE TRUE
  ..- attr(*, "names")= chr [1:5] "Xintrcpt" "Xfactor(Age_exposure_range)All ages" "Xfactor(Age_exposure_range)Childhood" "Xfactor(Age_exposure_range)Old adult" ...
 $ yi       : atomic [1:12] 0.07 0.88 0.161 -0.29 17.4 0.12 -0.06 0.422 0.44 0.497 ...
  ..- attr(*, "measure")= chr "GEN"
  ..- attr(*, "slab")= int [1:12] 86 87 88 89 90 91 92 93 94 95 ...
 $ vi       : num [1:12] 6.66e-03 9.55e-01 1.15e-01 8.16e-02 1.76e+02 ...
 $ X        : num [1:12, 1:2] 1 1 1 1 1 1 1 1 1 1 ...
  ..- attr(*, "dimnames")=List of 2
  .. ..$ : chr [1:12] "86" "87" "88" "89" ...
  .. ..$ : chr [1:2] "intrcpt" "factor(Age_exposure_range)All ages"
 $ weights  : NULL
 $ yi.f     : atomic [1:12] 0.07 0.88 0.161 -0.29 17.4 0.12 -0.06 0.422 0.44 0.497 ...
  ..- attr(*, "measure")= chr "GEN"
  ..- attr(*, "slab")= int [1:12] 86 87 88 89 90 91 92 93 94 95 ...
 $ vi.f     : num [1:12] 6.66e-03 9.55e-01 1.15e-01 8.16e-02 1.76e+02 ...
 $ X.f      : num [1:12, 1:2] 1 1 1 1 1 1 1 1 1 1 ...
  ..- attr(*, "dimnames")=List of 2
  .. ..$ : chr [1:12] "86" "87" "88" "89" ...
  .. ..$ : chr [1:2] "intrcpt" "factor(Age_exposure_range)All ages"
 $ weights.f: NULL
 $ M        : num [1:12, 1:12] 0.00667 0 0 0 0 ...
 $ ai.f     : logi NA
 $ bi.f     : logi NA
 $ ci.f     : logi NA
 $ di.f     : logi NA
 $ x1i.f    : logi NA
 $ x2i.f    : logi NA
 $ t1i.f    : logi NA
 $ t2i.f    : logi NA
 $ ni       : NULL
 $ ni.f     : NULL
 $ ids      : int [1:12] 86 87 88 89 90 91 92 93 94 95 ...
 $ not.na   : logi [1:12] TRUE TRUE TRUE TRUE TRUE TRUE ...
 $ subset   : logi [1:265] FALSE FALSE FALSE FALSE FALSE FALSE ...
 $ slab     : int [1:12] 86 87 88 89 90 91 92 93 94 95 ...
 $ slab.null: logi TRUE
 $ measure  : chr "GEN"
 $ method   : chr "ML"
 $ weighted : logi TRUE
 $ knha     : logi FALSE
 $ dfs      : logi NA
 $ s2w      : num 1
 $ btt      : int 2
 $ intercept: logi TRUE
 $ digits   : num 4
 $ level    : num 95
 $ sparse   : logi FALSE
 $ control  : list()
 $ verbose  : logi FALSE
 $ add      : num 0.5
 $ to       : chr "only0"
 $ drop00   : logi FALSE
 $ fit.stats:'data.frame':      5 obs. of  2 variables:
  ..$ ML  : num [1:5] -2.54 10.83 11.09 12.54 14.09
  ..$ REML: num [1:5] -5.53 11.05 17.05 17.96 21.05
 $ version  :Classes 'package_version', 'numeric_version'  hidden list of 1
  ..$ : int [1:3] 1 9 8
 $ model    : chr "rma.uni"
 $ call     : language rma(yi = ERR, sei = Standard_deviation, mods = ~factor(Age_exposure_range),      data = meta.data, subset = (Code == 7), method = "ML")
 - attr(*, "class")= chr [1:2] "rma.uni" "rma"
> 
> #improvement in fit over null
> anova(meta.cerebrovasc,meta.cerebrovasc.age)
        df     AIC     BIC    AICc  logLik    LRT   pval      QE  tau^2    R^2
Full     3 11.0862 12.5409 14.0862 -2.5431               10.8206 0.0000       
Reduced  2 18.6889 19.6587 20.0222 -7.3445 9.6027 0.0019 51.9707 0.0318 99.99%
> 
> #AIC
> meta.cerebrovasc.age.AIC <- meta.cerebrovasc.age$fit.stats$ML[3]
> 
> meta.cerebrovasc.age.AIC
[1] 11.086200123527522
> 
> #Model adjusting for fractionation
> meta.cerebrovasc.frac <- rma(yi = ERR, sei = Standard_deviation, mods = ~ factor(Radiation_type), data = meta.data, method="ML", subset = (Code == 7))
> 
> summary(meta.cerebrovasc.frac)

Mixed-Effects Model (k = 12; tau^2 estimator: ML)

  logLik  deviance       AIC       BIC      AICc  
 -3.7215   13.1820   15.4429   17.3826   21.1572  

tau^2 (estimated amount of residual heterogeneity):     0.0000 (SE = 0.0016)
tau (square root of estimated tau^2 value):             0.0003
I^2 (residual heterogeneity / unaccounted variability): 0.00%
H^2 (unaccounted variability / sampling variability):   1.00
R^2 (amount of heterogeneity accounted for):            100.00%

Test for Residual Heterogeneity: 
QE(df = 9) = 13.1819, p-val = 0.1545

Test of Moderators (coefficient(s) 2,3): 
QM(df = 2) = 38.7872, p-val < .0001

Model Results:

                                                         estimate      se
intrcpt                                                    0.1120  0.0327
factor(Radiation_type)Acute high dose rate fractionated    0.2442  0.4690
factor(Radiation_type)Low dose rate                        0.3381  0.0543
                                                           zval    pval
intrcpt                                                  3.4218  0.0006
factor(Radiation_type)Acute high dose rate fractionated  0.5206  0.6026
factor(Radiation_type)Low dose rate                      6.2225  <.0001
                                                           ci.lb   ci.ub     
intrcpt                                                   0.0478  0.1761  ***
factor(Radiation_type)Acute high dose rate fractionated  -0.6751  1.1635     
factor(Radiation_type)Low dose rate                       0.2316  0.4446  ***

---
Signif. codes:  0 ‘***’ 0.001 ‘**’ 0.01 ‘*’ 0.050000000000000003 ‘.’ 0.10000000000000001 ‘ ’ 1 

> 
> #improvement in fit over null
> anova(meta.cerebrovasc,meta.cerebrovasc.frac)
        df     AIC     BIC    AICc  logLik    LRT   pval      QE  tau^2  R^2
Full     4 15.4429 17.3826 21.1572 -3.7215               13.1819 0.0000     
Reduced  2 18.6889 19.6587 20.0222 -7.3445 7.2460 0.0267 51.9707 0.0318 100%
> 
> #AIC
> meta.cerebrovasc.frac.AIC <- meta.cerebrovasc.frac$fit.stats$ML[3]
> 
> meta.cerebrovasc.frac.AIC
[1] 15.442949220364836
> 
> #Model adjusting for dose
> meta.cerebrovasc.dose <- rma(yi = ERR, sei = Standard_deviation, mods = ~ Mean_dose, data = meta.data, method="ML", subset = (Code == 7))
> 
> summary(meta.cerebrovasc.dose)

Mixed-Effects Model (k = 12; tau^2 estimator: ML)

  logLik  deviance       AIC       BIC      AICc  
 -4.9870   15.7131   15.9740   17.4287   18.9740  

tau^2 (estimated amount of residual heterogeneity):     0.0063 (SE = 0.0070)
tau (square root of estimated tau^2 value):             0.0795
I^2 (residual heterogeneity / unaccounted variability): 24.83%
H^2 (unaccounted variability / sampling variability):   1.33
R^2 (amount of heterogeneity accounted for):            80.14%

Test for Residual Heterogeneity: 
QE(df = 10) = 16.5138, p-val = 0.0858

Test of Moderators (coefficient(s) 2): 
QM(df = 1) = 9.9266, p-val = 0.0016

Model Results:

           estimate      se    zval    pval    ci.lb   ci.ub    
intrcpt      0.0948  0.0706  1.3431  0.1793  -0.0436  0.2333    
Mean_dose    0.7046  0.2236  3.1507  0.0016   0.2663  1.1429  **

---
Signif. codes:  0 ‘***’ 0.001 ‘**’ 0.01 ‘*’ 0.050000000000000003 ‘.’ 0.10000000000000001 ‘ ’ 1 

> 
> #improvement in fit over null
> anova(meta.cerebrovasc,meta.cerebrovasc.dose)
        df     AIC     BIC    AICc  logLik    LRT   pval      QE  tau^2    R^2
Full     3 15.9740 17.4287 18.9740 -4.9870               16.5138 0.0063       
Reduced  2 18.6889 19.6587 20.0222 -7.3445 4.7149 0.0299 51.9707 0.0318 80.14%
> 
> #AIC
> meta.cerebrovasc.dose.AIC <- meta.cerebrovasc.dose$fit.stats$ML[3]
> 
> meta.cerebrovasc.dose.AIC
[1] 15.974003399697448
> 
> #Model adjusting for exposure age, fractionation
> meta.cerebrovasc.age.frac <- rma(yi = ERR, sei = Standard_deviation, mods = ~ factor(Age_exposure_range) + factor(Radiation_type), data = meta.data, method="ML", subset = (Code == 7))
Warning message:
In rma(yi = ERR, sei = Standard_deviation, mods = ~factor(Age_exposure_range) +  :
  Redundant predictors dropped from the model.
> 
> summary(meta.cerebrovasc.age.frac)

Mixed-Effects Model (k = 12; tau^2 estimator: ML)

  logLik  deviance       AIC       BIC      AICc  
 -2.3371   10.4133   14.6742   17.0987   24.6742  

tau^2 (estimated amount of residual heterogeneity):     0.0000 (SE = 0.0016)
tau (square root of estimated tau^2 value):             0.0004
I^2 (residual heterogeneity / unaccounted variability): 0.00%
H^2 (unaccounted variability / sampling variability):   1.00
R^2 (amount of heterogeneity accounted for):            100.00%

Test for Residual Heterogeneity: 
QE(df = 8) = 10.4131, p-val = 0.2372

Test of Moderators (coefficient(s) 2,3,4): 
QM(df = 3) = 41.5553, p-val < .0001

Model Results:

                                                         estimate      se
intrcpt                                                    0.6078  0.2998
factor(Age_exposure_range)All ages                        -0.4958  0.2980
factor(Radiation_type)Acute high dose rate fractionated    0.1616  0.4716
factor(Radiation_type)Low dose rate                       -0.1476  0.2969
                                                            zval    pval
intrcpt                                                   2.0276  0.0426
factor(Age_exposure_range)All ages                       -1.6640  0.0961
factor(Radiation_type)Acute high dose rate fractionated   0.3427  0.7319
factor(Radiation_type)Low dose rate                      -0.4972  0.6191
                                                           ci.lb   ci.ub   
intrcpt                                                   0.0203  1.1953  *
factor(Age_exposure_range)All ages                       -1.0798  0.0882  .
factor(Radiation_type)Acute high dose rate fractionated  -0.7628  1.0860   
factor(Radiation_type)Low dose rate                      -0.7295  0.4343   

---
Signif. codes:  0 ‘***’ 0.001 ‘**’ 0.01 ‘*’ 0.050000000000000003 ‘.’ 0.10000000000000001 ‘ ’ 1 

> 
> #improvement in fit over null
> anova(meta.cerebrovasc,meta.cerebrovasc.age.frac)
        df     AIC     BIC    AICc  logLik     LRT   pval      QE  tau^2  R^2
Full     5 14.6742 17.0987 24.6742 -2.3371                10.4131 0.0000     
Reduced  2 18.6889 19.6587 20.0222 -7.3445 10.0147 0.0184 51.9707 0.0318 100%
> 
> #improvement in fit over model adjusted for age
> anova(meta.cerebrovasc.age,meta.cerebrovasc.age.frac)
        df     AIC     BIC    AICc  logLik    LRT   pval      QE  tau^2    R^2
Full     5 14.6742 17.0987 24.6742 -2.3371               10.4131 0.0000       
Reduced  3 11.0862 12.5409 14.0862 -2.5431 0.4120 0.8138 10.8206 0.0000 96.98%
> 
> #improvement in fit over model adjusted for dose fractionation
> anova(meta.cerebrovasc.frac,meta.cerebrovasc.age.frac)
        df     AIC     BIC    AICc  logLik    LRT   pval      QE  tau^2 R^2
Full     5 14.6742 17.0987 24.6742 -2.3371               10.4131 0.0000    
Reduced  4 15.4429 17.3826 21.1572 -3.7215 2.7688 0.0961 13.1819 0.0000  0%
> 
> #AIC
> meta.cerebrovasc.age.frac.AIC <- meta.cerebrovasc.age.frac$fit.stats$ML[3]
> 
> meta.cerebrovasc.age.frac.AIC
[1] 14.674181027911057
> 
> #Model adjusting for exposure age, dose
> meta.cerebrovasc.age.dose <- rma(yi = ERR, sei = Standard_deviation, mods = ~ factor(Age_exposure_range) + Mean_dose, data = meta.data, method="ML", subset = (Code == 7))
Warning message:
In rma(yi = ERR, sei = Standard_deviation, mods = ~factor(Age_exposure_range) +  :
  Redundant predictors dropped from the model.
> 
> summary(meta.cerebrovasc.age.dose)

Mixed-Effects Model (k = 12; tau^2 estimator: ML)

  logLik  deviance       AIC       BIC      AICc  
 -1.5334    8.8059   11.0668   13.0064   16.7811  

tau^2 (estimated amount of residual heterogeneity):     0.0000 (SE = 0.0016)
tau (square root of estimated tau^2 value):             0.0016
I^2 (residual heterogeneity / unaccounted variability): 0.01%
H^2 (unaccounted variability / sampling variability):   1.00
R^2 (amount of heterogeneity accounted for):            99.99%

Test for Residual Heterogeneity: 
QE(df = 9) = 8.8028, p-val = 0.4557

Test of Moderators (coefficient(s) 2,3): 
QM(df = 2) = 43.1231, p-val < .0001

Model Results:

                                    estimate      se     zval    pval    ci.lb
intrcpt                               0.3306  0.1015   3.2574  0.0011   0.1317
factor(Age_exposure_range)All ages   -0.2487  0.0896  -2.7762  0.0055  -0.4243
Mean_dose                             0.2898  0.2041   1.4204  0.1555  -0.1101
                                      ci.ub    
intrcpt                              0.5295  **
factor(Age_exposure_range)All ages  -0.0731  **
Mean_dose                            0.6898    

---
Signif. codes:  0 ‘***’ 0.001 ‘**’ 0.01 ‘*’ 0.050000000000000003 ‘.’ 0.10000000000000001 ‘ ’ 1 

> 
> #improvement in fit over null
> anova(meta.cerebrovasc,meta.cerebrovasc.age.dose)
        df     AIC     BIC    AICc  logLik     LRT   pval      QE  tau^2    R^2
Full     4 11.0668 13.0064 16.7811 -1.5334                 8.8028 0.0000       
Reduced  2 18.6889 19.6587 20.0222 -7.3445 11.6221 0.0030 51.9707 0.0318 99.99%
> 
> #improvement in fit over model adjusted for age
> anova(meta.cerebrovasc.age,meta.cerebrovasc.age.dose)
        df     AIC     BIC    AICc  logLik    LRT   pval      QE  tau^2    R^2
Full     4 11.0668 13.0064 16.7811 -1.5334                8.8028 0.0000       
Reduced  3 11.0862 12.5409 14.0862 -2.5431 2.0194 0.1553 10.8206 0.0000 40.86%
> 
> #improvement in fit over model adjusted for dose
> anova(meta.cerebrovasc.dose,meta.cerebrovasc.age.dose)
        df     AIC     BIC    AICc  logLik    LRT   pval      QE  tau^2    R^2
Full     4 11.0668 13.0064 16.7811 -1.5334                8.8028 0.0000       
Reduced  3 15.9740 17.4287 18.9740 -4.9870 6.9072 0.0086 16.5138 0.0063 99.96%
> 
> #AIC
> meta.cerebrovasc.age.dose.AIC <- meta.cerebrovasc.age.dose$fit.stats$ML[3]
> 
> meta.cerebrovasc.age.dose.AIC
[1] 11.066770314204298
> 
> #Model adjusting for fractionation, dose
> meta.cerebrovasc.frac.dose <- rma(yi = ERR, sei = Standard_deviation, mods = ~ factor(Radiation_type) + Mean_dose, data = meta.data, method="ML", subset = (Code == 7))
> 
> summary(meta.cerebrovasc.frac.dose)

Mixed-Effects Model (k = 12; tau^2 estimator: ML)

  logLik  deviance       AIC       BIC      AICc  
 -2.1740   10.0872   14.3481   16.7726   24.3481  

tau^2 (estimated amount of residual heterogeneity):     0.0000 (SE = 0.0016)
tau (square root of estimated tau^2 value):             0.0019
I^2 (residual heterogeneity / unaccounted variability): 0.01%
H^2 (unaccounted variability / sampling variability):   1.00
R^2 (amount of heterogeneity accounted for):            99.99%

Test for Residual Heterogeneity: 
QE(df = 8) = 10.0832, p-val = 0.2592

Test of Moderators (coefficient(s) 2,3,4): 
QM(df = 3) = 41.8260, p-val < .0001

Model Results:

                                                         estimate      se
intrcpt                                                    0.0771  0.0383
factor(Radiation_type)Acute high dose rate fractionated    0.1623  0.4713
factor(Radiation_type)Low dose rate                        0.2194  0.0866
Mean_dose                                                  0.3485  0.1980
                                                           zval    pval
intrcpt                                                  2.0143  0.0440
factor(Radiation_type)Acute high dose rate fractionated  0.3444  0.7305
factor(Radiation_type)Low dose rate                      2.5335  0.0113
Mean_dose                                                1.7602  0.0784
                                                           ci.lb   ci.ub   
intrcpt                                                   0.0021  0.1521  *
factor(Radiation_type)Acute high dose rate fractionated  -0.7615  1.0861   
factor(Radiation_type)Low dose rate                       0.0497  0.3891  *
Mean_dose                                                -0.0396  0.7366  .

---
Signif. codes:  0 ‘***’ 0.001 ‘**’ 0.01 ‘*’ 0.050000000000000003 ‘.’ 0.10000000000000001 ‘ ’ 1 

> 
> #improvement in fit over null
> anova(meta.cerebrovasc,meta.cerebrovasc.frac.dose)
        df     AIC     BIC    AICc  logLik     LRT   pval      QE  tau^2    R^2
Full     5 14.3481 16.7726 24.3481 -2.1740                10.0832 0.0000       
Reduced  2 18.6889 19.6587 20.0222 -7.3445 10.3408 0.0159 51.9707 0.0318 99.99%
> 
> #improvement in fit over model adjusted for dose fractionation
> anova(meta.cerebrovasc.frac,meta.cerebrovasc.frac.dose)
        df     AIC     BIC    AICc  logLik    LRT   pval      QE  tau^2 R^2
Full     5 14.3481 16.7726 24.3481 -2.1740               10.0832 0.0000    
Reduced  4 15.4429 17.3826 21.1572 -3.7215 3.0949 0.0785 13.1819 0.0000  0%
> 
> #improvement in fit over model adjusted for dose
> anova(meta.cerebrovasc.dose,meta.cerebrovasc.frac.dose)
        df     AIC     BIC    AICc  logLik    LRT   pval      QE  tau^2    R^2
Full     5 14.3481 16.7726 24.3481 -2.1740               10.0832 0.0000       
Reduced  3 15.9740 17.4287 18.9740 -4.9870 5.6259 0.0600 16.5138 0.0063 99.95%
> 
> #AIC
> meta.cerebrovasc.frac.dose.AIC <- meta.cerebrovasc.frac.dose$fit.stats$ML[3]
> 
> meta.cerebrovasc.frac.dose.AIC
[1] 14.348078232156764
> 
> #Model adjusting for exposure age, fractionation, dose
> meta.cerebrovasc.age.frac.dose <- rma(yi = ERR, sei = Standard_deviation, mods = ~ factor(Age_exposure_range) + factor(Radiation_type) + Mean_dose, data = meta.data, method="ML", subset = (Code == 7))
Warning message:
In rma(yi = ERR, sei = Standard_deviation, mods = ~factor(Age_exposure_range) +  :
  Redundant predictors dropped from the model.
> 
> summary(meta.cerebrovasc.age.frac.dose)

Mixed-Effects Model (k = 12; tau^2 estimator: ML)

  logLik  deviance       AIC       BIC      AICc  
 -1.3834    8.5060   14.7669   17.6763   31.5669  

tau^2 (estimated amount of residual heterogeneity):     0.0000 (SE = 0.0016)
tau (square root of estimated tau^2 value):             0.0016
I^2 (residual heterogeneity / unaccounted variability): 0.01%
H^2 (unaccounted variability / sampling variability):   1.00
R^2 (amount of heterogeneity accounted for):            99.99%

Test for Residual Heterogeneity: 
QE(df = 7) = 8.5027, p-val = 0.2904

Test of Moderators (coefficient(s) 2,3,4,5): 
QM(df = 4) = 43.4203, p-val < .0001

Model Results:

                                                         estimate      se
intrcpt                                                    0.4710  0.3157
factor(Age_exposure_range)All ages                        -0.3873  0.3081
factor(Radiation_type)Acute high dose rate fractionated    0.1132  0.4729
factor(Radiation_type)Low dose rate                       -0.1377  0.2970
Mean_dose                                                  0.2830  0.2047
                                                            zval    pval
intrcpt                                                   1.4921  0.1357
factor(Age_exposure_range)All ages                       -1.2571  0.2087
factor(Radiation_type)Acute high dose rate fractionated   0.2394  0.8108
factor(Radiation_type)Low dose rate                      -0.4637  0.6429
Mean_dose                                                 1.3821  0.1669
                                                           ci.lb   ci.ub   
intrcpt                                                  -0.1477  1.0897   
factor(Age_exposure_range)All ages                       -0.9913  0.2166   
factor(Radiation_type)Acute high dose rate fractionated  -0.8137  1.0402   
factor(Radiation_type)Low dose rate                      -0.7198  0.4444   
Mean_dose                                                -0.1183  0.6842   

---
Signif. codes:  0 ‘***’ 0.001 ‘**’ 0.01 ‘*’ 0.050000000000000003 ‘.’ 0.10000000000000001 ‘ ’ 1 

> 
> #improvement in fit over null
> anova(meta.cerebrovasc,meta.cerebrovasc.age.frac.dose)
        df     AIC     BIC    AICc  logLik     LRT   pval      QE  tau^2    R^2
Full     6 14.7669 17.6763 31.5669 -1.3834                 8.5027 0.0000       
Reduced  2 18.6889 19.6587 20.0222 -7.3445 11.9220 0.0179 51.9707 0.0318 99.99%
> 
> #improvement in fit over model adjusted for age, dose fractionation
> anova(meta.cerebrovasc.age.frac,meta.cerebrovasc.age.frac.dose)
        df     AIC     BIC    AICc  logLik    LRT   pval      QE  tau^2 R^2
Full     6 14.7669 17.6763 31.5669 -1.3834                8.5027 0.0000    
Reduced  5 14.6742 17.0987 24.6742 -2.3371 1.9073 0.1673 10.4131 0.0000  0%
> 
> #improvement in fit over model adjusted for age, dose
> anova(meta.cerebrovasc.age.dose,meta.cerebrovasc.age.frac.dose)
        df     AIC     BIC    AICc  logLik    LRT   pval     QE  tau^2 R^2
Full     6 14.7669 17.6763 31.5669 -1.3834               8.5027 0.0000    
Reduced  4 11.0668 13.0064 16.7811 -1.5334 0.2999 0.8608 8.8028 0.0000  0%
> 
> #improvement in fit over model adjusted for dose, dose fractionation
> anova(meta.cerebrovasc.frac.dose,meta.cerebrovasc.age.frac.dose)
        df     AIC     BIC    AICc  logLik    LRT   pval      QE  tau^2    R^2
Full     6 14.7669 17.6763 31.5669 -1.3834                8.5027 0.0000       
Reduced  5 14.3481 16.7726 24.3481 -2.1740 1.5812 0.2086 10.0832 0.0000 22.78%
> 
> #AIC
> meta.cerebrovasc.age.frac.dose.AIC <- meta.cerebrovasc.age.frac.dose$fit.stats$ML[3]
> 
> meta.cerebrovasc.age.frac.dose.AIC
[1] 14.766889162046393
> 
> #############################################################
> #############################################################
> ##Meta-regression analysis of other circulatory disease    ##
> #############################################################
> #############################################################
> 
> #ML random effects estimate
> meta.other.circ <- rma(yi = ERR, sei = Standard_deviation, data = meta.data, method="ML", subset = (Code == 10))
> 
> summary(meta.other.circ)

Random-Effects Model (k = 8; tau^2 estimator: ML)

  logLik  deviance       AIC       BIC      AICc  
 -0.3736   21.8419    4.7472    4.9061    7.1472  

tau^2 (estimated amount of total heterogeneity): 0.0445 (SE = 0.0298)
tau (square root of estimated tau^2 value):      0.2111
I^2 (total heterogeneity / total variability):   88.99%
H^2 (total variability / sampling variability):  9.09

Test for Heterogeneity: 
Q(df = 7) = 63.1558, p-val < .0001

Model Results:

estimate       se     zval     pval    ci.lb    ci.ub          
  0.1372   0.0884   1.5512   0.1209  -0.0361   0.3105          

---
Signif. codes:  0 ‘***’ 0.001 ‘**’ 0.01 ‘*’ 0.050000000000000003 ‘.’ 0.10000000000000001 ‘ ’ 1 

> 
> str(meta.other.circ)
List of 72
 $ b        : num [1, 1] 0.137
  ..- attr(*, "dimnames")=List of 2
  .. ..$ : chr "intrcpt"
  .. ..$ : NULL
 $ se       : num 0.0884
 $ zval     : num 1.55
 $ pval     : num 0.121
 $ ci.lb    : num -0.0361
 $ ci.ub    : num 0.31
 $ vb       : num [1, 1] 0.00782
  ..- attr(*, "dimnames")=List of 2
  .. ..$ : chr "intrcpt"
  .. ..$ : chr "intrcpt"
 $ tau2     : num 0.0445
 $ se.tau2  : num 0.0298
 $ tau2.fix : logi FALSE
 $ k        : int 8
 $ k.f      : int 8
 $ k.eff    : int 8
 $ p        : int 1
 $ p.eff    : int 1
 $ parms    : num 2
 $ m        : int 1
 $ QE       : num 63.2
 $ QEp      : num 3.53e-11
 $ QM       : num 2.41
 $ QMp      : num 0.121
 $ I2       : num 89
 $ H2       : num 9.09
 $ R2       : NULL
 $ int.only : logi TRUE
 $ int.incl : logi TRUE
 $ allvipos : logi TRUE
 $ coef.na  : Named logi FALSE
  ..- attr(*, "names")= chr "X"
 $ yi       : atomic [1:8] 0.02 0.05 -0.01 0.47 0.26 -0.26 0.58 0.015
  ..- attr(*, "measure")= chr "GEN"
  ..- attr(*, "slab")= int [1:8] 122 123 124 125 126 127 128 129
 $ vi       : num [1:8] 0.02583 0.000787 0.002109 0.100066 0.023429 ...
 $ X        : num [1:8, 1] 1 1 1 1 1 1 1 1
  ..- attr(*, "dimnames")=List of 2
  .. ..$ : NULL
  .. ..$ : chr "intrcpt"
 $ weights  : NULL
 $ yi.f     : atomic [1:8] 0.02 0.05 -0.01 0.47 0.26 -0.26 0.58 0.015
  ..- attr(*, "measure")= chr "GEN"
  ..- attr(*, "slab")= int [1:8] 122 123 124 125 126 127 128 129
 $ vi.f     : num [1:8] 0.02583 0.000787 0.002109 0.100066 0.023429 ...
 $ X.f      : num [1:8, 1] 1 1 1 1 1 1 1 1
  ..- attr(*, "dimnames")=List of 2
  .. ..$ : NULL
  .. ..$ : chr "intrcpt"
 $ weights.f: NULL
 $ M        : num [1:8, 1:8] 0.0704 0 0 0 0 ...
 $ ai.f     : logi NA
 $ bi.f     : logi NA
 $ ci.f     : logi NA
 $ di.f     : logi NA
 $ x1i.f    : logi NA
 $ x2i.f    : logi NA
 $ t1i.f    : logi NA
 $ t2i.f    : logi NA
 $ ni       : NULL
 $ ni.f     : NULL
 $ ids      : int [1:8] 122 123 124 125 126 127 128 129
 $ not.na   : logi [1:8] TRUE TRUE TRUE TRUE TRUE TRUE ...
 $ subset   : logi [1:265] FALSE FALSE FALSE FALSE FALSE FALSE ...
 $ slab     : int [1:8] 122 123 124 125 126 127 128 129
 $ slab.null: logi TRUE
 $ measure  : chr "GEN"
 $ method   : chr "ML"
 $ weighted : logi TRUE
 $ knha     : logi FALSE
 $ dfs      : logi NA
 $ s2w      : num 1
 $ btt      : num 1
 $ intercept: logi TRUE
 $ digits   : num 4
 $ level    : num 95
 $ sparse   : logi FALSE
 $ control  : list()
 $ verbose  : logi FALSE
 $ add      : num 0.5
 $ to       : chr "only0"
 $ drop00   : logi FALSE
 $ fit.stats:'data.frame':      5 obs. of  2 variables:
  ..$ ML  : num [1:5] -0.374 21.842 4.747 4.906 7.147
  ..$ REML: num [1:5] -0.841 1.681 5.681 5.573 8.681
 $ version  :Classes 'package_version', 'numeric_version'  hidden list of 1
  ..$ : int [1:3] 1 9 8
 $ model    : chr "rma.uni"
 $ call     : language rma(yi = ERR, sei = Standard_deviation, data = meta.data, subset = (Code ==      10), method = "ML")
 - attr(*, "class")= chr [1:2] "rma.uni" "rma"
>  
> #Funnel plot
> dev.off()
null device 
          1 
> 
> funnel(meta.other.circ)
> 
> #Forest plot
> meta.data.other.circ<-subset(meta.data, Code == 10)
> 
> #AIC
> meta.other.circ.AIC <- meta.other.circ$fit.stats$ML[3]
> 
> meta.other.circ.AIC
[1] 4.7471781037278582
> 
> #This is not so flexible
> #options(digits=2)
> 
> #forest(meta.other.circ,slab=paste(meta.data.other.circ$Author, meta.data.other.circ$Year, sep=" et al "))
> 
> #This is more flexible, if longwinded
> rand.eff.mean.other.circ <- meta.other.circ$b[1,1]
> 
> rand.eff.SE.other.circ <- meta.other.circ$se
> 
> rand.eff.lower95.other.circ <- rand.eff.mean.other.circ - qnorm(0.975)*rand.eff.SE.other.circ
> 
> rand.eff.upper95.other.circ <- rand.eff.mean.other.circ + qnorm(0.975)*rand.eff.SE.other.circ
> 
> pval.other.circ <- 1-pnorm(rand.eff.mean.other.circ/rand.eff.SE.other.circ)
> 
> cbind(rand.eff.mean.other.circ,rand.eff.lower95.other.circ,rand.eff.upper95.other.circ,pval.other.circ)
        rand.eff.mean.other.circ rand.eff.lower95.other.circ
intrcpt      0.13716512035420933       -0.036146456261303361
        rand.eff.upper95.other.circ      pval.other.circ
intrcpt         0.31047669696972202 0.060428416727244194
> 
> lab <- paste(meta.data.other.circ$Author, meta.data.other.circ$Year, sep=" et al ")
> 
> lab<-c(lab,"Random effects estimate")
> 
> lab
[1] "Yamada (aortic aneurysm) et al 2004"          
[2] "Yamada (hypertension) et al 2004"             
[3] "Yamada (hypertensive heart) et al 2004"       
[4] "Ivanov (arteries/arterioles) et al 2006"      
[5] "Ivanov (hypertension) et al 2006"             
[6] "Ivanov (veins/lymphatic) et al 2006"          
[7] "Shimizu (other than heart, stroke) et al 2010"
[8] "Little et al 2016"                            
[9] "Random effects estimate"                      
> 
> dev.off()
null device 
          1 
> 
> forestplot(mean= c(meta.data.other.circ$ERR,rand.eff.mean.other.circ), lower=c(meta.data.other.circ$Lower_95_CI,rand.eff.lower95.other.circ), upper=c(meta.data.other.circ$Upper_95_CI,rand.eff.upper95.other.circ), labeltext=c(lab),boxsize=0.1,xticks=c(-0.1,0.0,0.10,0.20,0.30,0.4,0.5),clip=c(-0.1,0.5),txt_gp=fpTxtGp(label=gpar(cex=1.0),xlab=gpar(cex=1.0),ticks=gpar(cex=0.75)), xlab="ERR / Gy", vertices = TRUE)
> 
> ###########################################################################
> #Now adjust for all 3 single, 3 pairwise and all three adjustment factors #
> ###########################################################################
> 
> #Model adjusting for exposure age
> meta.other.circ.age <- rma(yi = ERR, sei = Standard_deviation, mods = ~ factor(Age_exposure_range), data = meta.data, method="ML", subset = (Code == 10))
Warning message:
In rma(yi = ERR, sei = Standard_deviation, mods = ~factor(Age_exposure_range),  :
  Redundant predictors dropped from the model.
> 
> summary(meta.other.circ.age)

Mixed-Effects Model (k = 8; tau^2 estimator: ML)

  logLik  deviance       AIC       BIC      AICc  
 -0.3735   21.8417    6.7469    6.9853   12.7469  

tau^2 (estimated amount of residual heterogeneity):     0.0445 (SE = 0.0298)
tau (square root of estimated tau^2 value):             0.2110
I^2 (residual heterogeneity / unaccounted variability): 89.98%
H^2 (unaccounted variability / sampling variability):   9.98
R^2 (amount of heterogeneity accounted for):            0.02%

Test for Residual Heterogeneity: 
QE(df = 6) = 62.9153, p-val < .0001

Test of Moderators (coefficient(s) 2): 
QM(df = 1) = 0.0002, p-val = 0.9879

Model Results:

                                    estimate      se    zval    pval    ci.lb
intrcpt                               0.1348  0.1763  0.7647  0.4444  -0.2108
factor(Age_exposure_range)All ages    0.0031  0.2038  0.0152  0.9879  -0.3964
                                     ci.ub   
intrcpt                             0.4805   
factor(Age_exposure_range)All ages  0.4026   

---
Signif. codes:  0 ‘***’ 0.001 ‘**’ 0.01 ‘*’ 0.050000000000000003 ‘.’ 0.10000000000000001 ‘ ’ 1 

> 
> str(meta.other.circ.age)
List of 72
 $ b        : num [1:2, 1] 0.1348 0.0031
  ..- attr(*, "dimnames")=List of 2
  .. ..$ : chr [1:2] "intrcpt" "factor(Age_exposure_range)All ages"
  .. ..$ : NULL
 $ se       : num [1:2] 0.176 0.204
 $ zval     : num [1:2] 0.7647 0.0152
 $ pval     : num [1:2] 0.444 0.988
 $ ci.lb    : num [1:2] -0.211 -0.396
 $ ci.ub    : num [1:2] 0.48 0.403
 $ vb       : num [1:2, 1:2] 0.0311 -0.0311 -0.0311 0.0415
  ..- attr(*, "dimnames")=List of 2
  .. ..$ : chr [1:2] "intrcpt" "factor(Age_exposure_range)All ages"
  .. ..$ : chr [1:2] "intrcpt" "factor(Age_exposure_range)All ages"
 $ tau2     : num 0.0445
 $ se.tau2  : num 0.0298
 $ tau2.fix : logi FALSE
 $ k        : int 8
 $ k.f      : int 8
 $ k.eff    : int 8
 $ p        : int 2
 $ p.eff    : int 2
 $ parms    : num 3
 $ m        : int 1
 $ QE       : num 62.9
 $ QEp      : num 1.15e-11
 $ QM       : num 0.000231
 $ QMp      : num 0.988
 $ I2       : num 90
 $ H2       : num 9.98
 $ R2       : num 0.02
 $ int.only : logi FALSE
 $ int.incl : logi TRUE
 $ allvipos : logi TRUE
 $ coef.na  : Named logi [1:5] FALSE FALSE TRUE TRUE TRUE
  ..- attr(*, "names")= chr [1:5] "Xintrcpt" "Xfactor(Age_exposure_range)All ages" "Xfactor(Age_exposure_range)Childhood" "Xfactor(Age_exposure_range)Old adult" ...
 $ yi       : atomic [1:8] 0.02 0.05 -0.01 0.47 0.26 -0.26 0.58 0.015
  ..- attr(*, "measure")= chr "GEN"
  ..- attr(*, "slab")= int [1:8] 122 123 124 125 126 127 128 129
 $ vi       : num [1:8] 0.02583 0.000787 0.002109 0.100066 0.023429 ...
 $ X        : num [1:8, 1:2] 1 1 1 1 1 1 1 1 1 1 ...
  ..- attr(*, "dimnames")=List of 2
  .. ..$ : chr [1:8] "122" "123" "124" "125" ...
  .. ..$ : chr [1:2] "intrcpt" "factor(Age_exposure_range)All ages"
 $ weights  : NULL
 $ yi.f     : atomic [1:8] 0.02 0.05 -0.01 0.47 0.26 -0.26 0.58 0.015
  ..- attr(*, "measure")= chr "GEN"
  ..- attr(*, "slab")= int [1:8] 122 123 124 125 126 127 128 129
 $ vi.f     : num [1:8] 0.02583 0.000787 0.002109 0.100066 0.023429 ...
 $ X.f      : num [1:8, 1:2] 1 1 1 1 1 1 1 1 1 1 ...
  ..- attr(*, "dimnames")=List of 2
  .. ..$ : chr [1:8] "122" "123" "124" "125" ...
  .. ..$ : chr [1:2] "intrcpt" "factor(Age_exposure_range)All ages"
 $ weights.f: NULL
 $ M        : num [1:8, 1:8] 0.0704 0 0 0 0 ...
 $ ai.f     : logi NA
 $ bi.f     : logi NA
 $ ci.f     : logi NA
 $ di.f     : logi NA
 $ x1i.f    : logi NA
 $ x2i.f    : logi NA
 $ t1i.f    : logi NA
 $ t2i.f    : logi NA
 $ ni       : NULL
 $ ni.f     : NULL
 $ ids      : int [1:8] 122 123 124 125 126 127 128 129
 $ not.na   : logi [1:8] TRUE TRUE TRUE TRUE TRUE TRUE ...
 $ subset   : logi [1:265] FALSE FALSE FALSE FALSE FALSE FALSE ...
 $ slab     : int [1:8] 122 123 124 125 126 127 128 129
 $ slab.null: logi TRUE
 $ measure  : chr "GEN"
 $ method   : chr "ML"
 $ weighted : logi TRUE
 $ knha     : logi FALSE
 $ dfs      : logi NA
 $ s2w      : num 1
 $ btt      : int 2
 $ intercept: logi TRUE
 $ digits   : num 4
 $ level    : num 95
 $ sparse   : logi FALSE
 $ control  : list()
 $ verbose  : logi FALSE
 $ add      : num 0.5
 $ to       : chr "only0"
 $ drop00   : logi FALSE
 $ fit.stats:'data.frame':      5 obs. of  2 variables:
  ..$ ML  : num [1:5] -0.373 21.842 6.747 6.985 12.747
  ..$ REML: num [1:5] -1.2 2.4 8.4 7.77 20.4
 $ version  :Classes 'package_version', 'numeric_version'  hidden list of 1
  ..$ : int [1:3] 1 9 8
 $ model    : chr "rma.uni"
 $ call     : language rma(yi = ERR, sei = Standard_deviation, mods = ~factor(Age_exposure_range),      data = meta.data, subset = (Code == 10), method = "ML")
 - attr(*, "class")= chr [1:2] "rma.uni" "rma"
> 
> #improvement in fit over null
> anova(meta.other.circ,meta.other.circ.age)
        df    AIC    BIC    AICc  logLik    LRT   pval      QE  tau^2   R^2
Full     3 6.7469 6.9853 12.7469 -0.3735               62.9153 0.0445      
Reduced  2 4.7472 4.9061  7.1472 -0.3736 0.0002 0.9879 63.1558 0.0445 0.02%
> 
> #AIC
> meta.other.circ.age.AIC <- meta.other.circ.age$fit.stats$ML[3]
> 
> meta.other.circ.age.AIC
[1] 6.7469472592307005
> 
> #Model adjusting for fractionation
> meta.other.circ.frac <- rma(yi = ERR, sei = Standard_deviation, mods = ~ factor(Radiation_type), data = meta.data, method="ML", subset = (Code == 10))
> 
> summary(meta.other.circ.frac)

Mixed-Effects Model (k = 8; tau^2 estimator: ML)

  logLik  deviance       AIC       BIC      AICc  
 -0.2047   21.5042    8.4095    8.7272   21.7428  

tau^2 (estimated amount of residual heterogeneity):     0.0420 (SE = 0.0284)
tau (square root of estimated tau^2 value):             0.2049
I^2 (residual heterogeneity / unaccounted variability): 90.14%
H^2 (unaccounted variability / sampling variability):   10.15
R^2 (amount of heterogeneity accounted for):            5.78%

Test for Residual Heterogeneity: 
QE(df = 5) = 62.4440, p-val < .0001

Test of Moderators (coefficient(s) 2,3): 
QM(df = 2) = 0.3462, p-val = 0.8410

Model Results:

                                                         estimate      se
intrcpt                                                    0.1660  0.1103
factor(Radiation_type)Acute high dose rate fractionated   -0.1510  0.2568
factor(Radiation_type)Low dose rate                       -0.0312  0.2057
                                                            zval    pval
intrcpt                                                   1.5056  0.1322
factor(Radiation_type)Acute high dose rate fractionated  -0.5882  0.5564
factor(Radiation_type)Low dose rate                      -0.1518  0.8793
                                                           ci.lb   ci.ub   
intrcpt                                                  -0.0501  0.3822   
factor(Radiation_type)Acute high dose rate fractionated  -0.6543  0.3523   
factor(Radiation_type)Low dose rate                      -0.4344  0.3720   

---
Signif. codes:  0 ‘***’ 0.001 ‘**’ 0.01 ‘*’ 0.050000000000000003 ‘.’ 0.10000000000000001 ‘ ’ 1 

> 
> #improvement in fit over null
> anova(meta.other.circ,meta.other.circ.frac)
        df    AIC    BIC    AICc  logLik    LRT   pval      QE  tau^2   R^2
Full     4 8.4095 8.7272 21.7428 -0.2047               62.4440 0.0420      
Reduced  2 4.7472 4.9061  7.1472 -0.3736 0.3377 0.8446 63.1558 0.0445 5.78%
> 
> #AIC
> meta.other.circ.frac.AIC <- meta.other.circ.frac$fit.stats$ML[3]
> 
> meta.other.circ.frac.AIC
[1] 8.4094532057121967
> 
> #Model adjusting for dose
> meta.other.circ.dose <- rma(yi = ERR, sei = Standard_deviation, mods = ~ Mean_dose, data = meta.data, method="ML", subset = (Code == 10))
> 
> summary(meta.other.circ.dose)

Mixed-Effects Model (k = 8; tau^2 estimator: ML)

  logLik  deviance       AIC       BIC      AICc  
 -0.2129   21.5205    6.4257    6.6640   12.4257  

tau^2 (estimated amount of residual heterogeneity):     0.0421 (SE = 0.0284)
tau (square root of estimated tau^2 value):             0.2052
I^2 (residual heterogeneity / unaccounted variability): 88.98%
H^2 (unaccounted variability / sampling variability):   9.08
R^2 (amount of heterogeneity accounted for):            5.52%

Test for Residual Heterogeneity: 
QE(df = 6) = 62.6806, p-val < .0001

Test of Moderators (coefficient(s) 2): 
QM(df = 1) = 0.3292, p-val = 0.5661

Model Results:

           estimate      se     zval    pval    ci.lb   ci.ub   
intrcpt      0.2144  0.1597   1.3422  0.1795  -0.0987  0.5275   
Mean_dose   -0.5571  0.9710  -0.5738  0.5661  -2.4602  1.3460   

---
Signif. codes:  0 ‘***’ 0.001 ‘**’ 0.01 ‘*’ 0.050000000000000003 ‘.’ 0.10000000000000001 ‘ ’ 1 

> 
> #improvement in fit over null
> anova(meta.other.circ,meta.other.circ.dose)
        df    AIC    BIC    AICc  logLik    LRT   pval      QE  tau^2   R^2
Full     3 6.4257 6.6640 12.4257 -0.2129               62.6806 0.0421      
Reduced  2 4.7472 4.9061  7.1472 -0.3736 0.3215 0.5707 63.1558 0.0445 5.52%
> 
> #AIC
> meta.other.circ.dose.AIC <- meta.other.circ.dose$fit.stats$ML[3]
> 
> meta.other.circ.dose.AIC
[1] 6.4257088188380083
> 
> #Model adjusting for exposure age, fractionation
> meta.other.circ.age.frac <- rma(yi = ERR, sei = Standard_deviation, mods = ~ factor(Age_exposure_range) + factor(Radiation_type), data = meta.data, method="ML", subset = (Code == 10))
Warning message:
In rma(yi = ERR, sei = Standard_deviation, mods = ~factor(Age_exposure_range) +  :
  Redundant predictors dropped from the model.
> 
> summary(meta.other.circ.age.frac)

Mixed-Effects Model (k = 8; tau^2 estimator: ML)

  logLik  deviance       AIC       BIC      AICc  
 -0.2047   21.5042    8.4095    8.7272   21.7428  

tau^2 (estimated amount of residual heterogeneity):     0.0420 (SE = 0.0284)
tau (square root of estimated tau^2 value):             0.2049
I^2 (residual heterogeneity / unaccounted variability): 90.14%
H^2 (unaccounted variability / sampling variability):   10.15
R^2 (amount of heterogeneity accounted for):            5.78%

Test for Residual Heterogeneity: 
QE(df = 5) = 62.4440, p-val < .0001

Test of Moderators (coefficient(s) 2,3): 
QM(df = 2) = 0.3462, p-val = 0.8410

Model Results:

                                                         estimate      se
intrcpt                                                    0.1348  0.1737
factor(Age_exposure_range)All ages                         0.0312  0.2057
factor(Radiation_type)Acute high dose rate fractionated   -0.1510  0.2568
                                                            zval    pval
intrcpt                                                   0.7762  0.4376
factor(Age_exposure_range)All ages                        0.1518  0.8793
factor(Radiation_type)Acute high dose rate fractionated  -0.5882  0.5564
                                                           ci.lb   ci.ub   
intrcpt                                                  -0.2056  0.4752   
factor(Age_exposure_range)All ages                       -0.3720  0.4344   
factor(Radiation_type)Acute high dose rate fractionated  -0.6543  0.3523   

---
Signif. codes:  0 ‘***’ 0.001 ‘**’ 0.01 ‘*’ 0.050000000000000003 ‘.’ 0.10000000000000001 ‘ ’ 1 

> 
> #improvement in fit over null
> anova(meta.other.circ,meta.other.circ.age.frac)
        df    AIC    BIC    AICc  logLik    LRT   pval      QE  tau^2   R^2
Full     4 8.4095 8.7272 21.7428 -0.2047               62.4440 0.0420      
Reduced  2 4.7472 4.9061  7.1472 -0.3736 0.3377 0.8446 63.1558 0.0445 5.78%
> 
> #improvement in fit over model adjusted for age
> anova(meta.other.circ.age,meta.other.circ.age.frac)
        df    AIC    BIC    AICc  logLik    LRT   pval      QE  tau^2   R^2
Full     4 8.4095 8.7272 21.7428 -0.2047               62.4440 0.0420      
Reduced  3 6.7469 6.9853 12.7469 -0.3735 0.3375 0.5613 62.9153 0.0445 5.76%
> 
> #improvement in fit over model adjusted for dose fractionation
> anova(meta.other.circ.frac,meta.other.circ.age.frac)
Error in anova.rma(meta.other.circ.frac, meta.other.circ.age.frac) : 
  Models have the same number of parameters. LRT not meaningful.
> 
> #AIC
> meta.other.circ.age.frac.AIC <- meta.other.circ.age.frac$fit.stats$ML[3]
> 
> meta.other.circ.age.frac.AIC
[1] 8.4094532057121967
> 
> #Model adjusting for exposure age, dose
> meta.other.circ.age.dose <- rma(yi = ERR, sei = Standard_deviation, mods = ~ factor(Age_exposure_range) + Mean_dose, data = meta.data, method="ML", subset = (Code == 10))
Warning message:
In rma(yi = ERR, sei = Standard_deviation, mods = ~factor(Age_exposure_range) +  :
  Redundant predictors dropped from the model.
> 
> summary(meta.other.circ.age.dose)

Mixed-Effects Model (k = 8; tau^2 estimator: ML)

  logLik  deviance       AIC       BIC      AICc  
 -0.2047   21.5042    8.4095    8.7272   21.7428  

tau^2 (estimated amount of residual heterogeneity):     0.0420 (SE = 0.0284)
tau (square root of estimated tau^2 value):             0.2049
I^2 (residual heterogeneity / unaccounted variability): 90.14%
H^2 (unaccounted variability / sampling variability):   10.15
R^2 (amount of heterogeneity accounted for):            5.78%

Test for Residual Heterogeneity: 
QE(df = 5) = 62.4440, p-val < .0001

Test of Moderators (coefficient(s) 2,3): 
QM(df = 2) = 0.3462, p-val = 0.8410

Model Results:

                                    estimate      se     zval    pval    ci.lb
intrcpt                               0.1981  0.2043   0.9696  0.3322  -0.2023
factor(Age_exposure_range)All ages    0.0260  0.2039   0.1276  0.8985  -0.3735
Mean_dose                            -0.5809  0.9877  -0.5882  0.5564  -2.5167
                                     ci.ub   
intrcpt                             0.5986   
factor(Age_exposure_range)All ages  0.4256   
Mean_dose                           1.3549   

---
Signif. codes:  0 ‘***’ 0.001 ‘**’ 0.01 ‘*’ 0.050000000000000003 ‘.’ 0.10000000000000001 ‘ ’ 1 

> 
> #improvement in fit over null
> anova(meta.other.circ,meta.other.circ.age.dose)
        df    AIC    BIC    AICc  logLik    LRT   pval      QE  tau^2   R^2
Full     4 8.4095 8.7272 21.7428 -0.2047               62.4440 0.0420      
Reduced  2 4.7472 4.9061  7.1472 -0.3736 0.3377 0.8446 63.1558 0.0445 5.78%
> 
> #improvement in fit over model adjusted for age
> anova(meta.other.circ.age,meta.other.circ.age.dose)
        df    AIC    BIC    AICc  logLik    LRT   pval      QE  tau^2   R^2
Full     4 8.4095 8.7272 21.7428 -0.2047               62.4440 0.0420      
Reduced  3 6.7469 6.9853 12.7469 -0.3735 0.3375 0.5613 62.9153 0.0445 5.76%
> 
> #improvement in fit over model adjusted for dose
> anova(meta.other.circ.dose,meta.other.circ.age.dose)
        df    AIC    BIC    AICc  logLik    LRT   pval      QE  tau^2   R^2
Full     4 8.4095 8.7272 21.7428 -0.2047               62.4440 0.0420      
Reduced  3 6.4257 6.6640 12.4257 -0.2129 0.0163 0.8985 62.6806 0.0421 0.27%
> 
> #AIC
> meta.other.circ.age.dose.AIC <- meta.other.circ.age.dose$fit.stats$ML[3]
> 
> meta.other.circ.age.dose.AIC
[1] 8.4094532057121985
> 
> #Model adjusting for fractionation, dose
> meta.other.circ.frac.dose <- rma(yi = ERR, sei = Standard_deviation, mods = ~ factor(Radiation_type) + Mean_dose, data = meta.data, method="ML", subset = (Code == 10))
Warning message:
In rma(yi = ERR, sei = Standard_deviation, mods = ~factor(Radiation_type) +  :
  Redundant predictors dropped from the model.
> 
> summary(meta.other.circ.frac.dose)

Mixed-Effects Model (k = 8; tau^2 estimator: ML)

  logLik  deviance       AIC       BIC      AICc  
 -0.2047   21.5042    8.4095    8.7272   21.7428  

tau^2 (estimated amount of residual heterogeneity):     0.0420 (SE = 0.0284)
tau (square root of estimated tau^2 value):             0.2049
I^2 (residual heterogeneity / unaccounted variability): 90.14%
H^2 (unaccounted variability / sampling variability):   10.15
R^2 (amount of heterogeneity accounted for):            5.78%

Test for Residual Heterogeneity: 
QE(df = 5) = 62.4440, p-val < .0001

Test of Moderators (coefficient(s) 2,3): 
QM(df = 2) = 0.3462, p-val = 0.8410

Model Results:

                                                         estimate      se
intrcpt                                                    0.1660  0.1103
factor(Radiation_type)Acute high dose rate fractionated   -0.1510  0.2568
factor(Radiation_type)Low dose rate                       -0.0312  0.2057
                                                            zval    pval
intrcpt                                                   1.5056  0.1322
factor(Radiation_type)Acute high dose rate fractionated  -0.5882  0.5564
factor(Radiation_type)Low dose rate                      -0.1518  0.8793
                                                           ci.lb   ci.ub   
intrcpt                                                  -0.0501  0.3822   
factor(Radiation_type)Acute high dose rate fractionated  -0.6543  0.3523   
factor(Radiation_type)Low dose rate                      -0.4344  0.3720   

---
Signif. codes:  0 ‘***’ 0.001 ‘**’ 0.01 ‘*’ 0.050000000000000003 ‘.’ 0.10000000000000001 ‘ ’ 1 

> 
> #improvement in fit over null
> anova(meta.other.circ,meta.other.circ.frac.dose)
        df    AIC    BIC    AICc  logLik    LRT   pval      QE  tau^2   R^2
Full     4 8.4095 8.7272 21.7428 -0.2047               62.4440 0.0420      
Reduced  2 4.7472 4.9061  7.1472 -0.3736 0.3377 0.8446 63.1558 0.0445 5.78%
> 
> #improvement in fit over model adjusted for dose fractionation
> anova(meta.other.circ.frac,meta.other.circ.frac.dose)
Error in anova.rma(meta.other.circ.frac, meta.other.circ.frac.dose) : 
  Models have the same number of parameters. LRT not meaningful.
> 
> #improvement in fit over model adjusted for dose
> anova(meta.other.circ.dose,meta.other.circ.frac.dose)
        df    AIC    BIC    AICc  logLik    LRT   pval      QE  tau^2   R^2
Full     4 8.4095 8.7272 21.7428 -0.2047               62.4440 0.0420      
Reduced  3 6.4257 6.6640 12.4257 -0.2129 0.0163 0.8985 62.6806 0.0421 0.27%
> 
> #AIC
> meta.other.circ.frac.dose.AIC <- meta.other.circ.frac.dose$fit.stats$ML[3]
> 
> meta.other.circ.frac.dose.AIC
[1] 8.4094532057121967
> 
> #Model adjusting for exposure age, fractionation, dose
> meta.other.circ.age.frac.dose <- rma(yi = ERR, sei = Standard_deviation, mods = ~ factor(Age_exposure_range) + factor(Radiation_type) + Mean_dose, data = meta.data, method="ML", subset = (Code == 10))
Warning message:
In rma(yi = ERR, sei = Standard_deviation, mods = ~factor(Age_exposure_range) +  :
  Redundant predictors dropped from the model.
> 
> summary(meta.other.circ.age.frac.dose)

Mixed-Effects Model (k = 8; tau^2 estimator: ML)

  logLik  deviance       AIC       BIC      AICc  
 -0.2047   21.5042    8.4095    8.7272   21.7428  

tau^2 (estimated amount of residual heterogeneity):     0.0420 (SE = 0.0284)
tau (square root of estimated tau^2 value):             0.2049
I^2 (residual heterogeneity / unaccounted variability): 90.14%
H^2 (unaccounted variability / sampling variability):   10.15
R^2 (amount of heterogeneity accounted for):            5.78%

Test for Residual Heterogeneity: 
QE(df = 5) = 62.4440, p-val < .0001

Test of Moderators (coefficient(s) 2,3): 
QM(df = 2) = 0.3462, p-val = 0.8410

Model Results:

                                                         estimate      se
intrcpt                                                    0.1348  0.1737
factor(Age_exposure_range)All ages                         0.0312  0.2057
factor(Radiation_type)Acute high dose rate fractionated   -0.1510  0.2568
                                                            zval    pval
intrcpt                                                   0.7762  0.4376
factor(Age_exposure_range)All ages                        0.1518  0.8793
factor(Radiation_type)Acute high dose rate fractionated  -0.5882  0.5564
                                                           ci.lb   ci.ub   
intrcpt                                                  -0.2056  0.4752   
factor(Age_exposure_range)All ages                       -0.3720  0.4344   
factor(Radiation_type)Acute high dose rate fractionated  -0.6543  0.3523   

---
Signif. codes:  0 ‘***’ 0.001 ‘**’ 0.01 ‘*’ 0.050000000000000003 ‘.’ 0.10000000000000001 ‘ ’ 1 

> 
> #improvement in fit over null
> anova(meta.other.circ,meta.other.circ.age.frac.dose)
        df    AIC    BIC    AICc  logLik    LRT   pval      QE  tau^2   R^2
Full     4 8.4095 8.7272 21.7428 -0.2047               62.4440 0.0420      
Reduced  2 4.7472 4.9061  7.1472 -0.3736 0.3377 0.8446 63.1558 0.0445 5.78%
> 
> #improvement in fit over model adjusted for age, dose fractionation
> anova(meta.other.circ.age.frac,meta.other.circ.age.frac.dose)
Error in anova.rma(meta.other.circ.age.frac, meta.other.circ.age.frac.dose) : 
  Models have the same number of parameters. LRT not meaningful.
> 
> #improvement in fit over model adjusted for age, dose
> anova(meta.other.circ.age.dose,meta.other.circ.age.frac.dose)
Error in anova.rma(meta.other.circ.age.dose, meta.other.circ.age.frac.dose) : 
  Models have the same number of parameters. LRT not meaningful.
> 
> #improvement in fit over model adjusted for dose, dose fractionation
> anova(meta.other.circ.frac.dose,meta.other.circ.age.frac.dose)
Error in anova.rma(meta.other.circ.frac.dose, meta.other.circ.age.frac.dose) : 
  Models have the same number of parameters. LRT not meaningful.
> 
> #AIC
> meta.other.circ.age.frac.dose.AIC <- meta.other.circ.age.frac.dose$fit.stats$ML[3]
> 
> meta.other.circ.age.frac.dose.AIC
[1] 8.4094532057121967
> 
> #############################################################
> #############################################################
> ##Meta-regression analysis of all circulatory disease      ##
> #############################################################
> #############################################################
> 
> #ML random effects estimate
> meta.all.circ <- rma(yi = ERR, sei = Standard_deviation, data = meta.data, method="ML", subset = (Code == 12))
> 
> summary(meta.all.circ)

Random-Effects Model (k = 34; tau^2 estimator: ML)

  logLik  deviance       AIC       BIC      AICc  
  8.4913   83.0533  -12.9826   -9.9299  -12.5955  

tau^2 (estimated amount of total heterogeneity): 0.0116 (SE = 0.0044)
tau (square root of estimated tau^2 value):      0.1079
I^2 (total heterogeneity / total variability):   93.13%
H^2 (total variability / sampling variability):  14.56

Test for Heterogeneity: 
Q(df = 33) = 128.8879, p-val < .0001

Model Results:

estimate       se     zval     pval    ci.lb    ci.ub          
  0.1150   0.0255   4.5054   <.0001   0.0650   0.1650      *** 

---
Signif. codes:  0 ‘***’ 0.001 ‘**’ 0.01 ‘*’ 0.050000000000000003 ‘.’ 0.10000000000000001 ‘ ’ 1 

> 
> str(meta.all.circ)
List of 72
 $ b        : num [1, 1] 0.115
  ..- attr(*, "dimnames")=List of 2
  .. ..$ : chr "intrcpt"
  .. ..$ : NULL
 $ se       : num 0.0255
 $ zval     : num 4.51
 $ pval     : num 6.62e-06
 $ ci.lb    : num 0.065
 $ ci.ub    : num 0.165
 $ vb       : num [1, 1] 0.000652
  ..- attr(*, "dimnames")=List of 2
  .. ..$ : chr "intrcpt"
  .. ..$ : chr "intrcpt"
 $ tau2     : num 0.0116
 $ se.tau2  : num 0.00443
 $ tau2.fix : logi FALSE
 $ k        : int 34
 $ k.f      : int 34
 $ k.eff    : int 34
 $ p        : int 1
 $ p.eff    : int 1
 $ parms    : num 2
 $ m        : int 1
 $ QE       : num 129
 $ QEp      : num 2.86e-13
 $ QM       : num 20.3
 $ QMp      : num 6.62e-06
 $ I2       : num 93.1
 $ H2       : num 14.6
 $ R2       : NULL
 $ int.only : logi TRUE
 $ int.incl : logi TRUE
 $ allvipos : logi TRUE
 $ coef.na  : Named logi FALSE
  ..- attr(*, "names")= chr "X"
 $ yi       : atomic [1:34] 0.02 0.05 -0.01 0.05 0.07 0.47 0.26 0.41 -0.26 -0.26 ...
  ..- attr(*, "measure")= chr "GEN"
  ..- attr(*, "slab")= int [1:34] 164 165 166 167 168 169 170 171 172 173 ...
 $ vi       : num [1:34] 0.02583 0.000787 0.002109 0.00287 0.006664 ...
 $ X        : num [1:34, 1] 1 1 1 1 1 1 1 1 1 1 ...
  ..- attr(*, "dimnames")=List of 2
  .. ..$ : NULL
  .. ..$ : chr "intrcpt"
 $ weights  : NULL
 $ yi.f     : atomic [1:34] 0.02 0.05 -0.01 0.05 0.07 0.47 0.26 0.41 -0.26 -0.26 ...
  ..- attr(*, "measure")= chr "GEN"
  ..- attr(*, "slab")= int [1:34] 164 165 166 167 168 169 170 171 172 173 ...
 $ vi.f     : num [1:34] 0.02583 0.000787 0.002109 0.00287 0.006664 ...
 $ X.f      : num [1:34, 1] 1 1 1 1 1 1 1 1 1 1 ...
  ..- attr(*, "dimnames")=List of 2
  .. ..$ : NULL
  .. ..$ : chr "intrcpt"
 $ weights.f: NULL
 $ M        : num [1:34, 1:34] 0.0375 0 0 0 0 ...
 $ ai.f     : logi NA
 $ bi.f     : logi NA
 $ ci.f     : logi NA
 $ di.f     : logi NA
 $ x1i.f    : logi NA
 $ x2i.f    : logi NA
 $ t1i.f    : logi NA
 $ t2i.f    : logi NA
 $ ni       : NULL
 $ ni.f     : NULL
 $ ids      : int [1:34] 164 165 166 167 168 169 170 171 172 173 ...
 $ not.na   : logi [1:34] TRUE TRUE TRUE TRUE TRUE TRUE ...
 $ subset   : logi [1:265] FALSE FALSE FALSE FALSE FALSE FALSE ...
 $ slab     : int [1:34] 164 165 166 167 168 169 170 171 172 173 ...
 $ slab.null: logi TRUE
 $ measure  : chr "GEN"
 $ method   : chr "ML"
 $ weighted : logi TRUE
 $ knha     : logi FALSE
 $ dfs      : logi NA
 $ s2w      : num 1
 $ btt      : num 1
 $ intercept: logi TRUE
 $ digits   : num 4
 $ level    : num 95
 $ sparse   : logi FALSE
 $ control  : list()
 $ verbose  : logi FALSE
 $ add      : num 0.5
 $ to       : chr "only0"
 $ drop00   : logi FALSE
 $ fit.stats:'data.frame':      5 obs. of  2 variables:
  ..$ ML  : num [1:5] 8.49 83.05 -12.98 -9.93 -12.6
  ..$ REML: num [1:5] 7.51 -15.01 -11.01 -8.02 -10.61
 $ version  :Classes 'package_version', 'numeric_version'  hidden list of 1
  ..$ : int [1:3] 1 9 8
 $ model    : chr "rma.uni"
 $ call     : language rma(yi = ERR, sei = Standard_deviation, data = meta.data, subset = (Code ==      12), method = "ML")
 - attr(*, "class")= chr [1:2] "rma.uni" "rma"
>  
> #Funnel plot
> dev.off()
null device 
          1 
> 
> funnel(meta.all.circ)
> 
> #Forest plot
> meta.data.all.circ<-subset(meta.data, Code == 12)
> 
> #AIC
> meta.all.circ.AIC <- meta.all.circ$fit.stats$ML[3]
> 
> meta.all.circ.AIC
[1] -12.982577318408367
> 
> #This is not so flexible
> #options(digits=2)
> 
> #forest(meta.all.circ,slab=paste(meta.data.all.circ$Author, meta.data.all.circ$Year, sep=" et al "))
> 
> #This is more flexible, if longwinded
> rand.eff.mean.all.circ <- meta.all.circ$b[1,1]
> 
> rand.eff.SE.all.circ <- meta.all.circ$se
> 
> rand.eff.lower95.all.circ <- rand.eff.mean.all.circ - qnorm(0.975)*rand.eff.SE.all.circ
> 
> rand.eff.upper95.all.circ <- rand.eff.mean.all.circ + qnorm(0.975)*rand.eff.SE.all.circ
> 
> pval.all.circ <- 1-pnorm(rand.eff.mean.all.circ/rand.eff.SE.all.circ)
> 
> cbind(rand.eff.mean.all.circ,rand.eff.lower95.all.circ,rand.eff.upper95.all.circ,pval.all.circ)
        rand.eff.mean.all.circ rand.eff.lower95.all.circ
intrcpt    0.11500640293474822      0.064976126280517937
        rand.eff.upper95.all.circ          pval.all.circ
intrcpt        0.1650366795889785 3.3117782435310161e-06
> 
> lab <- paste(meta.data.all.circ$Author, meta.data.all.circ$Year, sep=" et al ")
> 
> lab<-c(lab,"Random effects estimate")
> 
> lab
 [1] "Yamada (aortic aneurysm) et al 2004"    
 [2] "Yamada (hypertension) et al 2004"       
 [3] "Yamada (hypertensive heart) et al 2004" 
 [4] "Yamada (ischemic heart) et al 2004"     
 [5] "Yamada (stroke) et al 2004"             
 [6] "Ivanov (arteries/arterioles) et al 2006"
 [7] "Ivanov (hypertension) et al 2006"       
 [8] "Ivanov (IHD) et al 2006"                
 [9] "Ivanov (other heart) et al 2006"        
[10] "Ivanov (veins/lymphatic) et al 2006"    
[11] "Vrijheid et al 2007"                    
[12] "Muirhead et al 2009"                    
[13] "Mulrooney (congestive HF) et al 2009"   
[14] "Mulrooney (myocardial inf) et al 2009"  
[15] "Mulrooney (pericardial) et al 2009"     
[16] "Mulrooney (valvular) et al 2009"        
[17] "Lane (ischemic heart) et al 2010"       
[18] "Lane (other circulatory) et al 2010"    
[19] "Lane (stroke) et al 2010"               
[20] "Laurent et al 2010"                     
[21] "Shimizu et al 2010"                     
[22] "Tukenova et al 2010"                    
[23] "Grosche et al 2011"                     
[24] "Little et al 2012"                      
[25] "Darby et al 2013"                       
[26] "Krestinina et al 2013"                  
[27] "Kreuzer et al 2013"                     
[28] "Moseeva et al 2014"                     
[29] "Zablotska et al 2014"                   
[30] "Azizova et al 2015"                     
[31] "Cutter et al 2015"                      
[32] "Kashcheev (stroke) et al 2016"          
[33] "Little et al 2016"                      
[34] "van Nimwegen et al 2016"                
[35] "Random effects estimate"                
> 
> dev.off()
null device 
          1 
> 
> forestplot(mean= c(meta.data.all.circ$ERR,rand.eff.mean.all.circ), lower=c(meta.data.all.circ$Lower_95_CI,rand.eff.lower95.all.circ), upper=c(meta.data.all.circ$Upper_95_CI,rand.eff.upper95.all.circ), labeltext=c(lab),boxsize=0.1,xticks=c(-0.1,0.0,0.10,0.20,0.30,0.4,0.5),clip=c(-0.1,0.5),txt_gp=fpTxtGp(label=gpar(cex=1.0),xlab=gpar(cex=1.0),ticks=gpar(cex=0.75)), xlab="ERR / Gy", vertices = TRUE)
> 
> ###########################################################################
> #Now adjust for all 3 single, 3 pairwise and all three adjustment factors #
> ###########################################################################
> 
> #Model adjusting for exposure age
> meta.all.circ.age <- rma(yi = ERR, sei = Standard_deviation, mods = ~ factor(Age_exposure_range), data = meta.data, method="ML", subset = (Code == 12))
> 
> summary(meta.all.circ.age)

Mixed-Effects Model (k = 34; tau^2 estimator: ML)

  logLik  deviance       AIC       BIC      AICc  
 11.4317   77.1725  -10.8634   -1.7052   -7.7523  

tau^2 (estimated amount of residual heterogeneity):     0.0064 (SE = 0.0026)
tau (square root of estimated tau^2 value):             0.0800
I^2 (residual heterogeneity / unaccounted variability): 87.67%
H^2 (unaccounted variability / sampling variability):   8.11
R^2 (amount of heterogeneity accounted for):            45.09%

Test for Residual Heterogeneity: 
QE(df = 29) = 108.3952, p-val < .0001

Test of Moderators (coefficient(s) 2,3,4,5): 
QM(df = 4) = 7.7529, p-val = 0.1011

Model Results:

                                       estimate      se     zval    pval
intrcpt                                  0.2006  0.0381   5.2605  <.0001
factor(Age_exposure_range)All ages      -0.1347  0.0515  -2.6146  0.0089
factor(Age_exposure_range)Childhood     -0.1115  0.0554  -2.0116  0.0443
factor(Age_exposure_range)Old adult     -0.1166  0.0940  -1.2406  0.2147
factor(Age_exposure_range)Young adult   -0.1203  0.0896  -1.3427  0.1794
                                         ci.lb    ci.ub     
intrcpt                                 0.1258   0.2753  ***
factor(Age_exposure_range)All ages     -0.2356  -0.0337   **
factor(Age_exposure_range)Childhood    -0.2202  -0.0029    *
factor(Age_exposure_range)Old adult    -0.3008   0.0676     
factor(Age_exposure_range)Young adult  -0.2959   0.0553     

---
Signif. codes:  0 ‘***’ 0.001 ‘**’ 0.01 ‘*’ 0.050000000000000003 ‘.’ 0.10000000000000001 ‘ ’ 1 

> 
> str(meta.all.circ.age)
List of 72
 $ b        : num [1:5, 1] 0.201 -0.135 -0.112 -0.117 -0.12
  ..- attr(*, "dimnames")=List of 2
  .. ..$ : chr [1:5] "intrcpt" "factor(Age_exposure_range)All ages" "factor(Age_exposure_range)Childhood" "factor(Age_exposure_range)Old adult" ...
  .. ..$ : NULL
 $ se       : num [1:5] 0.0381 0.0515 0.0554 0.094 0.0896
 $ zval     : num [1:5] 5.26 -2.61 -2.01 -1.24 -1.34
 $ pval     : num [1:5] 1.44e-07 8.93e-03 4.43e-02 2.15e-01 1.79e-01
 $ ci.lb    : num [1:5] 0.126 -0.236 -0.22 -0.301 -0.296
 $ ci.ub    : num [1:5] 0.27532 -0.03372 -0.00286 0.0676 0.0553
 $ vb       : num [1:5, 1:5] 0.00145 -0.00145 -0.00145 -0.00145 -0.00145 ...
  ..- attr(*, "dimnames")=List of 2
  .. ..$ : chr [1:5] "intrcpt" "factor(Age_exposure_range)All ages" "factor(Age_exposure_range)Childhood" "factor(Age_exposure_range)Old adult" ...
  .. ..$ : chr [1:5] "intrcpt" "factor(Age_exposure_range)All ages" "factor(Age_exposure_range)Childhood" "factor(Age_exposure_range)Old adult" ...
 $ tau2     : num 0.00639
 $ se.tau2  : num 0.00264
 $ tau2.fix : logi FALSE
 $ k        : int 34
 $ k.f      : int 34
 $ k.eff    : int 34
 $ p        : int 5
 $ p.eff    : int 5
 $ parms    : num 6
 $ m        : int 4
 $ QE       : num 108
 $ QEp      : num 4.25e-11
 $ QM       : num 7.75
 $ QMp      : num 0.101
 $ I2       : num 87.7
 $ H2       : num 8.11
 $ R2       : num 45.1
 $ int.only : logi FALSE
 $ int.incl : logi TRUE
 $ allvipos : logi TRUE
 $ coef.na  : Named logi [1:5] FALSE FALSE FALSE FALSE FALSE
  ..- attr(*, "names")= chr [1:5] "Xintrcpt" "Xfactor(Age_exposure_range)All ages" "Xfactor(Age_exposure_range)Childhood" "Xfactor(Age_exposure_range)Old adult" ...
 $ yi       : atomic [1:34] 0.02 0.05 -0.01 0.05 0.07 0.47 0.26 0.41 -0.26 -0.26 ...
  ..- attr(*, "measure")= chr "GEN"
  ..- attr(*, "slab")= int [1:34] 164 165 166 167 168 169 170 171 172 173 ...
 $ vi       : num [1:34] 0.02583 0.000787 0.002109 0.00287 0.006664 ...
 $ X        : num [1:34, 1:5] 1 1 1 1 1 1 1 1 1 1 ...
  ..- attr(*, "dimnames")=List of 2
  .. ..$ : chr [1:34] "164" "165" "166" "167" ...
  .. ..$ : chr [1:5] "intrcpt" "factor(Age_exposure_range)All ages" "factor(Age_exposure_range)Childhood" "factor(Age_exposure_range)Old adult" ...
 $ weights  : NULL
 $ yi.f     : atomic [1:34] 0.02 0.05 -0.01 0.05 0.07 0.47 0.26 0.41 -0.26 -0.26 ...
  ..- attr(*, "measure")= chr "GEN"
  ..- attr(*, "slab")= int [1:34] 164 165 166 167 168 169 170 171 172 173 ...
 $ vi.f     : num [1:34] 0.02583 0.000787 0.002109 0.00287 0.006664 ...
 $ X.f      : num [1:34, 1:5] 1 1 1 1 1 1 1 1 1 1 ...
  ..- attr(*, "dimnames")=List of 2
  .. ..$ : chr [1:34] "164" "165" "166" "167" ...
  .. ..$ : chr [1:5] "intrcpt" "factor(Age_exposure_range)All ages" "factor(Age_exposure_range)Childhood" "factor(Age_exposure_range)Old adult" ...
 $ weights.f: NULL
 $ M        : num [1:34, 1:34] 0.0322 0 0 0 0 ...
 $ ai.f     : logi NA
 $ bi.f     : logi NA
 $ ci.f     : logi NA
 $ di.f     : logi NA
 $ x1i.f    : logi NA
 $ x2i.f    : logi NA
 $ t1i.f    : logi NA
 $ t2i.f    : logi NA
 $ ni       : NULL
 $ ni.f     : NULL
 $ ids      : int [1:34] 164 165 166 167 168 169 170 171 172 173 ...
 $ not.na   : logi [1:34] TRUE TRUE TRUE TRUE TRUE TRUE ...
 $ subset   : logi [1:265] FALSE FALSE FALSE FALSE FALSE FALSE ...
 $ slab     : int [1:34] 164 165 166 167 168 169 170 171 172 173 ...
 $ slab.null: logi TRUE
 $ measure  : chr "GEN"
 $ method   : chr "ML"
 $ weighted : logi TRUE
 $ knha     : logi FALSE
 $ dfs      : logi NA
 $ s2w      : num 1
 $ btt      : int [1:4] 2 3 4 5
 $ intercept: logi TRUE
 $ digits   : num 4
 $ level    : num 95
 $ sparse   : logi FALSE
 $ control  : list()
 $ verbose  : logi FALSE
 $ add      : num 0.5
 $ to       : chr "only0"
 $ drop00   : logi FALSE
 $ fit.stats:'data.frame':      5 obs. of  2 variables:
  ..$ ML  : num [1:5] 11.43 77.17 -10.86 -1.71 -7.75
  ..$ REML: num [1:5] 4.91 -9.81 2.19 10.39 6.01
 $ version  :Classes 'package_version', 'numeric_version'  hidden list of 1
  ..$ : int [1:3] 1 9 8
 $ model    : chr "rma.uni"
 $ call     : language rma(yi = ERR, sei = Standard_deviation, mods = ~factor(Age_exposure_range),      data = meta.data, subset = (Code == 12), method = "ML")
 - attr(*, "class")= chr [1:2] "rma.uni" "rma"
> 
> #improvement in fit over null
> anova(meta.all.circ,meta.all.circ.age)
        df      AIC     BIC     AICc  logLik    LRT   pval       QE  tau^2
Full     6 -10.8634 -1.7052  -7.7523 11.4317               108.3952 0.0064
Reduced  2 -12.9826 -9.9299 -12.5955  8.4913 5.8808 0.2082 128.8879 0.0116
           R^2
Full          
Reduced 45.09%
> 
> #AIC
> meta.all.circ.age.AIC <- meta.all.circ.age$fit.stats$ML[3]
> 
> meta.all.circ.age.AIC
[1] -10.863371566120748
> 
> #Model adjusting for fractionation
> meta.all.circ.frac <- rma(yi = ERR, sei = Standard_deviation, mods = ~ factor(Radiation_type), data = meta.data, method="ML", subset = (Code == 12))
> 
> summary(meta.all.circ.frac)

Mixed-Effects Model (k = 34; tau^2 estimator: ML)

  logLik  deviance       AIC       BIC      AICc  
 12.4541   75.1278  -16.9081  -10.8027  -15.5288  

tau^2 (estimated amount of residual heterogeneity):     0.0043 (SE = 0.0019)
tau (square root of estimated tau^2 value):             0.0657
I^2 (residual heterogeneity / unaccounted variability): 83.31%
H^2 (unaccounted variability / sampling variability):   5.99
R^2 (amount of heterogeneity accounted for):            62.92%

Test for Residual Heterogeneity: 
QE(df = 31) = 95.3397, p-val < .0001

Test of Moderators (coefficient(s) 2,3): 
QM(df = 2) = 12.8477, p-val = 0.0016

Model Results:

                                                         estimate      se
intrcpt                                                    0.0642  0.0350
factor(Radiation_type)Acute high dose rate fractionated    0.0175  0.0425
factor(Radiation_type)Low dose rate                        0.1623  0.0512
                                                           zval    pval
intrcpt                                                  1.8353  0.0665
factor(Radiation_type)Acute high dose rate fractionated  0.4111  0.6810
factor(Radiation_type)Low dose rate                      3.1733  0.0015
                                                           ci.lb   ci.ub    
intrcpt                                                  -0.0044  0.1328   .
factor(Radiation_type)Acute high dose rate fractionated  -0.0658  0.1008    
factor(Radiation_type)Low dose rate                       0.0621  0.2626  **

---
Signif. codes:  0 ‘***’ 0.001 ‘**’ 0.01 ‘*’ 0.050000000000000003 ‘.’ 0.10000000000000001 ‘ ’ 1 

> 
> #improvement in fit over null
> anova(meta.all.circ,meta.all.circ.frac)
        df      AIC      BIC     AICc  logLik    LRT   pval       QE  tau^2
Full     4 -16.9081 -10.8027 -15.5288 12.4541                95.3397 0.0043
Reduced  2 -12.9826  -9.9299 -12.5955  8.4913 7.9256 0.0190 128.8879 0.0116
           R^2
Full          
Reduced 62.92%
> 
> #AIC
> meta.all.circ.frac.AIC <- meta.all.circ.frac$fit.stats$ML[3]
> 
> meta.all.circ.frac.AIC
[1] -16.9081358976185
> 
> #Model adjusting for dose
> meta.all.circ.dose <- rma(yi = ERR, sei = Standard_deviation, mods = ~ Mean_dose, data = meta.data, method="ML", subset = (Code == 12))
> 
> summary(meta.all.circ.dose)

Mixed-Effects Model (k = 34; tau^2 estimator: ML)

  logLik  deviance       AIC       BIC      AICc  
  8.6701   82.6956  -11.3403   -6.7612  -10.5403  

tau^2 (estimated amount of residual heterogeneity):     0.0112 (SE = 0.0043)
tau (square root of estimated tau^2 value):             0.1058
I^2 (residual heterogeneity / unaccounted variability): 92.70%
H^2 (unaccounted variability / sampling variability):   13.70
R^2 (amount of heterogeneity accounted for):            3.81%

Test for Residual Heterogeneity: 
QE(df = 32) = 127.4273, p-val < .0001

Test of Moderators (coefficient(s) 2): 
QM(df = 1) = 0.3658, p-val = 0.5453

Model Results:

           estimate      se     zval    pval    ci.lb   ci.ub     
intrcpt      0.1249  0.0302   4.1399  <.0001   0.0658  0.1841  ***
Mean_dose   -0.0024  0.0039  -0.6048  0.5453  -0.0101  0.0053     

---
Signif. codes:  0 ‘***’ 0.001 ‘**’ 0.01 ‘*’ 0.050000000000000003 ‘.’ 0.10000000000000001 ‘ ’ 1 

> 
> #improvement in fit over null
> anova(meta.all.circ,meta.all.circ.dose)
        df      AIC     BIC     AICc logLik    LRT   pval       QE  tau^2   R^2
Full     3 -11.3403 -6.7612 -10.5403 8.6701               127.4273 0.0112      
Reduced  2 -12.9826 -9.9299 -12.5955 8.4913 0.3577 0.5498 128.8879 0.0116 3.81%
> 
> #AIC
> meta.all.circ.dose.AIC <- meta.all.circ.dose$fit.stats$ML[3]
> 
> meta.all.circ.dose.AIC
[1] -11.340274102295155
> 
> #Model adjusting for exposure age, fractionation
> meta.all.circ.age.frac <- rma(yi = ERR, sei = Standard_deviation, mods = ~ factor(Age_exposure_range) + factor(Radiation_type), data = meta.data, method="ML", subset = (Code == 12))
> 
> summary(meta.all.circ.age.frac)

Mixed-Effects Model (k = 34; tau^2 estimator: ML)

  logLik  deviance       AIC       BIC      AICc  
 12.8592   74.3175   -9.7184    2.4925   -3.9584  

tau^2 (estimated amount of residual heterogeneity):     0.0037 (SE = 0.0017)
tau (square root of estimated tau^2 value):             0.0608
I^2 (residual heterogeneity / unaccounted variability): 80.43%
H^2 (unaccounted variability / sampling variability):   5.11
R^2 (amount of heterogeneity accounted for):            68.21%

Test for Residual Heterogeneity: 
QE(df = 27) = 88.9488, p-val < .0001

Test of Moderators (coefficient(s) 2,3,4,5,6,7): 
QM(df = 6) = 15.1631, p-val = 0.0190

Model Results:

                                                         estimate      se
intrcpt                                                    0.1286  0.0826
factor(Age_exposure_range)All ages                        -0.0637  0.0757
factor(Age_exposure_range)Childhood                       -0.0119  0.0683
factor(Age_exposure_range)Old adult                       -0.0160  0.0916
factor(Age_exposure_range)Young adult                     -0.0217  0.0894
factor(Radiation_type)Acute high dose rate fractionated   -0.0286  0.0668
factor(Radiation_type)Low dose rate                        0.1054  0.0852
                                                            zval    pval
intrcpt                                                   1.5565  0.1196
factor(Age_exposure_range)All ages                       -0.8414  0.4001
factor(Age_exposure_range)Childhood                      -0.1742  0.8617
factor(Age_exposure_range)Old adult                      -0.1747  0.8613
factor(Age_exposure_range)Young adult                    -0.2433  0.8077
factor(Radiation_type)Acute high dose rate fractionated  -0.4282  0.6685
factor(Radiation_type)Low dose rate                       1.2368  0.2161
                                                           ci.lb   ci.ub   
intrcpt                                                  -0.0333  0.2906   
factor(Age_exposure_range)All ages                       -0.2120  0.0846   
factor(Age_exposure_range)Childhood                      -0.1458  0.1220   
factor(Age_exposure_range)Old adult                      -0.1956  0.1636   
factor(Age_exposure_range)Young adult                    -0.1969  0.1534   
factor(Radiation_type)Acute high dose rate fractionated  -0.1596  0.1023   
factor(Radiation_type)Low dose rate                      -0.0616  0.2724   

---
Signif. codes:  0 ‘***’ 0.001 ‘**’ 0.01 ‘*’ 0.050000000000000003 ‘.’ 0.10000000000000001 ‘ ’ 1 

> 
> #improvement in fit over null
> anova(meta.all.circ,meta.all.circ.age.frac)
        df      AIC     BIC     AICc  logLik    LRT   pval       QE  tau^2
Full     8  -9.7184  2.4925  -3.9584 12.8592                88.9488 0.0037
Reduced  2 -12.9826 -9.9299 -12.5955  8.4913 8.7358 0.1890 128.8879 0.0116
           R^2
Full          
Reduced 68.21%
> 
> #improvement in fit over model adjusted for age
> anova(meta.all.circ.age,meta.all.circ.age.frac)
        df      AIC     BIC    AICc  logLik    LRT   pval       QE  tau^2   R^2
Full     8  -9.7184  2.4925 -3.9584 12.8592                88.9488 0.0037      
Reduced  6 -10.8634 -1.7052 -7.7523 11.4317 2.8550 0.2399 108.3952 0.0064 42.1%
> 
> #improvement in fit over model adjusted for dose fractionation
> anova(meta.all.circ.frac,meta.all.circ.age.frac)
        df      AIC      BIC     AICc  logLik    LRT   pval      QE  tau^2
Full     8  -9.7184   2.4925  -3.9584 12.8592               88.9488 0.0037
Reduced  4 -16.9081 -10.8027 -15.5288 12.4541 0.8103 0.9371 95.3397 0.0043
           R^2
Full          
Reduced 14.25%
> 
> #AIC
> meta.all.circ.age.frac.AIC <- meta.all.circ.age.frac$fit.stats$ML[3]
> 
> meta.all.circ.age.frac.AIC
[1] -9.7184179989256521
> 
> #Model adjusting for exposure age, dose
> meta.all.circ.age.dose <- rma(yi = ERR, sei = Standard_deviation, mods = ~ factor(Age_exposure_range) + Mean_dose, data = meta.data, method="ML", subset = (Code == 12))
> 
> summary(meta.all.circ.age.dose)

Mixed-Effects Model (k = 34; tau^2 estimator: ML)

  logLik  deviance       AIC       BIC      AICc  
 11.4427   77.1506   -8.8854    1.7992   -4.5777  

tau^2 (estimated amount of residual heterogeneity):     0.0064 (SE = 0.0027)
tau (square root of estimated tau^2 value):             0.0803
I^2 (residual heterogeneity / unaccounted variability): 88.00%
H^2 (unaccounted variability / sampling variability):   8.33
R^2 (amount of heterogeneity accounted for):            44.63%

Test for Residual Heterogeneity: 
QE(df = 28) = 105.5975, p-val < .0001

Test of Moderators (coefficient(s) 2,3,4,5,6): 
QM(df = 5) = 7.7241, p-val = 0.1721

Model Results:

                                       estimate      se     zval    pval
intrcpt                                  0.1989  0.0398   4.9917  <.0001
factor(Age_exposure_range)All ages      -0.1338  0.0519  -2.5752  0.0100
factor(Age_exposure_range)Childhood     -0.1523  0.2797  -0.5446  0.5861
factor(Age_exposure_range)Old adult     -0.1298  0.1297  -1.0009  0.3169
factor(Age_exposure_range)Young adult   -0.2004  0.5456  -0.3673  0.7134
Mean_dose                                0.0038  0.0257   0.1491  0.8815
                                         ci.lb    ci.ub     
intrcpt                                 0.1208   0.2769  ***
factor(Age_exposure_range)All ages     -0.2356  -0.0320    *
factor(Age_exposure_range)Childhood    -0.7005   0.3959     
factor(Age_exposure_range)Old adult    -0.3840   0.1244     
factor(Age_exposure_range)Young adult  -1.2698   0.8690     
Mean_dose                              -0.0466   0.0542     

---
Signif. codes:  0 ‘***’ 0.001 ‘**’ 0.01 ‘*’ 0.050000000000000003 ‘.’ 0.10000000000000001 ‘ ’ 1 

> 
> #improvement in fit over null
> anova(meta.all.circ,meta.all.circ.age.dose)
        df      AIC     BIC     AICc  logLik    LRT   pval       QE  tau^2
Full     7  -8.8854  1.7992  -4.5777 11.4427               105.5975 0.0064
Reduced  2 -12.9826 -9.9299 -12.5955  8.4913 5.9028 0.3158 128.8879 0.0116
           R^2
Full          
Reduced 44.63%
> 
> #improvement in fit over model adjusted for age
> anova(meta.all.circ.age,meta.all.circ.age.dose)
        df      AIC     BIC    AICc  logLik    LRT   pval       QE  tau^2 R^2
Full     7  -8.8854  1.7992 -4.5777 11.4427               105.5975 0.0064    
Reduced  6 -10.8634 -1.7052 -7.7523 11.4317 0.0220 0.8821 108.3952 0.0064  0%
> 
> #improvement in fit over model adjusted for dose
> anova(meta.all.circ.dose,meta.all.circ.age.dose)
        df      AIC     BIC     AICc  logLik    LRT   pval       QE  tau^2
Full     7  -8.8854  1.7992  -4.5777 11.4427               105.5975 0.0064
Reduced  3 -11.3403 -6.7612 -10.5403  8.6701 5.5451 0.2358 127.4273 0.0112
           R^2
Full          
Reduced 42.43%
> 
> #AIC
> meta.all.circ.age.dose.AIC <- meta.all.circ.age.dose$fit.stats$ML[3]
> 
> meta.all.circ.age.dose.AIC
[1] -8.8853521790658689
> 
> #Model adjusting for fractionation, dose
> meta.all.circ.frac.dose <- rma(yi = ERR, sei = Standard_deviation, mods = ~ factor(Radiation_type) + Mean_dose, data = meta.data, method="ML", subset = (Code == 12))
> 
> summary(meta.all.circ.frac.dose)

Mixed-Effects Model (k = 34; tau^2 estimator: ML)

  logLik  deviance       AIC       BIC      AICc  
 12.4926   75.0508  -14.9852   -7.3534  -12.8423  

tau^2 (estimated amount of residual heterogeneity):     0.0042 (SE = 0.0019)
tau (square root of estimated tau^2 value):             0.0650
I^2 (residual heterogeneity / unaccounted variability): 82.83%
H^2 (unaccounted variability / sampling variability):   5.83
R^2 (amount of heterogeneity accounted for):            63.76%

Test for Residual Heterogeneity: 
QE(df = 30) = 93.5072, p-val < .0001

Test of Moderators (coefficient(s) 2,3,4): 
QM(df = 3) = 13.1378, p-val = 0.0043

Model Results:

                                                         estimate      se
intrcpt                                                    0.0642  0.0347
factor(Radiation_type)Acute high dose rate fractionated    0.0078  0.0540
factor(Radiation_type)Low dose rate                        0.1624  0.0508
Mean_dose                                                  0.0011  0.0038
                                                           zval    pval
intrcpt                                                  1.8497  0.0644
factor(Radiation_type)Acute high dose rate fractionated  0.1451  0.8847
factor(Radiation_type)Low dose rate                      3.1941  0.0014
Mean_dose                                                0.2802  0.7793
                                                           ci.lb   ci.ub    
intrcpt                                                  -0.0038  0.1323   .
factor(Radiation_type)Acute high dose rate fractionated  -0.0980  0.1136    
factor(Radiation_type)Low dose rate                       0.0628  0.2621  **
Mean_dose                                                -0.0064  0.0085    

---
Signif. codes:  0 ‘***’ 0.001 ‘**’ 0.01 ‘*’ 0.050000000000000003 ‘.’ 0.10000000000000001 ‘ ’ 1 

> 
> #improvement in fit over null
> anova(meta.all.circ,meta.all.circ.frac.dose)
        df      AIC     BIC     AICc  logLik    LRT   pval       QE  tau^2
Full     5 -14.9852 -7.3534 -12.8423 12.4926                93.5072 0.0042
Reduced  2 -12.9826 -9.9299 -12.5955  8.4913 8.0026 0.0460 128.8879 0.0116
           R^2
Full          
Reduced 63.76%
> 
> #improvement in fit over model adjusted for dose fractionation
> anova(meta.all.circ.frac,meta.all.circ.frac.dose)
        df      AIC      BIC     AICc  logLik    LRT   pval      QE  tau^2
Full     5 -14.9852  -7.3534 -12.8423 12.4926               93.5072 0.0042
Reduced  4 -16.9081 -10.8027 -15.5288 12.4541 0.0770 0.7814 95.3397 0.0043
          R^2
Full         
Reduced 2.25%
> 
> #improvement in fit over model adjusted for dose
> anova(meta.all.circ.dose,meta.all.circ.frac.dose)
        df      AIC     BIC     AICc  logLik    LRT   pval       QE  tau^2
Full     5 -14.9852 -7.3534 -12.8423 12.4926                93.5072 0.0042
Reduced  3 -11.3403 -6.7612 -10.5403  8.6701 7.6449 0.0219 127.4273 0.0112
           R^2
Full          
Reduced 62.32%
> 
> #AIC
> meta.all.circ.frac.dose.AIC <- meta.all.circ.frac.dose$fit.stats$ML[3]
> 
> meta.all.circ.frac.dose.AIC
[1] -14.985153224867041
> 
> #Model adjusting for exposure age, fractionation, dose
> meta.all.circ.age.frac.dose <- rma(yi = ERR, sei = Standard_deviation, mods = ~ factor(Age_exposure_range) + factor(Radiation_type) + Mean_dose, data = meta.data, method="ML", subset = (Code == 12))
> 
> summary(meta.all.circ.age.frac.dose)

Mixed-Effects Model (k = 34; tau^2 estimator: ML)

  logLik  deviance       AIC       BIC      AICc  
 12.9941   74.0478   -7.9881    5.7491   -0.4881  

tau^2 (estimated amount of residual heterogeneity):     0.0036 (SE = 0.0016)
tau (square root of estimated tau^2 value):             0.0603
I^2 (residual heterogeneity / unaccounted variability): 80.71%
H^2 (unaccounted variability / sampling variability):   5.19
R^2 (amount of heterogeneity accounted for):            68.78%

Test for Residual Heterogeneity: 
QE(df = 26) = 88.6241, p-val < .0001

Test of Moderators (coefficient(s) 2,3,4,5,6,7,8): 
QM(df = 7) = 15.6225, p-val = 0.0288

Model Results:

                                                         estimate      se
intrcpt                                                    0.1239  0.0827
factor(Age_exposure_range)All ages                        -0.0602  0.0756
factor(Age_exposure_range)Childhood                       -0.1464  0.2676
factor(Age_exposure_range)Old adult                       -0.0544  0.1174
factor(Age_exposure_range)Young adult                     -0.2890  0.5216
factor(Radiation_type)Acute high dose rate fractionated   -0.0376  0.0685
factor(Radiation_type)Low dose rate                        0.1060  0.0848
Mean_dose                                                  0.0133  0.0257
                                                            zval    pval
intrcpt                                                   1.4988  0.1339
factor(Age_exposure_range)All ages                       -0.7972  0.4253
factor(Age_exposure_range)Childhood                      -0.5472  0.5843
factor(Age_exposure_range)Old adult                      -0.4634  0.6431
factor(Age_exposure_range)Young adult                    -0.5541  0.5795
factor(Radiation_type)Acute high dose rate fractionated  -0.5494  0.5827
factor(Radiation_type)Low dose rate                       1.2496  0.2114
Mean_dose                                                 0.5203  0.6029
                                                           ci.lb   ci.ub   
intrcpt                                                  -0.0381  0.2860   
factor(Age_exposure_range)All ages                       -0.2083  0.0879   
factor(Age_exposure_range)Childhood                      -0.6708  0.3780   
factor(Age_exposure_range)Old adult                      -0.2844  0.1756   
factor(Age_exposure_range)Young adult                    -1.3112  0.7332   
factor(Radiation_type)Acute high dose rate fractionated  -0.1718  0.0966   
factor(Radiation_type)Low dose rate                      -0.0602  0.2721   
Mean_dose                                                -0.0369  0.0636   

---
Signif. codes:  0 ‘***’ 0.001 ‘**’ 0.01 ‘*’ 0.050000000000000003 ‘.’ 0.10000000000000001 ‘ ’ 1 

> 
> #improvement in fit over null
> anova(meta.all.circ,meta.all.circ.age.frac.dose)
        df      AIC     BIC     AICc  logLik    LRT   pval       QE  tau^2
Full     9  -7.9881  5.7491  -0.4881 12.9941                88.6241 0.0036
Reduced  2 -12.9826 -9.9299 -12.5955  8.4913 9.0055 0.2523 128.8879 0.0116
           R^2
Full          
Reduced 68.78%
> 
> #improvement in fit over model adjusted for age, dose fractionation
> anova(meta.all.circ.age.frac,meta.all.circ.age.frac.dose)
        df     AIC    BIC    AICc  logLik    LRT   pval      QE  tau^2   R^2
Full     9 -7.9881 5.7491 -0.4881 12.9941               88.6241 0.0036      
Reduced  8 -9.7184 2.4925 -3.9584 12.8592 0.2697 0.6035 88.9488 0.0037 1.82%
> 
> #improvement in fit over model adjusted for age, dose
> anova(meta.all.circ.age.dose,meta.all.circ.age.frac.dose)
        df     AIC    BIC    AICc  logLik    LRT   pval       QE  tau^2    R^2
Full     9 -7.9881 5.7491 -0.4881 12.9941                88.6241 0.0036       
Reduced  7 -8.8854 1.7992 -4.5777 11.4427 3.1028 0.2120 105.5975 0.0064 43.63%
> 
> #improvement in fit over model adjusted for dose, dose fractionation
> anova(meta.all.circ.frac.dose,meta.all.circ.age.frac.dose)
        df      AIC     BIC     AICc  logLik    LRT   pval      QE  tau^2
Full     9  -7.9881  5.7491  -0.4881 12.9941               88.6241 0.0036
Reduced  5 -14.9852 -7.3534 -12.8423 12.4926 1.0030 0.9093 93.5072 0.0042
           R^2
Full          
Reduced 13.87%
> 
> #AIC
> meta.all.circ.age.frac.dose.AIC <- meta.all.circ.age.frac.dose$fit.stats$ML[3]
> 
> meta.all.circ.age.frac.dose.AIC
[1] -7.9881036917649482
> 
> #Save workspace image
> save.image("Meta analysis of circulatory disease data max likelihood.RData")
> 
> 
