# Supplementary material for: Data taken from the review article “Radiation and circulatory disease” and used in the associated meta-analysis
Source: Data Brief. 2016 Nov 9;9:1024–7. doi: 10.1016/j.dib.2016.11.016 (PMC5123126; doi:10.1016/j.dib.2016.11.016)
Supplement: Supplementary file 2 — Supplementary material [file mmc2.zip › Meta analysis of circulatory disease data.R]

# Meta-analysis of circulatory disease data for Mut Res Revw paper
# modified by MP Little 2016-7-18
# mostly REML fitted models
#
#Remove old R objects
rm(list = ls())
ls()

options(digits=20)

#Install various packages (only need do once)
#install.packages("metafor")

#Install various packages (only need do once)
#install.packages("forestplot")

# load metafor package
#
library(metafor)

# load forestplot package
#
library(forestplot)

# 
# Read summary data
#
meta.data<-read.csv("Mut Res Reviews data.csv",header=T)
names(meta.data)
dim(meta.data)
n<-dim(meta.data)[1]
n
#[1] 265

######################################################
######################################################
##Meta-regression analysis of IHD                   ##
######################################################
######################################################
#REML random effects estimate (default method)
meta.IHD <- rma(yi = ERR, sei = Standard_deviation, data = meta.data, subset = (Code == 2))

summary(meta.IHD)

str(meta.IHD)
 
#DerSimonian-Laird random effects estimate
meta.IHD.DL <- rma(yi = ERR, sei = Standard_deviation, data = meta.data, method="DL", subset = (Code == 2))

summary(meta.IHD.DL)

#Funnel plot
dev.off()

funnel(meta.IHD)

#Forest plot
meta.data.IHD<-subset(meta.data, Code == 2)

#AIC
meta.IHD.AIC <- meta.IHD$fit.stats$REML[3]

meta.IHD.AIC

#This is not so flexible
#options(digits=2)

#forest(meta.IHD,slab=paste(meta.data.IHD$Author, meta.data.IHD$Year, sep=" et al "))

#This is more flexible, if longwinded
rand.eff.mean.IHD <- meta.IHD$b[1,1]

rand.eff.SE.IHD <- meta.IHD$se

rand.eff.lower95.IHD <- rand.eff.mean.IHD - qnorm(0.975)*rand.eff.SE.IHD

rand.eff.upper95.IHD <- rand.eff.mean.IHD + qnorm(0.975)*rand.eff.SE.IHD

pval.IHD <- 1-pnorm(rand.eff.mean.IHD/rand.eff.SE.IHD)

cbind(rand.eff.mean.IHD,rand.eff.lower95.IHD,rand.eff.upper95.IHD,pval.IHD)

lab <- paste(meta.data.IHD$Author, meta.data.IHD$Year, sep=" et al ")

lab<-c(lab,"Random effects estimate")

lab

dev.off()

forestplot(mean= c(meta.data.IHD$ERR,rand.eff.mean.IHD), lower=c(meta.data.IHD$Lower_95_CI,rand.eff.lower95.IHD), upper=c(meta.data.IHD$Upper_95_CI,rand.eff.upper95.IHD), labeltext=c(lab),boxsize=0.1,xticks=c(-0.1,0.0,0.10,0.20,0.30,0.4,0.5),clip=c(-0.1,0.5),txt_gp=fpTxtGp(label=gpar(cex=1.0),xlab=gpar(cex=1.0),ticks=gpar(cex=0.75)), xlab="ERR / Gy", vertices = TRUE)

###########################################################################
#Now adjust for all 3 single, 3 pairwise and all three adjustment factors #
###########################################################################

#Model adjusting for exposure age
meta.IHD.age <- rma(yi = ERR, sei = Standard_deviation, mods = ~ factor(Age_exposure_range), data = meta.data, subset = (Code == 2))

summary(meta.IHD.age)

#AIC
meta.IHD.age.AIC <- meta.IHD.age$fit.stats$REML[3]

meta.IHD.age.AIC

#Model adjusting for fractionation
meta.IHD.frac <- rma(yi = ERR, sei = Standard_deviation, mods = ~ factor(Radiation_type), data = meta.data, subset = (Code == 2))

summary(meta.IHD.frac)

#AIC
meta.IHD.frac.AIC <- meta.IHD.frac$fit.stats$REML[3]

meta.IHD.frac.AIC

#Model adjusting for dose
meta.IHD.dose <- rma(yi = ERR, sei = Standard_deviation, mods = ~ Mean_dose, data = meta.data, subset = (Code == 2))

summary(meta.IHD.dose)

#AIC
meta.IHD.dose.AIC <- meta.IHD.dose$fit.stats$REML[3]

meta.IHD.dose.AIC

#Model adjusting for exposure age, fractionation
meta.IHD.age.frac <- rma(yi = ERR, sei = Standard_deviation, mods = ~ factor(Age_exposure_range) + factor(Radiation_type), data = meta.data, subset = (Code == 2))

summary(meta.IHD.age.frac)

#AIC
meta.IHD.age.frac.AIC <- meta.IHD.age.frac$fit.stats$REML[3]

meta.IHD.age.frac.AIC

#Model adjusting for exposure age, dose
meta.IHD.age.dose <- rma(yi = ERR, sei = Standard_deviation, mods = ~ factor(Age_exposure_range) + Mean_dose, data = meta.data, subset = (Code == 2))

summary(meta.IHD.age.dose)

#AIC
meta.IHD.age.dose.AIC <- meta.IHD.age.dose$fit.stats$REML[3]

meta.IHD.age.dose.AIC

#Model adjusting for fractionation, dose
meta.IHD.frac.dose <- rma(yi = ERR, sei = Standard_deviation, mods = ~ factor(Radiation_type) + Mean_dose, data = meta.data, subset = (Code == 2))

summary(meta.IHD.frac.dose)

#AIC
meta.IHD.frac.dose.AIC <- meta.IHD.frac.dose$fit.stats$REML[3]

meta.IHD.frac.dose.AIC

#Model adjusting for exposure age, fractionation, dose
meta.IHD.age.frac.dose <- rma(yi = ERR, sei = Standard_deviation, mods = ~ factor(Age_exposure_range) + factor(Radiation_type) + Mean_dose, data = meta.data, subset = (Code == 2))

summary(meta.IHD.age.frac.dose)

#AIC
meta.IHD.age.frac.dose.AIC <- meta.IHD.age.frac.dose$fit.stats$REML[3]

meta.IHD.age.frac.dose.AIC

######################################################
######################################################
##Meta-regression analysis of other heart disease   ##
######################################################
######################################################
#REML random effects estimate (default method)
meta.other.heart <- rma(yi = ERR, sei = Standard_deviation, data = meta.data, subset = (Code == 5))

summary(meta.other.heart)

str(meta.other.heart)

#DerSimonian-Laird random effects estimate
meta.other.heart.DL <- rma(yi = ERR, sei = Standard_deviation, data = meta.data, method="DL", subset = (Code == 5))

summary(meta.other.heart.DL)

#Funnel plot
dev.off()

funnel(meta.other.heart)

#Forest plot
meta.data.other.heart<-subset(meta.data, Code == 5)

#AIC
meta.other.heart.AIC <- meta.other.heart$fit.stats$REML[3]

meta.other.heart.AIC

#This is not so flexible
#options(digits=2)

#forest(meta.other.heart,slab=paste(meta.data.other.heart$Author, meta.data.other.heart$Year, sep=" et al "))

#This is more flexible, if longwinded
rand.eff.mean.other.heart <- meta.other.heart$b[1,1]

rand.eff.SE.other.heart <- meta.other.heart$se

rand.eff.lower95.other.heart <- rand.eff.mean.other.heart - qnorm(0.975)*rand.eff.SE.other.heart

rand.eff.upper95.other.heart <- rand.eff.mean.other.heart + qnorm(0.975)*rand.eff.SE.other.heart

pval.other.heart <- 1-pnorm(rand.eff.mean.other.heart/rand.eff.SE.other.heart)

cbind(rand.eff.mean.other.heart,rand.eff.lower95.other.heart,rand.eff.upper95.other.heart,pval.other.heart)

lab <- paste(meta.data.other.heart$Author, meta.data.other.heart$Year, sep=" et al ")

lab<-c(lab,"Random effects estimate")

lab

dev.off()

forestplot(mean= c(meta.data.other.heart$ERR,rand.eff.mean.other.heart), lower=c(meta.data.other.heart$Lower_95_CI,rand.eff.lower95.other.heart), upper=c(meta.data.other.heart$Upper_95_CI,rand.eff.upper95.other.heart), labeltext=c(lab),boxsize=0.1,xticks=c(-0.1,0.0,0.10,0.20,0.30,0.4,0.5),clip=c(-0.1,0.5),txt_gp=fpTxtGp(label=gpar(cex=1.0),xlab=gpar(cex=0.75),ticks=gpar(cex=0.75)), xlab="ERR / Gy", vertices = TRUE)

###########################################################################
#Now adjust for all 3 single, 3 pairwise and all three adjustment factors #
###########################################################################

#Model adjusting for exposure age
meta.other.heart.age <- rma(yi = ERR, sei = Standard_deviation, mods = ~ factor(Age_exposure_range), data = meta.data, subset = (Code == 5))

summary(meta.other.heart.age)

#AIC
meta.other.heart.age.AIC <- meta.other.heart.age$fit.stats$REML[3]

meta.other.heart.age.AIC

#Model adjusting for fractionation
meta.other.heart.frac <- rma(yi = ERR, sei = Standard_deviation, mods = ~ factor(Radiation_type), data = meta.data, subset = (Code == 5))

summary(meta.other.heart.frac)

#AIC
meta.other.heart.frac.AIC <- meta.other.heart.frac$fit.stats$REML[3]

meta.other.heart.frac.AIC

#Model adjusting for dose
meta.other.heart.dose <- rma(yi = ERR, sei = Standard_deviation, mods = ~ Mean_dose, data = meta.data, subset = (Code == 5))

summary(meta.other.heart.dose)

#AIC
meta.other.heart.dose.AIC <- meta.other.heart.dose$fit.stats$REML[3]

meta.other.heart.dose.AIC

#Model adjusting for exposure age, fractionation
meta.other.heart.age.frac <- rma(yi = ERR, sei = Standard_deviation, mods = ~ factor(Age_exposure_range) + factor(Radiation_type), data = meta.data, subset = (Code == 5))

summary(meta.other.heart.age.frac)

#AIC
meta.other.heart.age.frac.AIC <- meta.other.heart.age.frac$fit.stats$REML[3]

meta.other.heart.age.frac.AIC

#Model adjusting for exposure age, dose
meta.other.heart.age.dose <- rma(yi = ERR, sei = Standard_deviation, mods = ~ factor(Age_exposure_range) + Mean_dose, data = meta.data, subset = (Code == 5))

summary(meta.other.heart.age.dose)

#AIC
meta.other.heart.age.dose.AIC <- meta.other.heart.age.dose$fit.stats$REML[3]

meta.other.heart.age.dose.AIC

#Model adjusting for fractionation, dose
meta.other.heart.frac.dose <- rma(yi = ERR, sei = Standard_deviation, mods = ~ factor(Radiation_type) + Mean_dose, data = meta.data, subset = (Code == 5))

summary(meta.other.heart.frac.dose)

#AIC
meta.other.heart.frac.dose.AIC <- meta.other.heart.frac.dose$fit.stats$REML[3]

meta.other.heart.frac.dose.AIC

#Model adjusting for exposure age, fractionation, dose
meta.other.heart.age.frac.dose <- rma(yi = ERR, sei = Standard_deviation, mods = ~ factor(Age_exposure_range) + factor(Radiation_type) + Mean_dose, data = meta.data, subset = (Code == 5))

summary(meta.other.heart.age.frac.dose)

#AIC
meta.other.heart.age.frac.dose.AIC <- meta.other.heart.age.frac.dose$fit.stats$REML[3]

meta.other.heart.age.frac.dose.AIC

##########################################################
##########################################################
##Meta-regression analysis of cerebrovascular disease   ##
##########################################################
##########################################################
#REML random effects estimate (default method)
meta.cerebrovasc <- rma(yi = ERR, sei = Standard_deviation, data = meta.data, subset = (Code == 7))

summary(meta.cerebrovasc)

str(meta.cerebrovasc)

#DerSimonian-Laird random effects estimate
meta.cerebrovasc.DL <- rma(yi = ERR, sei = Standard_deviation, data = meta.data, method="DL", subset = (Code == 7))

summary(meta.cerebrovasc.DL)

#Funnel plot
dev.off()

funnel(meta.cerebrovasc)

#Forest plot
meta.data.cerebrovasc<-subset(meta.data, Code == 7)

#AIC
meta.cerebrovasc.AIC <- meta.cerebrovasc$fit.stats$REML[3]

meta.cerebrovasc.AIC

#This is not so flexible
#options(digits=2)

#forest(meta.cerebrovasc,slab=paste(meta.data.cerebrovasc$Author, meta.data.cerebrovasc$Year, sep=" et al "))

#This is more flexible, if longwinded
rand.eff.mean.cerebrovasc <- meta.cerebrovasc$b[1,1]

rand.eff.SE.cerebrovasc <- meta.cerebrovasc$se

rand.eff.lower95.cerebrovasc <- rand.eff.mean.cerebrovasc - qnorm(0.975)*rand.eff.SE.cerebrovasc

rand.eff.upper95.cerebrovasc <- rand.eff.mean.cerebrovasc + qnorm(0.975)*rand.eff.SE.cerebrovasc

pval.cerebrovasc <- 1-pnorm(rand.eff.mean.cerebrovasc/rand.eff.SE.cerebrovasc)

cbind(rand.eff.mean.cerebrovasc,rand.eff.lower95.cerebrovasc,rand.eff.upper95.cerebrovasc,pval.cerebrovasc)

lab <- paste(meta.data.cerebrovasc$Author, meta.data.cerebrovasc$Year, sep=" et al ")

lab<-c(lab,"Random effects estimate")

lab

dev.off()

forestplot(mean= c(meta.data.cerebrovasc$ERR,rand.eff.mean.cerebrovasc), lower=c(meta.data.cerebrovasc$Lower_95_CI,rand.eff.lower95.cerebrovasc), upper=c(meta.data.cerebrovasc$Upper_95_CI,rand.eff.upper95.cerebrovasc), labeltext=c(lab),boxsize=0.1,xticks=c(-0.1,0.0,0.10,0.20,0.30,0.4,0.5),clip=c(-0.1,0.5),txt_gp=fpTxtGp(label=gpar(cex=1.0),xlab=gpar(cex=1.0),ticks=gpar(cex=0.75)), xlab="ERR / Gy", vertices = TRUE)

###########################################################################
#Now adjust for all 3 single, 3 pairwise and all three adjustment factors #
###########################################################################

#Model adjusting for exposure age
meta.cerebrovasc.age <- rma(yi = ERR, sei = Standard_deviation, mods = ~ factor(Age_exposure_range), data = meta.data, subset = (Code == 7))

summary(meta.cerebrovasc.age)

#AIC
meta.cerebrovasc.age.AIC <- meta.cerebrovasc.age$fit.stats$REML[3]

meta.cerebrovasc.age.AIC

#Model adjusting for fractionation
meta.cerebrovasc.frac <- rma(yi = ERR, sei = Standard_deviation, mods = ~ factor(Radiation_type), data = meta.data, subset = (Code == 7))

summary(meta.cerebrovasc.frac)

#AIC
meta.cerebrovasc.frac.AIC <- meta.cerebrovasc.frac$fit.stats$REML[3]

meta.cerebrovasc.frac.AIC

#Model adjusting for dose
meta.cerebrovasc.dose <- rma(yi = ERR, sei = Standard_deviation, mods = ~ Mean_dose, data = meta.data, subset = (Code == 7))

summary(meta.cerebrovasc.dose)

#AIC
meta.cerebrovasc.dose.AIC <- meta.cerebrovasc.dose$fit.stats$REML[3]

meta.cerebrovasc.dose.AIC

#Model adjusting for exposure age, fractionation
meta.cerebrovasc.age.frac <- rma(yi = ERR, sei = Standard_deviation, mods = ~ factor(Age_exposure_range) + factor(Radiation_type), data = meta.data, subset = (Code == 7))

summary(meta.cerebrovasc.age.frac)

#AIC
meta.cerebrovasc.age.frac.AIC <- meta.cerebrovasc.age.frac$fit.stats$REML[3]

meta.cerebrovasc.age.frac.AIC

#Model adjusting for exposure age, dose
meta.cerebrovasc.age.dose <- rma(yi = ERR, sei = Standard_deviation, mods = ~ factor(Age_exposure_range) + Mean_dose, data = meta.data, subset = (Code == 7))

summary(meta.cerebrovasc.age.dose)

#AIC
meta.cerebrovasc.age.dose.AIC <- meta.cerebrovasc.age.dose$fit.stats$REML[3]

meta.cerebrovasc.age.dose.AIC

#Model adjusting for fractionation, dose
meta.cerebrovasc.frac.dose <- rma(yi = ERR, sei = Standard_deviation, mods = ~ factor(Radiation_type) + Mean_dose, data = meta.data, subset = (Code == 7))

summary(meta.cerebrovasc.frac.dose)

#AIC
meta.cerebrovasc.frac.dose.AIC <- meta.cerebrovasc.frac.dose$fit.stats$REML[3]

meta.cerebrovasc.frac.dose.AIC

#Model adjusting for exposure age, fractionation, dose
meta.cerebrovasc.age.frac.dose <- rma(yi = ERR, sei = Standard_deviation, mods = ~ factor(Age_exposure_range) + factor(Radiation_type) + Mean_dose, data = meta.data, subset = (Code == 7))

summary(meta.cerebrovasc.age.frac.dose)

#AIC
meta.cerebrovasc.age.frac.dose.AIC <- meta.cerebrovasc.age.frac.dose$fit.stats$REML[3]

meta.cerebrovasc.age.frac.dose.AIC

#############################################################
#############################################################
##Meta-regression analysis of other circulatory disease    ##
#############################################################
#############################################################
#REML random effects estimate (default method)
meta.other.circ <- rma(yi = ERR, sei = Standard_deviation, data = meta.data, subset = (Code == 10))

summary(meta.other.circ)

str(meta.other.circ)

#DerSimonian-Laird random effects estimate
meta.other.circ.DL <- rma(yi = ERR, sei = Standard_deviation, data = meta.data, method="DL", subset = (Code == 10))

summary(meta.other.circ.DL)

#Funnel plot
dev.off()

funnel(meta.other.circ)

#Forest plot
meta.data.other.circ<-subset(meta.data, Code == 10)

#AIC
meta.other.circ.AIC <- meta.other.circ$fit.stats$REML[3]

meta.other.circ.AIC

#This is not so flexible
#options(digits=2)

#forest(meta.other.circ,slab=paste(meta.data.other.circ$Author, meta.data.other.circ$Year, sep=" et al "))

#This is more flexible, if longwinded
rand.eff.mean.other.circ <- meta.other.circ$b[1,1]

rand.eff.SE.other.circ <- meta.other.circ$se

rand.eff.lower95.other.circ <- rand.eff.mean.other.circ - qnorm(0.975)*rand.eff.SE.other.circ

rand.eff.upper95.other.circ <- rand.eff.mean.other.circ + qnorm(0.975)*rand.eff.SE.other.circ

pval.other.circ <- 1-pnorm(rand.eff.mean.other.circ/rand.eff.SE.other.circ)

cbind(rand.eff.mean.other.circ,rand.eff.lower95.other.circ,rand.eff.upper95.other.circ,pval.other.circ)

lab <- paste(meta.data.other.circ$Author, meta.data.other.circ$Year, sep=" et al ")

lab<-c(lab,"Random effects estimate")

lab

dev.off()

forestplot(mean= c(meta.data.other.circ$ERR,rand.eff.mean.other.circ), lower=c(meta.data.other.circ$Lower_95_CI,rand.eff.lower95.other.circ), upper=c(meta.data.other.circ$Upper_95_CI,rand.eff.upper95.other.circ), labeltext=c(lab),boxsize=0.1,xticks=c(-0.1,0.0,0.10,0.20,0.30,0.4,0.5),clip=c(-0.1,0.5),txt_gp=fpTxtGp(label=gpar(cex=0.75),xlab=gpar(cex=1.0),ticks=gpar(cex=0.75)), xlab="ERR / Gy", vertices = TRUE)

###########################################################################
#Now adjust for all 3 single, 3 pairwise and all three adjustment factors #
###########################################################################

#Model adjusting for exposure age
meta.other.circ.age <- rma(yi = ERR, sei = Standard_deviation, mods = ~ factor(Age_exposure_range), data = meta.data, subset = (Code == 10))

summary(meta.other.circ.age)

#AIC
meta.other.circ.age.AIC <- meta.other.circ.age$fit.stats$REML[3]

meta.other.circ.age.AIC

#Model adjusting for fractionation
meta.other.circ.frac <- rma(yi = ERR, sei = Standard_deviation, mods = ~ factor(Radiation_type), data = meta.data, subset = (Code == 10))

summary(meta.other.circ.frac)

#AIC
meta.other.circ.frac.AIC <- meta.other.circ.frac$fit.stats$REML[3]

meta.other.circ.frac.AIC

#Model adjusting for dose
meta.other.circ.dose <- rma(yi = ERR, sei = Standard_deviation, mods = ~ Mean_dose, data = meta.data, subset = (Code == 10))

summary(meta.other.circ.dose)

#AIC
meta.other.circ.dose.AIC <- meta.other.circ.dose$fit.stats$REML[3]

meta.other.circ.dose.AIC

#Model adjusting for exposure age, fractionation
meta.other.circ.age.frac <- rma(yi = ERR, sei = Standard_deviation, mods = ~ factor(Age_exposure_range) + factor(Radiation_type), data = meta.data, subset = (Code == 10))

summary(meta.other.circ.age.frac)

#AIC
meta.other.circ.age.frac.AIC <- meta.other.circ.age.frac$fit.stats$REML[3]

meta.other.circ.age.frac.AIC

#Model adjusting for exposure age, dose
meta.other.circ.age.dose <- rma(yi = ERR, sei = Standard_deviation, mods = ~ factor(Age_exposure_range) + Mean_dose, data = meta.data, subset = (Code == 10))

summary(meta.other.circ.age.dose)

#AIC
meta.other.circ.age.dose.AIC <- meta.other.circ.age.dose$fit.stats$REML[3]

meta.other.circ.age.dose.AIC

#Model adjusting for fractionation, dose
meta.other.circ.frac.dose <- rma(yi = ERR, sei = Standard_deviation, mods = ~ factor(Radiation_type) + Mean_dose, data = meta.data, subset = (Code == 10))

summary(meta.other.circ.frac.dose)

#AIC
meta.other.circ.frac.dose.AIC <- meta.other.circ.frac.dose$fit.stats$REML[3]

meta.other.circ.frac.dose.AIC

#Model adjusting for exposure age, fractionation, dose
meta.other.circ.age.frac.dose <- rma(yi = ERR, sei = Standard_deviation, mods = ~ factor(Age_exposure_range) + factor(Radiation_type) + Mean_dose, data = meta.data, subset = (Code == 10))

summary(meta.other.circ.age.frac.dose)

#AIC
meta.other.circ.age.frac.dose.AIC <- meta.other.circ.age.frac.dose$fit.stats$REML[3]

meta.other.circ.age.frac.dose.AIC

#############################################################
#############################################################
##Meta-regression analysis of all circulatory disease      ##
#############################################################
#############################################################
#REML random effects estimate (default method)
meta.all.circ <- rma(yi = ERR, sei = Standard_deviation, data = meta.data, subset = (Code == 12))

summary(meta.all.circ)

str(meta.all.circ)

#DerSimonian-Laird random effects estimate
meta.all.circ.DL <- rma(yi = ERR, sei = Standard_deviation, data = meta.data, method="DL", subset = (Code == 12))

summary(meta.all.circ.DL)

#Funnel plot
funnel(meta.all.circ)

#Forest plot
meta.data.all.circ<-subset(meta.data, Code == 12)

#AIC
meta.all.circ.AIC <- meta.all.circ$fit.stats$REML[3]

meta.all.circ.AIC

#This is not so flexible
#options(digits=2)

#forest(meta.all.circ,slab=paste(meta.data.all.circ$Author, meta.data.all.circ$Year, sep=" et al "))

#This is more flexible, if longwinded
rand.eff.mean.all.circ <- meta.all.circ$b[1,1]

rand.eff.SE.all.circ <- meta.all.circ$se

rand.eff.lower95.all.circ <- rand.eff.mean.all.circ - qnorm(0.975)*rand.eff.SE.all.circ

rand.eff.upper95.all.circ <- rand.eff.mean.all.circ + qnorm(0.975)*rand.eff.SE.all.circ

pval.all.circ <- 1-pnorm(rand.eff.mean.all.circ/rand.eff.SE.all.circ)

cbind(rand.eff.mean.all.circ,rand.eff.lower95.all.circ,rand.eff.upper95.all.circ,pval.all.circ)

lab <- paste(meta.data.all.circ$Author, meta.data.all.circ$Year, sep=" et al ")

lab<-c(lab,"Random effects estimate")

lab

dev.off()

forestplot(mean= c(meta.data.all.circ$ERR,rand.eff.mean.all.circ), lower=c(meta.data.all.circ$Lower_95_CI,rand.eff.lower95.all.circ), upper=c(meta.data.all.circ$Upper_95_CI,rand.eff.upper95.all.circ), labeltext=c(lab),boxsize=0.1,xticks=c(-0.1,0.0,0.10,0.20,0.30,0.4,0.5),clip=c(-0.1,0.5),txt_gp=fpTxtGp(label=gpar(cex=0.75),xlab=gpar(cex=1.0),ticks=gpar(cex=0.75)), xlab="ERR / Gy", vertices = TRUE)

###########################################################################
#Now adjust for all 3 single, 3 pairwise and all three adjustment factors #
###########################################################################

#Model adjusting for exposure age
meta.all.circ.age <- rma(yi = ERR, sei = Standard_deviation, mods = ~ factor(Age_exposure_range), data = meta.data, subset = (Code == 12))

summary(meta.all.circ.age)

#AIC
meta.all.circ.age.AIC <- meta.all.circ.age$fit.stats$REML[3]

meta.all.circ.age.AIC

#Model adjusting for fractionation
meta.all.circ.frac <- rma(yi = ERR, sei = Standard_deviation, mods = ~ factor(Radiation_type), data = meta.data, subset = (Code == 12))

summary(meta.all.circ.frac)

#AIC
meta.all.circ.frac.AIC <- meta.all.circ.frac$fit.stats$REML[3]

meta.all.circ.frac.AIC

#Model adjusting for dose
meta.all.circ.dose <- rma(yi = ERR, sei = Standard_deviation, mods = ~ Mean_dose, data = meta.data, subset = (Code == 12))

summary(meta.all.circ.dose)

#AIC
meta.all.circ.dose.AIC <- meta.all.circ.dose$fit.stats$REML[3]

meta.all.circ.dose.AIC

#Model adjusting for exposure age, fractionation
meta.all.circ.age.frac <- rma(yi = ERR, sei = Standard_deviation, mods = ~ factor(Age_exposure_range) + factor(Radiation_type), data = meta.data, subset = (Code == 12))

summary(meta.all.circ.age.frac)

#AIC
meta.all.circ.age.frac.AIC <- meta.all.circ.age.frac$fit.stats$REML[3]

meta.all.circ.age.frac.AIC

#Model adjusting for exposure age, dose
meta.all.circ.age.dose <- rma(yi = ERR, sei = Standard_deviation, mods = ~ factor(Age_exposure_range) + Mean_dose, data = meta.data, subset = (Code == 12))

summary(meta.all.circ.age.dose)

#AIC
meta.all.circ.age.dose.AIC <- meta.all.circ.age.dose$fit.stats$REML[3]

meta.all.circ.age.dose.AIC

#Model adjusting for fractionation, dose
meta.all.circ.frac.dose <- rma(yi = ERR, sei = Standard_deviation, mods = ~ factor(Radiation_type) + Mean_dose, data = meta.data, subset = (Code == 12))

summary(meta.all.circ.frac.dose)

#AIC
meta.all.circ.frac.dose.AIC <- meta.all.circ.frac.dose$fit.stats$REML[3]

meta.all.circ.frac.dose.AIC

#Model adjusting for exposure age, fractionation, dose
meta.all.circ.age.frac.dose <- rma(yi = ERR, sei = Standard_deviation, mods = ~ factor(Age_exposure_range) + factor(Radiation_type) + Mean_dose, data = meta.data, subset = (Code == 12))

summary(meta.all.circ.age.frac.dose)

#AIC
meta.all.circ.age.frac.dose.AIC <- meta.all.circ.age.frac.dose$fit.stats$REML[3]

meta.all.circ.age.frac.dose.AIC

#Save workspace image
save.image("Meta analysis of circulatory disease data.RData")

#quit
q()
