# Supplementary material for: Data taken from the review article “Radiation and circulatory disease” and used in the associated meta-analysis
Source: Data Brief. 2016 Nov 9;9:1024–7. doi: 10.1016/j.dib.2016.11.016 (PMC5123126; doi:10.1016/j.dib.2016.11.016)
Supplement: Supplementary file 2 — Supplementary material [file mmc2.zip › Meta analysis of circulatory disease data.txt]

R version 3.2.2 (2015-08-14) -- "Fire Safety"
Copyright (C) 2015 The R Foundation for Statistical Computing
Platform: x86_64-w64-mingw32/x64 (64-bit)

R is free software and comes with ABSOLUTELY NO WARRANTY.
You are welcome to redistribute it under certain conditions.
Type 'license()' or 'licence()' for distribution details.

  Natural language support but running in an English locale

R is a collaborative project with many contributors.
Type 'contributors()' for more information and
'citation()' on how to cite R or R packages in publications.

Type 'demo()' for some demos, 'help()' for on-line help, or
'help.start()' for an HTML browser interface to help.
Type 'q()' to quit R.

[Previously saved workspace restored]

> # Meta-analysis of circulatory disease data for Mut Res Revw paper
> # modified by MP Little 2016-7-18
> # mostly REML fitted models
> #
> #Remove old R objects
> rm(list = ls())
> ls()
character(0)
> 
> options(digits=20)
> 
> #Install various packages (only need do once)
> #install.packages("metafor")
> 
> #Install various packages (only need do once)
> #install.packages("forestplot")
> 
> # load metafor package
> #
> library(metafor)
Loading required package: Matrix
Loading 'metafor' package (version 1.9-8). For an overview 
and introduction to the package please type: help(metafor).
Warning message:
package ‘metafor’ was built under R version 3.2.5 
> 
> # load forestplot package
> #
> library(forestplot)
Loading required package: grid
Loading required package: magrittr
Warning messages:
1: package ‘forestplot’ was built under R version 3.2.5 
2: package ‘magrittr’ was built under R version 3.2.3 
> 
> # 
> # Read summary data
> #
> meta.data<-read.csv("Mut Res Reviews data.csv",header=T)
> names(meta.data)
 [1] "Code"               "Disease"            "Study_reference"   
 [4] "Group"              "Author"             "Year"              
 [7] "ERR"                "Lower_95_CI"        "Upper_95_CI"       
[10] "Standard_deviation" "Age_exposure_range" "Radiation_type"    
[13] "Mean_dose"         
> dim(meta.data)
[1] 265  13
> n<-dim(meta.data)[1]
> n
[1] 265
> #[1] 265
> 
> ######################################################
> ######################################################
> ##Meta-regression analysis of IHD                   ##
> ######################################################
> ######################################################
> #REML random effects estimate (default method)
> meta.IHD <- rma(yi = ERR, sei = Standard_deviation, data = meta.data, subset = (Code == 2))
> 
> summary(meta.IHD)

Random-Effects Model (k = 16; tau^2 estimator: REML)

  logLik  deviance       AIC       BIC      AICc  
  9.9877  -19.9754  -15.9754  -14.5593  -14.9754  

tau^2 (estimated amount of total heterogeneity): 0.0003 (SE = 0.0006)
tau (square root of estimated tau^2 value):      0.0166
I^2 (total heterogeneity / total variability):   11.94%
H^2 (total variability / sampling variability):  1.14

Test for Heterogeneity: 
Q(df = 15) = 15.1178, p-val = 0.4430

Model Results:

estimate       se     zval     pval    ci.lb    ci.ub          
  0.0818   0.0126   6.4983   <.0001   0.0571   0.1064      *** 

---
Signif. codes:  0 ‘***’ 0.001 ‘**’ 0.01 ‘*’ 0.050000000000000003 ‘.’ 0.10000000000000001 ‘ ’ 1 

> 
> str(meta.IHD)
List of 72
 $ b        : num [1, 1] 0.0818
  ..- attr(*, "dimnames")=List of 2
  .. ..$ : chr "intrcpt"
  .. ..$ : NULL
 $ se       : num 0.0126
 $ zval     : num 6.5
 $ pval     : num 8.13e-11
 $ ci.lb    : num 0.0571
 $ ci.ub    : num 0.106
 $ vb       : num [1, 1] 0.000158
  ..- attr(*, "dimnames")=List of 2
  .. ..$ : chr "intrcpt"
  .. ..$ : chr "intrcpt"
 $ tau2     : num 0.000276
 $ se.tau2  : num 0.000623
 $ tau2.fix : logi FALSE
 $ k        : int 16
 $ k.f      : int 16
 $ k.eff    : int 16
 $ p        : int 1
 $ p.eff    : int 1
 $ parms    : num 2
 $ m        : int 1
 $ QE       : num 15.1
 $ QEp      : num 0.443
 $ QM       : num 42.2
 $ QMp      : num 8.13e-11
 $ I2       : num 11.9
 $ H2       : num 1.14
 $ R2       : NULL
 $ int.only : logi TRUE
 $ int.incl : logi TRUE
 $ allvipos : logi TRUE
 $ coef.na  : Named logi FALSE
  ..- attr(*, "names")= chr "X"
 $ yi       : atomic [1:16] 0.05 0.41 -0.01 0.259 0.0622 ...
  ..- attr(*, "measure")= chr "GEN"
  ..- attr(*, "slab")= int [1:16] 17 18 19 20 21 22 23 24 25 26 ...
 $ vi       : num [1:16] 0.00287 0.034681 0.106626 0.028349 0.000123 ...
 $ X        : num [1:16, 1] 1 1 1 1 1 1 1 1 1 1 ...
  ..- attr(*, "dimnames")=List of 2
  .. ..$ : NULL
  .. ..$ : chr "intrcpt"
 $ weights  : NULL
 $ yi.f     : atomic [1:16] 0.05 0.41 -0.01 0.259 0.0622 ...
  ..- attr(*, "measure")= chr "GEN"
  ..- attr(*, "slab")= int [1:16] 17 18 19 20 21 22 23 24 25 26 ...
 $ vi.f     : num [1:16] 0.00287 0.034681 0.106626 0.028349 0.000123 ...
 $ X.f      : num [1:16, 1] 1 1 1 1 1 1 1 1 1 1 ...
  ..- attr(*, "dimnames")=List of 2
  .. ..$ : NULL
  .. ..$ : chr "intrcpt"
 $ weights.f: NULL
 $ M        : num [1:16, 1:16] 0.00315 0 0 0 0 ...
 $ ai.f     : logi NA
 $ bi.f     : logi NA
 $ ci.f     : logi NA
 $ di.f     : logi NA
 $ x1i.f    : logi NA
 $ x2i.f    : logi NA
 $ t1i.f    : logi NA
 $ t2i.f    : logi NA
 $ ni       : NULL
 $ ni.f     : NULL
 $ ids      : int [1:16] 17 18 19 20 21 22 23 24 25 26 ...
 $ not.na   : logi [1:16] TRUE TRUE TRUE TRUE TRUE TRUE ...
 $ subset   : logi [1:265] FALSE FALSE FALSE FALSE FALSE FALSE ...
 $ slab     : int [1:16] 17 18 19 20 21 22 23 24 25 26 ...
 $ slab.null: logi TRUE
 $ measure  : chr "GEN"
 $ method   : chr "REML"
 $ weighted : logi TRUE
 $ knha     : logi FALSE
 $ dfs      : logi NA
 $ s2w      : num 1
 $ btt      : num 1
 $ intercept: logi TRUE
 $ digits   : num 4
 $ level    : num 95
 $ sparse   : logi FALSE
 $ control  : list()
 $ verbose  : logi FALSE
 $ add      : num 0.5
 $ to       : chr "only0"
 $ drop00   : logi FALSE
 $ fit.stats:'data.frame':      5 obs. of  2 variables:
  ..$ ML  : num [1:5] 12.1 15.2 -20.1 -18.6 -19.2
  ..$ REML: num [1:5] 9.99 -19.98 -15.98 -14.56 -14.98
 $ version  :Classes 'package_version', 'numeric_version'  hidden list of 1
  ..$ : int [1:3] 1 9 8
 $ model    : chr "rma.uni"
 $ call     : language rma(yi = ERR, sei = Standard_deviation, data = meta.data, subset = (Code ==      2))
 - attr(*, "class")= chr [1:2] "rma.uni" "rma"
>  
> #DerSimonian-Laird random effects estimate
> meta.IHD.DL <- rma(yi = ERR, sei = Standard_deviation, data = meta.data, method="DL", subset = (Code == 2))
> 
> summary(meta.IHD.DL)

Random-Effects Model (k = 16; tau^2 estimator: DL)

  logLik  deviance       AIC       BIC      AICc  
 12.1251   15.1019  -20.2503  -18.7051  -19.3272  

tau^2 (estimated amount of total heterogeneity): 0.0000 (SE = 0.0007)
tau (square root of estimated tau^2 value):      0.0040
I^2 (total heterogeneity / total variability):   0.78%
H^2 (total variability / sampling variability):  1.01

Test for Heterogeneity: 
Q(df = 15) = 15.1178, p-val = 0.4430

Model Results:

estimate       se     zval     pval    ci.lb    ci.ub          
  0.0748   0.0092   8.1413   <.0001   0.0568   0.0928      *** 

---
Signif. codes:  0 ‘***’ 0.001 ‘**’ 0.01 ‘*’ 0.050000000000000003 ‘.’ 0.10000000000000001 ‘ ’ 1 

> 
> #Funnel plot
> dev.off()
Error in dev.off() : cannot shut down device 1 (the null device)
> 
> funnel(meta.IHD)
> 
> #Forest plot
> meta.data.IHD<-subset(meta.data, Code == 2)
> 
> #AIC
> meta.IHD.AIC <- meta.IHD$fit.stats$REML[3]
> 
> meta.IHD.AIC
[1] -15.975396951456773
> 
> #This is not so flexible
> #options(digits=2)
> 
> #forest(meta.IHD,slab=paste(meta.data.IHD$Author, meta.data.IHD$Year, sep=" et al "))
> 
> #This is more flexible, if longwinded
> rand.eff.mean.IHD <- meta.IHD$b[1,1]
> 
> rand.eff.SE.IHD <- meta.IHD$se
> 
> rand.eff.lower95.IHD <- rand.eff.mean.IHD - qnorm(0.975)*rand.eff.SE.IHD
> 
> rand.eff.upper95.IHD <- rand.eff.mean.IHD + qnorm(0.975)*rand.eff.SE.IHD
> 
> pval.IHD <- 1-pnorm(rand.eff.mean.IHD/rand.eff.SE.IHD)
> 
> cbind(rand.eff.mean.IHD,rand.eff.lower95.IHD,rand.eff.upper95.IHD,pval.IHD)
           rand.eff.mean.IHD rand.eff.lower95.IHD rand.eff.upper95.IHD
intrcpt 0.081761917234641518 0.057101395507350147  0.10642243896193289
                      pval.IHD
intrcpt 4.0627945452342829e-11
> 
> lab <- paste(meta.data.IHD$Author, meta.data.IHD$Year, sep=" et al ")
> 
> lab<-c(lab,"Random effects estimate")
> 
> lab
 [1] "Yamada et al 2004"       "Ivanov et al 2006"      
 [3] "Vrijheid et al 2007"     "Muirhead et al 2009"    
 [5] "Mulrooney et al 2009"    "Lane et al 2010"        
 [7] "Laurent et al 2010"      "Shimizu et al 2010"     
 [9] "Little et al 2012"       "Darby et al 2013"       
[11] "Krestinina et al 2013"   "Kreuzer et al 2013"     
[13] "Zablotska et al 2014"    "Azizova et al 2015"     
[15] "Little et al 2016"       "van Nimwegen et al 2016"
[17] "Random effects estimate"
> 
> dev.off()
null device 
          1 
> 
> forestplot(mean= c(meta.data.IHD$ERR,rand.eff.mean.IHD), lower=c(meta.data.IHD$Lower_95_CI,rand.eff.lower95.IHD), upper=c(meta.data.IHD$Upper_95_CI,rand.eff.upper95.IHD), labeltext=c(lab),boxsize=0.1,xticks=c(-0.1,0.0,0.10,0.20,0.30,0.4,0.5),clip=c(-0.1,0.5),txt_gp=fpTxtGp(label=gpar(cex=1.0),xlab=gpar(cex=1.0),ticks=gpar(cex=0.75)), xlab="ERR / Gy", vertices = TRUE)
> 
> ###########################################################################
> #Now adjust for all 3 single, 3 pairwise and all three adjustment factors #
> ###########################################################################
> 
> #Model adjusting for exposure age
> meta.IHD.age <- rma(yi = ERR, sei = Standard_deviation, mods = ~ factor(Age_exposure_range), data = meta.data, subset = (Code == 2))
> 
> summary(meta.IHD.age)

Mixed-Effects Model (k = 16; tau^2 estimator: REML)

  logLik  deviance       AIC       BIC      AICc  
  3.3567   -6.7134    5.2866    7.6739   26.2866  

tau^2 (estimated amount of residual heterogeneity):     0 (SE = 0.0015)
tau (square root of estimated tau^2 value):             0
I^2 (residual heterogeneity / unaccounted variability): 0.00%
H^2 (unaccounted variability / sampling variability):   1.00
R^2 (amount of heterogeneity accounted for):            100.00%

Test for Residual Heterogeneity: 
QE(df = 11) = 8.5281, p-val = 0.6654

Test of Moderators (coefficient(s) 2,3,4,5): 
QM(df = 4) = 6.5896, p-val = 0.1592

Model Results:

                                       estimate      se     zval    pval
intrcpt                                  0.1260  0.0230   5.4749  <.0001
factor(Age_exposure_range)All ages      -0.0714  0.0458  -1.5607  0.1186
factor(Age_exposure_range)Childhood     -0.0639  0.0255  -2.4995  0.0124
factor(Age_exposure_range)Old adult     -0.0420  0.0389  -1.0802  0.2800
factor(Age_exposure_range)Young adult   -0.0520  0.0373  -1.3949  0.1630
                                         ci.lb    ci.ub     
intrcpt                                 0.0809   0.1712  ***
factor(Age_exposure_range)All ages     -0.1611   0.0183     
factor(Age_exposure_range)Childhood    -0.1139  -0.0138    *
factor(Age_exposure_range)Old adult    -0.1183   0.0342     
factor(Age_exposure_range)Young adult  -0.1251   0.0211     

---
Signif. codes:  0 ‘***’ 0.001 ‘**’ 0.01 ‘*’ 0.050000000000000003 ‘.’ 0.10000000000000001 ‘ ’ 1 

> 
> #AIC
> meta.IHD.age.AIC <- meta.IHD.age$fit.stats$REML[3]
> 
> meta.IHD.age.AIC
[1] 5.2865587531982801
> 
> #Model adjusting for fractionation
> meta.IHD.frac <- rma(yi = ERR, sei = Standard_deviation, mods = ~ factor(Radiation_type), data = meta.data, subset = (Code == 2))
> 
> summary(meta.IHD.frac)

Mixed-Effects Model (k = 16; tau^2 estimator: REML)

  logLik  deviance       AIC       BIC      AICc  
  9.1741  -18.3481  -10.3481   -8.0883   -5.3481  

tau^2 (estimated amount of residual heterogeneity):     0 (SE = 0.0004)
tau (square root of estimated tau^2 value):             0
I^2 (residual heterogeneity / unaccounted variability): 0.00%
H^2 (unaccounted variability / sampling variability):   1.00
R^2 (amount of heterogeneity accounted for):            100.00%

Test for Residual Heterogeneity: 
QE(df = 13) = 8.4071, p-val = 0.8161

Test of Moderators (coefficient(s) 2,3): 
QM(df = 2) = 6.7106, p-val = 0.0349

Model Results:

                                                         estimate      se
intrcpt                                                    0.0376  0.0410
factor(Radiation_type)Acute high dose rate fractionated    0.0314  0.0421
factor(Radiation_type)Low dose rate                        0.1094  0.0513
                                                           zval    pval
intrcpt                                                  0.9163  0.3595
factor(Radiation_type)Acute high dose rate fractionated  0.7463  0.4555
factor(Radiation_type)Low dose rate                      2.1349  0.0328
                                                           ci.lb   ci.ub   
intrcpt                                                  -0.0428  0.1180   
factor(Radiation_type)Acute high dose rate fractionated  -0.0511  0.1139   
factor(Radiation_type)Low dose rate                       0.0090  0.2099  *

---
Signif. codes:  0 ‘***’ 0.001 ‘**’ 0.01 ‘*’ 0.050000000000000003 ‘.’ 0.10000000000000001 ‘ ’ 1 

> 
> #AIC
> meta.IHD.frac.AIC <- meta.IHD.frac$fit.stats$REML[3]
> 
> meta.IHD.frac.AIC
[1] -10.348122761122838
> 
> #Model adjusting for dose
> meta.IHD.dose <- rma(yi = ERR, sei = Standard_deviation, mods = ~ Mean_dose, data = meta.data, subset = (Code == 2))
> 
> summary(meta.IHD.dose)

Mixed-Effects Model (k = 16; tau^2 estimator: REML)

  logLik  deviance       AIC       BIC      AICc  
  8.4530  -16.9061  -10.9061   -8.9889   -8.5061  

tau^2 (estimated amount of residual heterogeneity):     0.0001 (SE = 0.0005)
tau (square root of estimated tau^2 value):             0.0084
I^2 (residual heterogeneity / unaccounted variability): 2.94%
H^2 (unaccounted variability / sampling variability):   1.03
R^2 (amount of heterogeneity accounted for):            74.36%

Test for Residual Heterogeneity: 
QE(df = 14) = 12.7249, p-val = 0.5483

Test of Moderators (coefficient(s) 2): 
QM(df = 1) = 2.0009, p-val = 0.1572

Model Results:

           estimate      se     zval    pval    ci.lb   ci.ub     
intrcpt      0.0978  0.0179   5.4775  <.0001   0.0628  0.1328  ***
Mean_dose   -0.0024  0.0017  -1.4145  0.1572  -0.0056  0.0009     

---
Signif. codes:  0 ‘***’ 0.001 ‘**’ 0.01 ‘*’ 0.050000000000000003 ‘.’ 0.10000000000000001 ‘ ’ 1 

> 
> #AIC
> meta.IHD.dose.AIC <- meta.IHD.dose$fit.stats$REML[3]
> 
> meta.IHD.dose.AIC
[1] -10.90609072248683
> 
> #Model adjusting for exposure age, fractionation
> meta.IHD.age.frac <- rma(yi = ERR, sei = Standard_deviation, mods = ~ factor(Age_exposure_range) + factor(Radiation_type), data = meta.data, subset = (Code == 2))
> 
> summary(meta.IHD.age.frac)

Mixed-Effects Model (k = 16; tau^2 estimator: REML)

  logLik  deviance       AIC       BIC      AICc  
  2.1990   -4.3980   11.6020   13.1798  155.6020  

tau^2 (estimated amount of residual heterogeneity):     0 (SE = 0.0043)
tau (square root of estimated tau^2 value):             0
I^2 (residual heterogeneity / unaccounted variability): 0.00%
H^2 (unaccounted variability / sampling variability):   1.00
R^2 (amount of heterogeneity accounted for):            100.00%

Test for Residual Heterogeneity: 
QE(df = 9) = 5.2373, p-val = 0.8132

Test of Moderators (coefficient(s) 2,3,4,5,6,7): 
QM(df = 6) = 9.8805, p-val = 0.1298

Model Results:

                                                         estimate      se
intrcpt                                                   -0.1260  0.1568
factor(Age_exposure_range)All ages                         0.1636  0.1514
factor(Age_exposure_range)Childhood                       -0.0407  0.0360
factor(Age_exposure_range)Old adult                       -0.0188  0.0464
factor(Age_exposure_range)Young adult                     -0.0288  0.0451
factor(Radiation_type)Acute high dose rate fractionated    0.2289  0.1555
factor(Radiation_type)Low dose rate                        0.2708  0.1579
                                                            zval    pval
intrcpt                                                  -0.8036  0.4216
factor(Age_exposure_range)All ages                        1.0809  0.2797
factor(Age_exposure_range)Childhood                      -1.1295  0.2587
factor(Age_exposure_range)Old adult                      -0.4055  0.6851
factor(Age_exposure_range)Young adult                    -0.6390  0.5228
factor(Radiation_type)Acute high dose rate fractionated   1.4719  0.1410
factor(Radiation_type)Low dose rate                       1.7155  0.0862
                                                           ci.lb   ci.ub   
intrcpt                                                  -0.4335  0.1814   
factor(Age_exposure_range)All ages                       -0.1331  0.4604   
factor(Age_exposure_range)Childhood                      -0.1112  0.0299   
factor(Age_exposure_range)Old adult                      -0.1099  0.0722   
factor(Age_exposure_range)Young adult                    -0.1172  0.0596   
factor(Radiation_type)Acute high dose rate fractionated  -0.0759  0.5336   
factor(Radiation_type)Low dose rate                      -0.0386  0.5803  .

---
Signif. codes:  0 ‘***’ 0.001 ‘**’ 0.01 ‘*’ 0.050000000000000003 ‘.’ 0.10000000000000001 ‘ ’ 1 

> 
> #AIC
> meta.IHD.age.frac.AIC <- meta.IHD.age.frac$fit.stats$REML[3]
> 
> meta.IHD.age.frac.AIC
[1] 11.601981836265253
> 
> #Model adjusting for exposure age, dose
> meta.IHD.age.dose <- rma(yi = ERR, sei = Standard_deviation, mods = ~ factor(Age_exposure_range) + Mean_dose, data = meta.data, subset = (Code == 2))
> 
> summary(meta.IHD.age.dose)

Mixed-Effects Model (k = 16; tau^2 estimator: REML)

  logLik  deviance       AIC       BIC      AICc  
  2.1380   -4.2759    9.7241   11.8422   65.7241  

tau^2 (estimated amount of residual heterogeneity):     0 (SE = 0.0028)
tau (square root of estimated tau^2 value):             0
I^2 (residual heterogeneity / unaccounted variability): 0.00%
H^2 (unaccounted variability / sampling variability):   1.00
R^2 (amount of heterogeneity accounted for):            100.00%

Test for Residual Heterogeneity: 
QE(df = 10) = 7.8692, p-val = 0.6416

Test of Moderators (coefficient(s) 2,3,4,5,6): 
QM(df = 5) = 7.2485, p-val = 0.2028

Model Results:

                                       estimate      se     zval    pval
intrcpt                                  0.1686  0.0572   2.9450  0.0032
factor(Age_exposure_range)All ages      -0.1065  0.0630  -1.6917  0.0907
factor(Age_exposure_range)Childhood      0.5673  0.7780   0.7292  0.4659
factor(Age_exposure_range)Old adult      0.1521  0.2424   0.6277  0.5302
factor(Age_exposure_range)Young adult    1.1436  1.4735   0.7761  0.4377
Mean_dose                               -0.0607  0.0748  -0.8117  0.4170
                                         ci.lb   ci.ub    
intrcpt                                 0.0564  0.2808  **
factor(Age_exposure_range)All ages     -0.2300  0.0169   .
factor(Age_exposure_range)Childhood    -0.9576  2.0922    
factor(Age_exposure_range)Old adult    -0.3229  0.6271    
factor(Age_exposure_range)Young adult  -1.7443  4.0316    
Mean_dose                              -0.2073  0.0859    

---
Signif. codes:  0 ‘***’ 0.001 ‘**’ 0.01 ‘*’ 0.050000000000000003 ‘.’ 0.10000000000000001 ‘ ’ 1 

> 
> #AIC
> meta.IHD.age.dose.AIC <- meta.IHD.age.dose$fit.stats$REML[3]
> 
> meta.IHD.age.dose.AIC
[1] 9.7240965226283542
> 
> #Model adjusting for fractionation, dose
> meta.IHD.frac.dose <- rma(yi = ERR, sei = Standard_deviation, mods = ~ factor(Radiation_type) + Mean_dose, data = meta.data, subset = (Code == 2))
> 
> summary(meta.IHD.frac.dose)

Mixed-Effects Model (k = 16; tau^2 estimator: REML)

  logLik  deviance       AIC       BIC      AICc  
  7.1363  -14.2726   -4.2726   -1.8481    5.7274  

tau^2 (estimated amount of residual heterogeneity):     0 (SE = 0.0005)
tau (square root of estimated tau^2 value):             0
I^2 (residual heterogeneity / unaccounted variability): 0.00%
H^2 (unaccounted variability / sampling variability):   1.00
R^2 (amount of heterogeneity accounted for):            100.00%

Test for Residual Heterogeneity: 
QE(df = 12) = 7.7057, p-val = 0.8077

Test of Moderators (coefficient(s) 2,3,4): 
QM(df = 3) = 7.4121, p-val = 0.0599

Model Results:

                                                         estimate      se
intrcpt                                                    0.0378  0.0410
factor(Radiation_type)Acute high dose rate fractionated    0.0494  0.0473
factor(Radiation_type)Low dose rate                        0.1100  0.0513
Mean_dose                                                 -0.0017  0.0020
                                                            zval    pval
intrcpt                                                   0.9205  0.3573
factor(Radiation_type)Acute high dose rate fractionated   1.0455  0.2958
factor(Radiation_type)Low dose rate                       2.1462  0.0319
Mean_dose                                                -0.8375  0.4023
                                                           ci.lb   ci.ub   
intrcpt                                                  -0.0426  0.1182   
factor(Radiation_type)Acute high dose rate fractionated  -0.0432  0.1420   
factor(Radiation_type)Low dose rate                       0.0095  0.2105  *
Mean_dose                                                -0.0057  0.0023   

---
Signif. codes:  0 ‘***’ 0.001 ‘**’ 0.01 ‘*’ 0.050000000000000003 ‘.’ 0.10000000000000001 ‘ ’ 1 

> 
> #AIC
> meta.IHD.frac.dose.AIC <- meta.IHD.frac.dose$fit.stats$REML[3]
> 
> meta.IHD.frac.dose.AIC
[1] -4.2725897351316462
> 
> #Model adjusting for exposure age, fractionation, dose
> meta.IHD.age.frac.dose <- rma(yi = ERR, sei = Standard_deviation, mods = ~ factor(Age_exposure_range) + factor(Radiation_type) + Mean_dose, data = meta.data, subset = (Code == 2))
> 
> summary(meta.IHD.age.frac.dose)

Mixed-Effects Model (k = 16; tau^2 estimator: REML)

  logLik  deviance       AIC       BIC      AICc  
  1.1000   -2.1999   15.8001   16.5150  195.8001  

tau^2 (estimated amount of residual heterogeneity):     0 (SE = 0.0048)
tau (square root of estimated tau^2 value):             0
I^2 (residual heterogeneity / unaccounted variability): 0.00%
H^2 (unaccounted variability / sampling variability):   1.00
R^2 (amount of heterogeneity accounted for):            100.00%

Test for Residual Heterogeneity: 
QE(df = 8) = 4.9137, p-val = 0.7668

Test of Moderators (coefficient(s) 2,3,4,5,6,7,8): 
QM(df = 7) = 10.2040, p-val = 0.1773

Model Results:

                                                         estimate      se
intrcpt                                                   -0.0687  0.1864
factor(Age_exposure_range)All ages                         0.1175  0.1718
factor(Age_exposure_range)Childhood                        1.0869  1.9827
factor(Age_exposure_range)Old adult                        0.3041  0.5697
factor(Age_exposure_range)Young adult                      2.1380  3.8098
factor(Radiation_type)Acute high dose rate fractionated    0.2844  0.1836
factor(Radiation_type)Low dose rate                        0.2639  0.1583
Mean_dose                                                 -0.1117  0.1965
                                                            zval    pval
intrcpt                                                  -0.3687  0.7124
factor(Age_exposure_range)All ages                        0.6841  0.4939
factor(Age_exposure_range)Childhood                       0.5482  0.5836
factor(Age_exposure_range)Old adult                       0.5338  0.5935
factor(Age_exposure_range)Young adult                     0.5612  0.5747
factor(Radiation_type)Acute high dose rate fractionated   1.5490  0.1214
factor(Radiation_type)Low dose rate                       1.6669  0.0955
Mean_dose                                                -0.5688  0.5695
                                                           ci.lb   ci.ub   
intrcpt                                                  -0.4341  0.2967   
factor(Age_exposure_range)All ages                       -0.2191  0.4541   
factor(Age_exposure_range)Childhood                      -2.7991  4.9729   
factor(Age_exposure_range)Old adult                      -0.8124  1.4207   
factor(Age_exposure_range)Young adult                    -5.3290  9.6050   
factor(Radiation_type)Acute high dose rate fractionated  -0.0755  0.6444   
factor(Radiation_type)Low dose rate                      -0.0464  0.5743  .
Mean_dose                                                -0.4968  0.2733   

---
Signif. codes:  0 ‘***’ 0.001 ‘**’ 0.01 ‘*’ 0.050000000000000003 ‘.’ 0.10000000000000001 ‘ ’ 1 

> 
> #AIC
> meta.IHD.age.frac.dose.AIC <- meta.IHD.age.frac.dose$fit.stats$REML[3]
> 
> meta.IHD.age.frac.dose.AIC
[1] 15.800061276679706
> 
> ######################################################
> ######################################################
> ##Meta-regression analysis of other heart disease   ##
> ######################################################
> ######################################################
> #REML random effects estimate (default method)
> meta.other.heart <- rma(yi = ERR, sei = Standard_deviation, data = meta.data, subset = (Code == 5))
> 
> summary(meta.other.heart)

Random-Effects Model (k = 9; tau^2 estimator: REML)

  logLik  deviance       AIC       BIC      AICc  
  6.4510  -12.9019   -8.9019   -8.7430   -6.5019  

tau^2 (estimated amount of total heterogeneity): 0.0001 (SE = 0.0002)
tau (square root of estimated tau^2 value):      0.0103
I^2 (total heterogeneity / total variability):   19.55%
H^2 (total variability / sampling variability):  1.24

Test for Heterogeneity: 
Q(df = 8) = 10.9582, p-val = 0.2041

Model Results:

estimate       se     zval     pval    ci.lb    ci.ub          
  0.0941   0.0084  11.2326   <.0001   0.0777   0.1106      *** 

---
Signif. codes:  0 ‘***’ 0.001 ‘**’ 0.01 ‘*’ 0.050000000000000003 ‘.’ 0.10000000000000001 ‘ ’ 1 

> 
> str(meta.other.heart)
List of 72
 $ b        : num [1, 1] 0.0941
  ..- attr(*, "dimnames")=List of 2
  .. ..$ : chr "intrcpt"
  .. ..$ : NULL
 $ se       : num 0.00838
 $ zval     : num 11.2
 $ pval     : num 2.82e-29
 $ ci.lb    : num 0.0777
 $ ci.ub    : num 0.111
 $ vb       : num [1, 1] 7.02e-05
  ..- attr(*, "dimnames")=List of 2
  .. ..$ : chr "intrcpt"
  .. ..$ : chr "intrcpt"
 $ tau2     : num 0.000106
 $ se.tau2  : num 0.000221
 $ tau2.fix : logi FALSE
 $ k        : int 9
 $ k.f      : int 9
 $ k.eff    : int 9
 $ p        : int 1
 $ p.eff    : int 1
 $ parms    : num 2
 $ m        : int 1
 $ QE       : num 11
 $ QEp      : num 0.204
 $ QM       : num 126
 $ QMp      : num 2.82e-29
 $ I2       : num 19.5
 $ H2       : num 1.24
 $ R2       : NULL
 $ int.only : logi TRUE
 $ int.incl : logi TRUE
 $ allvipos : logi TRUE
 $ coef.na  : Named logi FALSE
  ..- attr(*, "names")= chr "X"
 $ yi       : atomic [1:9] -0.26 -0.03 0.0839 0.0912 0.1093 ...
  ..- attr(*, "measure")= chr "GEN"
  ..- attr(*, "slab")= int [1:9] 65 66 67 68 69 70 71 72 73
 $ vi       : num [1:9] 7.73e-02 6.35 1.23e-04 1.43e-04 8.47e-05 ...
 $ X        : num [1:9, 1] 1 1 1 1 1 1 1 1 1
  ..- attr(*, "dimnames")=List of 2
  .. ..$ : NULL
  .. ..$ : chr "intrcpt"
 $ weights  : NULL
 $ yi.f     : atomic [1:9] -0.26 -0.03 0.0839 0.0912 0.1093 ...
  ..- attr(*, "measure")= chr "GEN"
  ..- attr(*, "slab")= int [1:9] 65 66 67 68 69 70 71 72 73
 $ vi.f     : num [1:9] 7.73e-02 6.35 1.23e-04 1.43e-04 8.47e-05 ...
 $ X.f      : num [1:9, 1] 1 1 1 1 1 1 1 1 1
  ..- attr(*, "dimnames")=List of 2
  .. ..$ : NULL
  .. ..$ : chr "intrcpt"
 $ weights.f: NULL
 $ M        : num [1:9, 1:9] 0.0774 0 0 0 0 ...
 $ ai.f     : logi NA
 $ bi.f     : logi NA
 $ ci.f     : logi NA
 $ di.f     : logi NA
 $ x1i.f    : logi NA
 $ x2i.f    : logi NA
 $ t1i.f    : logi NA
 $ t2i.f    : logi NA
 $ ni       : NULL
 $ ni.f     : NULL
 $ ids      : int [1:9] 65 66 67 68 69 70 71 72 73
 $ not.na   : logi [1:9] TRUE TRUE TRUE TRUE TRUE TRUE ...
 $ subset   : logi [1:265] FALSE FALSE FALSE FALSE FALSE FALSE ...
 $ slab     : int [1:9] 65 66 67 68 69 70 71 72 73
 $ slab.null: logi TRUE
 $ measure  : chr "GEN"
 $ method   : chr "REML"
 $ weighted : logi TRUE
 $ knha     : logi FALSE
 $ dfs      : logi NA
 $ s2w      : num 1
 $ btt      : num 1
 $ intercept: logi TRUE
 $ digits   : num 4
 $ level    : num 95
 $ sparse   : logi FALSE
 $ control  : list()
 $ verbose  : logi FALSE
 $ add      : num 0.5
 $ to       : chr "only0"
 $ drop00   : logi FALSE
 $ fit.stats:'data.frame':      5 obs. of  2 variables:
  ..$ ML  : num [1:5] 9.22 11.02 -14.43 -14.04 -12.43
  ..$ REML: num [1:5] 6.45 -12.9 -8.9 -8.74 -6.5
 $ version  :Classes 'package_version', 'numeric_version'  hidden list of 1
  ..$ : int [1:3] 1 9 8
 $ model    : chr "rma.uni"
 $ call     : language rma(yi = ERR, sei = Standard_deviation, data = meta.data, subset = (Code ==      5))
 - attr(*, "class")= chr [1:2] "rma.uni" "rma"
> 
> #DerSimonian-Laird random effects estimate
> meta.other.heart.DL <- rma(yi = ERR, sei = Standard_deviation, data = meta.data, method="DL", subset = (Code == 5))
> 
> summary(meta.other.heart.DL)

Random-Effects Model (k = 9; tau^2 estimator: DL)

  logLik  deviance       AIC       BIC      AICc  
  9.0848   11.2857  -14.1696  -13.7751  -12.1696  

tau^2 (estimated amount of total heterogeneity): 0.0002 (SE = 0.0003)
tau (square root of estimated tau^2 value):      0.0127
I^2 (total heterogeneity / total variability):   27.00%
H^2 (total variability / sampling variability):  1.37

Test for Heterogeneity: 
Q(df = 8) = 10.9582, p-val = 0.2041

Model Results:

estimate       se     zval     pval    ci.lb    ci.ub          
  0.0935   0.0093  10.0211   <.0001   0.0753   0.1118      *** 

---
Signif. codes:  0 ‘***’ 0.001 ‘**’ 0.01 ‘*’ 0.050000000000000003 ‘.’ 0.10000000000000001 ‘ ’ 1 

> 
> #Funnel plot
> dev.off()
null device 
          1 
> 
> funnel(meta.other.heart)
> 
> #Forest plot
> meta.data.other.heart<-subset(meta.data, Code == 5)
> 
> #AIC
> meta.other.heart.AIC <- meta.other.heart$fit.stats$REML[3]
> 
> meta.other.heart.AIC
[1] -8.9019123725505853
> 
> #This is not so flexible
> #options(digits=2)
> 
> #forest(meta.other.heart,slab=paste(meta.data.other.heart$Author, meta.data.other.heart$Year, sep=" et al "))
> 
> #This is more flexible, if longwinded
> rand.eff.mean.other.heart <- meta.other.heart$b[1,1]
> 
> rand.eff.SE.other.heart <- meta.other.heart$se
> 
> rand.eff.lower95.other.heart <- rand.eff.mean.other.heart - qnorm(0.975)*rand.eff.SE.other.heart
> 
> rand.eff.upper95.other.heart <- rand.eff.mean.other.heart + qnorm(0.975)*rand.eff.SE.other.heart
> 
> pval.other.heart <- 1-pnorm(rand.eff.mean.other.heart/rand.eff.SE.other.heart)
> 
> cbind(rand.eff.mean.other.heart,rand.eff.lower95.other.heart,rand.eff.upper95.other.heart,pval.other.heart)
        rand.eff.mean.other.heart rand.eff.lower95.other.heart
intrcpt      0.094126957949366041         0.077702915969334846
        rand.eff.upper95.other.heart pval.other.heart
intrcpt          0.11055099992939724                0
> 
> lab <- paste(meta.data.other.heart$Author, meta.data.other.heart$Year, sep=" et al ")
> 
> lab<-c(lab,"Random effects estimate")
> 
> lab
 [1] "Ivanov et al 2006"                   
 [2] "Vrijheid et al 2007"                 
 [3] "Mulrooney (congestive HF) et al 2009"
 [4] "Mulrooney (pericardial) et al 2009"  
 [5] "Mulrooney (valvular) et al 2009"     
 [6] "Shimizu (heart failure) et al 2010"  
 [7] "Shimizu (other heart) et al 2010"    
 [8] "Cutter et al 2015"                   
 [9] "Little et al 2016"                   
[10] "Random effects estimate"             
> 
> dev.off()
null device 
          1 
> 
> forestplot(mean= c(meta.data.other.heart$ERR,rand.eff.mean.other.heart), lower=c(meta.data.other.heart$Lower_95_CI,rand.eff.lower95.other.heart), upper=c(meta.data.other.heart$Upper_95_CI,rand.eff.upper95.other.heart), labeltext=c(lab),boxsize=0.1,xticks=c(-0.1,0.0,0.10,0.20,0.30,0.4,0.5),clip=c(-0.1,0.5),txt_gp=fpTxtGp(label=gpar(cex=1.0),xlab=gpar(cex=0.75),ticks=gpar(cex=0.75)), xlab="ERR / Gy", vertices = TRUE)
> 
> ###########################################################################
> #Now adjust for all 3 single, 3 pairwise and all three adjustment factors #
> ###########################################################################
> 
> #Model adjusting for exposure age
> meta.other.heart.age <- rma(yi = ERR, sei = Standard_deviation, mods = ~ factor(Age_exposure_range), data = meta.data, subset = (Code == 5))
Warning message:
In rma(yi = ERR, sei = Standard_deviation, mods = ~factor(Age_exposure_range),  :
  Redundant predictors dropped from the model.
> 
> summary(meta.other.heart.age)

Mixed-Effects Model (k = 9; tau^2 estimator: REML)

  logLik  deviance       AIC       BIC      AICc  
  4.8838   -9.7677    0.2323   -1.7205   60.2323  

tau^2 (estimated amount of residual heterogeneity):     0.0001 (SE = 0.0002)
tau (square root of estimated tau^2 value):             0.0099
I^2 (residual heterogeneity / unaccounted variability): 25.72%
H^2 (unaccounted variability / sampling variability):   1.35
R^2 (amount of heterogeneity accounted for):            8.27%

Test for Residual Heterogeneity: 
QE(df = 5) = 8.5057, p-val = 0.1305

Test of Moderators (coefficient(s) 2,3,4): 
QM(df = 3) = 2.3329, p-val = 0.5062

Model Results:

                                       estimate      se     zval    pval
intrcpt                                 -0.2572  0.2766  -0.9301  0.3523
factor(Age_exposure_range)All ages       0.3186  0.2796   1.1396  0.2545
factor(Age_exposure_range)Childhood      0.3531  0.2767   1.2762  0.2019
factor(Age_exposure_range)Young adult    0.3981  0.3745   1.0631  0.2877
                                         ci.lb   ci.ub   
intrcpt                                -0.7993  0.2848   
factor(Age_exposure_range)All ages     -0.2294  0.8666   
factor(Age_exposure_range)Childhood    -0.1892  0.8954   
factor(Age_exposure_range)Young adult  -0.3359  1.1321   

---
Signif. codes:  0 ‘***’ 0.001 ‘**’ 0.01 ‘*’ 0.050000000000000003 ‘.’ 0.10000000000000001 ‘ ’ 1 

> 
> #AIC
> meta.other.heart.age.AIC <- meta.other.heart.age$fit.stats$REML[3]
> 
> meta.other.heart.age.AIC
[1] 0.23230985872856813
> 
> #Model adjusting for fractionation
> meta.other.heart.frac <- rma(yi = ERR, sei = Standard_deviation, mods = ~ factor(Radiation_type), data = meta.data, subset = (Code == 5))
> 
> summary(meta.other.heart.frac)

Mixed-Effects Model (k = 9; tau^2 estimator: REML)

  logLik  deviance       AIC       BIC      AICc  
  5.7755  -11.5510   -3.5510   -4.3840   36.4490  

tau^2 (estimated amount of residual heterogeneity):     0.0001 (SE = 0.0002)
tau (square root of estimated tau^2 value):             0.0105
I^2 (residual heterogeneity / unaccounted variability): 25.12%
H^2 (unaccounted variability / sampling variability):   1.34
R^2 (amount of heterogeneity accounted for):            0.00%

Test for Residual Heterogeneity: 
QE(df = 6) = 8.8297, p-val = 0.1834

Test of Moderators (coefficient(s) 2,3): 
QM(df = 2) = 2.1352, p-val = 0.3438

Model Results:

                                                         estimate      se
intrcpt                                                    0.1423  0.0670
factor(Radiation_type)Acute high dose rate fractionated   -0.0487  0.0675
factor(Radiation_type)Low dose rate                       -0.3996  0.2846
                                                            zval    pval
intrcpt                                                   2.1248  0.0336
factor(Radiation_type)Acute high dose rate fractionated  -0.7214  0.4707
factor(Radiation_type)Low dose rate                      -1.4040  0.1603
                                                           ci.lb   ci.ub   
intrcpt                                                   0.0110  0.2736  *
factor(Radiation_type)Acute high dose rate fractionated  -0.1811  0.0836   
factor(Radiation_type)Low dose rate                      -0.9573  0.1582   

---
Signif. codes:  0 ‘***’ 0.001 ‘**’ 0.01 ‘*’ 0.050000000000000003 ‘.’ 0.10000000000000001 ‘ ’ 1 

> 
> #AIC
> meta.other.heart.frac.AIC <- meta.other.heart.frac$fit.stats$REML[3]
> 
> meta.other.heart.frac.AIC
[1] -3.550998628786795
> 
> #Model adjusting for dose
> meta.other.heart.dose <- rma(yi = ERR, sei = Standard_deviation, mods = ~ Mean_dose, data = meta.data, subset = (Code == 5))
> 
> summary(meta.other.heart.dose)

Mixed-Effects Model (k = 9; tau^2 estimator: REML)

  logLik  deviance       AIC       BIC      AICc  
  5.6229  -11.2458   -5.2458   -5.4081    2.7542  

tau^2 (estimated amount of residual heterogeneity):     0.0001 (SE = 0.0002)
tau (square root of estimated tau^2 value):             0.0098
I^2 (residual heterogeneity / unaccounted variability): 19.61%
H^2 (unaccounted variability / sampling variability):   1.24
R^2 (amount of heterogeneity accounted for):            9.99%

Test for Residual Heterogeneity: 
QE(df = 7) = 9.8499, p-val = 0.1972

Test of Moderators (coefficient(s) 2): 
QM(df = 1) = 0.9932, p-val = 0.3190

Model Results:

           estimate      se    zval    pval    ci.lb   ci.ub   
intrcpt      0.0554  0.0398  1.3923  0.1638  -0.0226  0.1335   
Mean_dose    0.0036  0.0036  0.9966  0.3190  -0.0035  0.0108   

---
Signif. codes:  0 ‘***’ 0.001 ‘**’ 0.01 ‘*’ 0.050000000000000003 ‘.’ 0.10000000000000001 ‘ ’ 1 

> 
> #AIC
> meta.other.heart.dose.AIC <- meta.other.heart.dose$fit.stats$REML[3]
> 
> meta.other.heart.dose.AIC
[1] -5.2458342429136344
> 
> #Model adjusting for exposure age, fractionation
> meta.other.heart.age.frac <- rma(yi = ERR, sei = Standard_deviation, mods = ~ factor(Age_exposure_range) + factor(Radiation_type), data = meta.data, subset = (Code == 5))
Warning message:
In rma(yi = ERR, sei = Standard_deviation, mods = ~factor(Age_exposure_range) +  :
  Redundant predictors dropped from the model.
> 
> summary(meta.other.heart.age.frac)

Mixed-Effects Model (k = 9; tau^2 estimator: REML)

  logLik  deviance       AIC       BIC      AICc  
  4.3010   -8.6020    3.3980   -0.2842   87.3980  

tau^2 (estimated amount of residual heterogeneity):     0.0001 (SE = 0.0002)
tau (square root of estimated tau^2 value):             0.0094
I^2 (residual heterogeneity / unaccounted variability): 28.07%
H^2 (unaccounted variability / sampling variability):   1.39
R^2 (amount of heterogeneity accounted for):            16.22%

Test for Residual Heterogeneity: 
QE(df = 4) = 6.1016, p-val = 0.1917

Test of Moderators (coefficient(s) 2,3,4,5): 
QM(df = 4) = 4.6860, p-val = 0.3211

Model Results:

                                                         estimate      se
intrcpt                                                   -0.2572  0.2765
factor(Age_exposure_range)All ages                         0.3997  0.2845
factor(Age_exposure_range)Childhood                        0.4826  0.2893
factor(Age_exposure_range)Young adult                      0.5276  0.3839
factor(Radiation_type)Acute high dose rate fractionated   -0.1294  0.0845
                                                            zval    pval
intrcpt                                                  -0.9302  0.3523
factor(Age_exposure_range)All ages                        1.4046  0.1601
factor(Age_exposure_range)Childhood                       1.6682  0.0953
factor(Age_exposure_range)Young adult                     1.3742  0.1694
factor(Radiation_type)Acute high dose rate fractionated  -1.5315  0.1256
                                                           ci.lb   ci.ub   
intrcpt                                                  -0.7993  0.2848   
factor(Age_exposure_range)All ages                       -0.1580  0.9573   
factor(Age_exposure_range)Childhood                      -0.0844  1.0496  .
factor(Age_exposure_range)Young adult                    -0.2249  1.2800   
factor(Radiation_type)Acute high dose rate fractionated  -0.2950  0.0362   

---
Signif. codes:  0 ‘***’ 0.001 ‘**’ 0.01 ‘*’ 0.050000000000000003 ‘.’ 0.10000000000000001 ‘ ’ 1 

> 
> #AIC
> meta.other.heart.age.frac.AIC <- meta.other.heart.age.frac$fit.stats$REML[3]
> 
> meta.other.heart.age.frac.AIC
[1] 3.3980110487665947
> 
> #Model adjusting for exposure age, dose
> meta.other.heart.age.dose <- rma(yi = ERR, sei = Standard_deviation, mods = ~ factor(Age_exposure_range) + Mean_dose, data = meta.data, subset = (Code == 5))
Warning message:
In rma(yi = ERR, sei = Standard_deviation, mods = ~factor(Age_exposure_range) +  :
  Redundant predictors dropped from the model.
> 
> summary(meta.other.heart.age.dose)

Mixed-Effects Model (k = 9; tau^2 estimator: REML)

  logLik  deviance       AIC       BIC      AICc  
  4.3438   -8.6877    3.3123   -0.3699   87.3123  

tau^2 (estimated amount of residual heterogeneity):     0.0001 (SE = 0.0002)
tau (square root of estimated tau^2 value):             0.0094
I^2 (residual heterogeneity / unaccounted variability): 28.07%
H^2 (unaccounted variability / sampling variability):   1.39
R^2 (amount of heterogeneity accounted for):            16.22%

Test for Residual Heterogeneity: 
QE(df = 4) = 6.0988, p-val = 0.1919

Test of Moderators (coefficient(s) 2,3,4,5): 
QM(df = 4) = 4.6889, p-val = 0.3207

Model Results:

                                       estimate      se     zval    pval
intrcpt                                 -0.2035  0.2788  -0.7299  0.4654
factor(Age_exposure_range)All ages       0.3957  0.2841   1.3932  0.1636
factor(Age_exposure_range)Childhood      5.8276  3.5831   1.6264  0.1039
factor(Age_exposure_range)Young adult   15.6342  9.9495   1.5713  0.1161
Mean_dose                               -0.4980  0.3250  -1.5324  0.1254
                                         ci.lb    ci.ub   
intrcpt                                -0.7498   0.3429   
factor(Age_exposure_range)All ages     -0.1610   0.9525   
factor(Age_exposure_range)Childhood    -1.1952  12.8505   
factor(Age_exposure_range)Young adult  -3.8666  35.1349   
Mean_dose                              -1.1350   0.1390   

---
Signif. codes:  0 ‘***’ 0.001 ‘**’ 0.01 ‘*’ 0.050000000000000003 ‘.’ 0.10000000000000001 ‘ ’ 1 

> 
> #AIC
> meta.other.heart.age.dose.AIC <- meta.other.heart.age.dose$fit.stats$REML[3]
> 
> meta.other.heart.age.dose.AIC
[1] 3.3123294083638548
> 
> #Model adjusting for fractionation, dose
> meta.other.heart.frac.dose <- rma(yi = ERR, sei = Standard_deviation, mods = ~ factor(Radiation_type) + Mean_dose, data = meta.data, subset = (Code == 5))
> 
> summary(meta.other.heart.frac.dose)

Mixed-Effects Model (k = 9; tau^2 estimator: REML)

  logLik  deviance       AIC       BIC      AICc  
  5.5845  -11.1689   -1.1689   -3.1218   58.8311  

tau^2 (estimated amount of residual heterogeneity):     0.0001 (SE = 0.0002)
tau (square root of estimated tau^2 value):             0.0094
I^2 (residual heterogeneity / unaccounted variability): 23.80%
H^2 (unaccounted variability / sampling variability):   1.31
R^2 (amount of heterogeneity accounted for):            16.67%

Test for Residual Heterogeneity: 
QE(df = 5) = 6.2663, p-val = 0.2812

Test of Moderators (coefficient(s) 2,3,4): 
QM(df = 3) = 4.5320, p-val = 0.2095

Model Results:

                                                         estimate      se
intrcpt                                                    0.1417  0.0669
factor(Radiation_type)Acute high dose rate fractionated   -0.1242  0.0833
factor(Radiation_type)Low dose rate                       -0.3997  0.2845
Mean_dose                                                  0.0070  0.0045
                                                            zval    pval
intrcpt                                                   2.1185  0.0341
factor(Radiation_type)Acute high dose rate fractionated  -1.4915  0.1358
factor(Radiation_type)Low dose rate                      -1.4048  0.1601
Mean_dose                                                 1.5481  0.1216
                                                           ci.lb   ci.ub   
intrcpt                                                   0.0106  0.2728  *
factor(Radiation_type)Acute high dose rate fractionated  -0.2874  0.0390   
factor(Radiation_type)Low dose rate                      -0.9574  0.1579   
Mean_dose                                                -0.0019  0.0159   

---
Signif. codes:  0 ‘***’ 0.001 ‘**’ 0.01 ‘*’ 0.050000000000000003 ‘.’ 0.10000000000000001 ‘ ’ 1 

> 
> #AIC
> meta.other.heart.frac.dose.AIC <- meta.other.heart.frac.dose$fit.stats$REML[3]
> 
> meta.other.heart.frac.dose.AIC
[1] -1.168945858234931
> 
> #Model adjusting for exposure age, fractionation, dose
> meta.other.heart.age.frac.dose <- rma(yi = ERR, sei = Standard_deviation, mods = ~ factor(Age_exposure_range) + factor(Radiation_type) + Mean_dose, data = meta.data, subset = (Code == 5))
Warning message:
In rma(yi = ERR, sei = Standard_deviation, mods = ~factor(Age_exposure_range) +  :
  Redundant predictors dropped from the model.
> 
> summary(meta.other.heart.age.frac.dose)

Mixed-Effects Model (k = 9; tau^2 estimator: REML)

  logLik  deviance       AIC       BIC      AICc  
  5.8080  -11.6159    2.3841   -3.9257  114.3841  

tau^2 (estimated amount of residual heterogeneity):     0.0001 (SE = 0.0002)
tau (square root of estimated tau^2 value):             0.0094
I^2 (residual heterogeneity / unaccounted variability): 34.32%
H^2 (unaccounted variability / sampling variability):   1.52
R^2 (amount of heterogeneity accounted for):            15.88%

Test for Residual Heterogeneity: 
QE(df = 3) = 6.0937, p-val = 0.1071

Test of Moderators (coefficient(s) 2,3,4,5,6): 
QM(df = 5) = 4.6937, p-val = 0.4544

Model Results:

                                                         estimate        se
intrcpt                                                    0.0239    3.1120
factor(Age_exposure_range)All ages                         0.3790    0.3646
factor(Age_exposure_range)Childhood                       28.4370  308.2014
factor(Age_exposure_range)Young adult                     79.5352  871.0703
factor(Radiation_type)Acute high dose rate fractionated    0.5478    7.4671
Mean_dose                                                 -2.6048   28.7178
                                                            zval    pval
intrcpt                                                   0.0077  0.9939
factor(Age_exposure_range)All ages                        1.0395  0.2986
factor(Age_exposure_range)Childhood                       0.0923  0.9265
factor(Age_exposure_range)Young adult                     0.0913  0.9272
factor(Radiation_type)Acute high dose rate fractionated   0.0734  0.9415
Mean_dose                                                -0.0907  0.9277
                                                              ci.lb      ci.ub
intrcpt                                                     -6.0755     6.1234
factor(Age_exposure_range)All ages                          -0.3356     1.0935
factor(Age_exposure_range)Childhood                       -575.6267   632.5006
factor(Age_exposure_range)Young adult                    -1627.7312  1786.8016
factor(Radiation_type)Acute high dose rate fractionated    -14.0874    15.1831
Mean_dose                                                  -58.8906    53.6811
                                                          
intrcpt                                                   
factor(Age_exposure_range)All ages                        
factor(Age_exposure_range)Childhood                       
factor(Age_exposure_range)Young adult                     
factor(Radiation_type)Acute high dose rate fractionated   
Mean_dose                                                 

---
Signif. codes:  0 ‘***’ 0.001 ‘**’ 0.01 ‘*’ 0.050000000000000003 ‘.’ 0.10000000000000001 ‘ ’ 1 

> 
> #AIC
> meta.other.heart.age.frac.dose.AIC <- meta.other.heart.age.frac.dose$fit.stats$REML[3]
> 
> meta.other.heart.age.frac.dose.AIC
[1] 2.3840580766300921
> 
> ##########################################################
> ##########################################################
> ##Meta-regression analysis of cerebrovascular disease   ##
> ##########################################################
> ##########################################################
> #REML random effects estimate (default method)
> meta.cerebrovasc <- rma(yi = ERR, sei = Standard_deviation, data = meta.data, subset = (Code == 7))
> 
> summary(meta.cerebrovasc)

Random-Effects Model (k = 12; tau^2 estimator: REML)

  logLik  deviance       AIC       BIC      AICc  
 -7.6420   15.2840   19.2840   20.0798   20.7840  

tau^2 (estimated amount of total heterogeneity): 0.0392 (SE = 0.0325)
tau (square root of estimated tau^2 value):      0.1979
I^2 (total heterogeneity / total variability):   76.98%
H^2 (total variability / sampling variability):  4.34

Test for Heterogeneity: 
Q(df = 11) = 51.9707, p-val < .0001

Model Results:

estimate       se     zval     pval    ci.lb    ci.ub          
  0.2359   0.0888   2.6556   0.0079   0.0618   0.4100       ** 

---
Signif. codes:  0 ‘***’ 0.001 ‘**’ 0.01 ‘*’ 0.050000000000000003 ‘.’ 0.10000000000000001 ‘ ’ 1 

> 
> str(meta.cerebrovasc)
List of 72
 $ b        : num [1, 1] 0.236
  ..- attr(*, "dimnames")=List of 2
  .. ..$ : chr "intrcpt"
  .. ..$ : NULL
 $ se       : num 0.0888
 $ zval     : num 2.66
 $ pval     : num 0.00792
 $ ci.lb    : num 0.0618
 $ ci.ub    : num 0.41
 $ vb       : num [1, 1] 0.00789
  ..- attr(*, "dimnames")=List of 2
  .. ..$ : chr "intrcpt"
  .. ..$ : chr "intrcpt"
 $ tau2     : num 0.0392
 $ se.tau2  : num 0.0325
 $ tau2.fix : logi FALSE
 $ k        : int 12
 $ k.f      : int 12
 $ k.eff    : int 12
 $ p        : int 1
 $ p.eff    : int 1
 $ parms    : num 2
 $ m        : int 1
 $ QE       : num 52
 $ QEp      : num 2.76e-07
 $ QM       : num 7.05
 $ QMp      : num 0.00792
 $ I2       : num 77
 $ H2       : num 4.34
 $ R2       : NULL
 $ int.only : logi TRUE
 $ int.incl : logi TRUE
 $ allvipos : logi TRUE
 $ coef.na  : Named logi FALSE
  ..- attr(*, "names")= chr "X"
 $ yi       : atomic [1:12] 0.07 0.88 0.161 -0.29 17.4 0.12 -0.06 0.422 0.44 0.497 ...
  ..- attr(*, "measure")= chr "GEN"
  ..- attr(*, "slab")= int [1:12] 86 87 88 89 90 91 92 93 94 95 ...
 $ vi       : num [1:12] 6.66e-03 9.55e-01 1.15e-01 8.16e-02 1.76e+02 ...
 $ X        : num [1:12, 1] 1 1 1 1 1 1 1 1 1 1 ...
  ..- attr(*, "dimnames")=List of 2
  .. ..$ : NULL
  .. ..$ : chr "intrcpt"
 $ weights  : NULL
 $ yi.f     : atomic [1:12] 0.07 0.88 0.161 -0.29 17.4 0.12 -0.06 0.422 0.44 0.497 ...
  ..- attr(*, "measure")= chr "GEN"
  ..- attr(*, "slab")= int [1:12] 86 87 88 89 90 91 92 93 94 95 ...
 $ vi.f     : num [1:12] 6.66e-03 9.55e-01 1.15e-01 8.16e-02 1.76e+02 ...
 $ X.f      : num [1:12, 1] 1 1 1 1 1 1 1 1 1 1 ...
  ..- attr(*, "dimnames")=List of 2
  .. ..$ : NULL
  .. ..$ : chr "intrcpt"
 $ weights.f: NULL
 $ M        : num [1:12, 1:12] 0.0458 0 0 0 0 ...
 $ ai.f     : logi NA
 $ bi.f     : logi NA
 $ ci.f     : logi NA
 $ di.f     : logi NA
 $ x1i.f    : logi NA
 $ x2i.f    : logi NA
 $ t1i.f    : logi NA
 $ t2i.f    : logi NA
 $ ni       : NULL
 $ ni.f     : NULL
 $ ids      : int [1:12] 86 87 88 89 90 91 92 93 94 95 ...
 $ not.na   : logi [1:12] TRUE TRUE TRUE TRUE TRUE TRUE ...
 $ subset   : logi [1:265] FALSE FALSE FALSE FALSE FALSE FALSE ...
 $ slab     : int [1:12] 86 87 88 89 90 91 92 93 94 95 ...
 $ slab.null: logi TRUE
 $ measure  : chr "GEN"
 $ method   : chr "REML"
 $ weighted : logi TRUE
 $ knha     : logi FALSE
 $ dfs      : logi NA
 $ s2w      : num 1
 $ btt      : num 1
 $ intercept: logi TRUE
 $ digits   : num 4
 $ level    : num 95
 $ sparse   : logi FALSE
 $ control  : list()
 $ verbose  : logi FALSE
 $ add      : num 0.5
 $ to       : chr "only0"
 $ drop00   : logi FALSE
 $ fit.stats:'data.frame':      5 obs. of  2 variables:
  ..$ ML  : num [1:5] -7.38 20.5 18.76 19.73 20.1
  ..$ REML: num [1:5] -7.64 15.28 19.28 20.08 20.78
 $ version  :Classes 'package_version', 'numeric_version'  hidden list of 1
  ..$ : int [1:3] 1 9 8
 $ model    : chr "rma.uni"
 $ call     : language rma(yi = ERR, sei = Standard_deviation, data = meta.data, subset = (Code ==      7))
 - attr(*, "class")= chr [1:2] "rma.uni" "rma"
> 
> #DerSimonian-Laird random effects estimate
> meta.cerebrovasc.DL <- rma(yi = ERR, sei = Standard_deviation, data = meta.data, method="DL", subset = (Code == 7))
> 
> summary(meta.cerebrovasc.DL)

Random-Effects Model (k = 12; tau^2 estimator: DL)

  logLik  deviance       AIC       BIC      AICc  
 -7.4316   20.6022   18.8631   19.8329   20.1964  

tau^2 (estimated amount of total heterogeneity): 0.0436 (SE = 0.0410)
tau (square root of estimated tau^2 value):      0.2089
I^2 (total heterogeneity / total variability):   78.83%
H^2 (total variability / sampling variability):  4.72

Test for Heterogeneity: 
Q(df = 11) = 51.9707, p-val < .0001

Model Results:

estimate       se     zval     pval    ci.lb    ci.ub          
  0.2341   0.0924   2.5340   0.0113   0.0530   0.4152        * 

---
Signif. codes:  0 ‘***’ 0.001 ‘**’ 0.01 ‘*’ 0.050000000000000003 ‘.’ 0.10000000000000001 ‘ ’ 1 

> 
> #Funnel plot
> dev.off()
null device 
          1 
> 
> funnel(meta.cerebrovasc)
> 
> #Forest plot
> meta.data.cerebrovasc<-subset(meta.data, Code == 7)
> 
> #AIC
> meta.cerebrovasc.AIC <- meta.cerebrovasc$fit.stats$REML[3]
> 
> meta.cerebrovasc.AIC
[1] 19.284046306529508
> 
> #This is not so flexible
> #options(digits=2)
> 
> #forest(meta.cerebrovasc,slab=paste(meta.data.cerebrovasc$Author, meta.data.cerebrovasc$Year, sep=" et al "))
> 
> #This is more flexible, if longwinded
> rand.eff.mean.cerebrovasc <- meta.cerebrovasc$b[1,1]
> 
> rand.eff.SE.cerebrovasc <- meta.cerebrovasc$se
> 
> rand.eff.lower95.cerebrovasc <- rand.eff.mean.cerebrovasc - qnorm(0.975)*rand.eff.SE.cerebrovasc
> 
> rand.eff.upper95.cerebrovasc <- rand.eff.mean.cerebrovasc + qnorm(0.975)*rand.eff.SE.cerebrovasc
> 
> pval.cerebrovasc <- 1-pnorm(rand.eff.mean.cerebrovasc/rand.eff.SE.cerebrovasc)
> 
> cbind(rand.eff.mean.cerebrovasc,rand.eff.lower95.cerebrovasc,rand.eff.upper95.cerebrovasc,pval.cerebrovasc)
        rand.eff.mean.cerebrovasc rand.eff.lower95.cerebrovasc
intrcpt       0.23590209654711672         0.061792913401286259
        rand.eff.upper95.cerebrovasc      pval.cerebrovasc
intrcpt          0.41001127969294715 0.0039586919654202024
> 
> lab <- paste(meta.data.cerebrovasc$Author, meta.data.cerebrovasc$Year, sep=" et al ")
> 
> lab<-c(lab,"Random effects estimate")
> 
> lab
 [1] "Yamada et al 2004"       "Vrijheid et al 2007"    
 [3] "Muirhead et al 2009"     "Lane et al 2010"        
 [5] "Laurent et al 2010"      "Shimizu et al 2010"     
 [7] "Grosche et al 2011"      "Little et al 2012"      
 [9] "Kreuzer et al 2013"      "Moseeva et al 2014"     
[11] "Kashcheev et al 2016"    "Little et al 2016"      
[13] "Random effects estimate"
> 
> dev.off()
null device 
          1 
> 
> forestplot(mean= c(meta.data.cerebrovasc$ERR,rand.eff.mean.cerebrovasc), lower=c(meta.data.cerebrovasc$Lower_95_CI,rand.eff.lower95.cerebrovasc), upper=c(meta.data.cerebrovasc$Upper_95_CI,rand.eff.upper95.cerebrovasc), labeltext=c(lab),boxsize=0.1,xticks=c(-0.1,0.0,0.10,0.20,0.30,0.4,0.5),clip=c(-0.1,0.5),txt_gp=fpTxtGp(label=gpar(cex=1.0),xlab=gpar(cex=1.0),ticks=gpar(cex=0.75)), xlab="ERR / Gy", vertices = TRUE)
> 
> ###########################################################################
> #Now adjust for all 3 single, 3 pairwise and all three adjustment factors #
> ###########################################################################
> 
> #Model adjusting for exposure age
> meta.cerebrovasc.age <- rma(yi = ERR, sei = Standard_deviation, mods = ~ factor(Age_exposure_range), data = meta.data, subset = (Code == 7))
Warning message:
In rma(yi = ERR, sei = Standard_deviation, mods = ~factor(Age_exposure_range),  :
  Redundant predictors dropped from the model.
> 
> summary(meta.cerebrovasc.age)

Mixed-Effects Model (k = 12; tau^2 estimator: REML)

  logLik  deviance       AIC       BIC      AICc  
 -5.5260   11.0519   17.0519   17.9597   21.0519  

tau^2 (estimated amount of residual heterogeneity):     0.0000 (SE = 0.0044)
tau (square root of estimated tau^2 value):             0.0007
I^2 (residual heterogeneity / unaccounted variability): 0.00%
H^2 (unaccounted variability / sampling variability):   1.00
R^2 (amount of heterogeneity accounted for):            100.00%

Test for Residual Heterogeneity: 
QE(df = 10) = 10.8206, p-val = 0.3717

Test of Moderators (coefficient(s) 2): 
QM(df = 1) = 41.1401, p-val < .0001

Model Results:

                                    estimate      se     zval    pval    ci.lb
intrcpt                               0.4606  0.0438  10.5180  <.0001   0.3748
factor(Age_exposure_range)All ages   -0.3497  0.0545  -6.4141  <.0001  -0.4565
                                      ci.ub     
intrcpt                              0.5464  ***
factor(Age_exposure_range)All ages  -0.2428  ***

---
Signif. codes:  0 ‘***’ 0.001 ‘**’ 0.01 ‘*’ 0.050000000000000003 ‘.’ 0.10000000000000001 ‘ ’ 1 

> 
> #AIC
> meta.cerebrovasc.age.AIC <- meta.cerebrovasc.age$fit.stats$REML[3]
> 
> meta.cerebrovasc.age.AIC
[1] 17.051917731275147
> 
> #Model adjusting for fractionation
> meta.cerebrovasc.frac <- rma(yi = ERR, sei = Standard_deviation, mods = ~ factor(Radiation_type), data = meta.data, subset = (Code == 7))
> 
> summary(meta.cerebrovasc.frac)

Mixed-Effects Model (k = 12; tau^2 estimator: REML)

  logLik  deviance       AIC       BIC      AICc  
 -6.5490   13.0980   21.0980   21.8869   31.0980  

tau^2 (estimated amount of residual heterogeneity):     0.0000 (SE = 0.0044)
tau (square root of estimated tau^2 value):             0.0005
I^2 (residual heterogeneity / unaccounted variability): 0.00%
H^2 (unaccounted variability / sampling variability):   1.00
R^2 (amount of heterogeneity accounted for):            100.00%

Test for Residual Heterogeneity: 
QE(df = 9) = 13.1819, p-val = 0.1545

Test of Moderators (coefficient(s) 2,3): 
QM(df = 2) = 38.7837, p-val < .0001

Model Results:

                                                         estimate      se
intrcpt                                                    0.1120  0.0327
factor(Radiation_type)Acute high dose rate fractionated    0.2442  0.4690
factor(Radiation_type)Low dose rate                        0.3381  0.0543
                                                           zval    pval
intrcpt                                                  3.4216  0.0006
factor(Radiation_type)Acute high dose rate fractionated  0.5206  0.6026
factor(Radiation_type)Low dose rate                      6.2223  <.0001
                                                           ci.lb   ci.ub     
intrcpt                                                   0.0478  0.1761  ***
factor(Radiation_type)Acute high dose rate fractionated  -0.6751  1.1635     
factor(Radiation_type)Low dose rate                       0.2316  0.4446  ***

---
Signif. codes:  0 ‘***’ 0.001 ‘**’ 0.01 ‘*’ 0.050000000000000003 ‘.’ 0.10000000000000001 ‘ ’ 1 

> 
> #AIC
> meta.cerebrovasc.frac.AIC <- meta.cerebrovasc.frac$fit.stats$REML[3]
> 
> meta.cerebrovasc.frac.AIC
[1] 21.097966846772863
> 
> #Model adjusting for dose
> meta.cerebrovasc.dose <- rma(yi = ERR, sei = Standard_deviation, mods = ~ Mean_dose, data = meta.data, subset = (Code == 7))
> 
> summary(meta.cerebrovasc.dose)

Mixed-Effects Model (k = 12; tau^2 estimator: REML)

  logLik  deviance       AIC       BIC      AICc  
 -6.0785   12.1569   18.1569   19.0647   22.1569  

tau^2 (estimated amount of residual heterogeneity):     0.0182 (SE = 0.0214)
tau (square root of estimated tau^2 value):             0.1348
I^2 (residual heterogeneity / unaccounted variability): 48.69%
H^2 (unaccounted variability / sampling variability):   1.95
R^2 (amount of heterogeneity accounted for):            53.64%

Test for Residual Heterogeneity: 
QE(df = 10) = 16.5138, p-val = 0.0858

Test of Moderators (coefficient(s) 2): 
QM(df = 1) = 4.6290, p-val = 0.0314

Model Results:

           estimate      se    zval    pval    ci.lb   ci.ub   
intrcpt      0.0988  0.0969  1.0192  0.3081  -0.0912  0.2888   
Mean_dose    0.6957  0.3234  2.1515  0.0314   0.0619  1.3295  *

---
Signif. codes:  0 ‘***’ 0.001 ‘**’ 0.01 ‘*’ 0.050000000000000003 ‘.’ 0.10000000000000001 ‘ ’ 1 

> 
> #AIC
> meta.cerebrovasc.dose.AIC <- meta.cerebrovasc.dose$fit.stats$REML[3]
> 
> meta.cerebrovasc.dose.AIC
[1] 18.156918642266511
> 
> #Model adjusting for exposure age, fractionation
> meta.cerebrovasc.age.frac <- rma(yi = ERR, sei = Standard_deviation, mods = ~ factor(Age_exposure_range) + factor(Radiation_type), data = meta.data, subset = (Code == 7))
Warning message:
In rma(yi = ERR, sei = Standard_deviation, mods = ~factor(Age_exposure_range) +  :
  Redundant predictors dropped from the model.
> 
> summary(meta.cerebrovasc.age.frac)

Mixed-Effects Model (k = 12; tau^2 estimator: REML)

  logLik  deviance       AIC       BIC      AICc  
 -5.2973   10.5945   20.5945   20.9917   50.5945  

tau^2 (estimated amount of residual heterogeneity):     0.0000 (SE = 0.0044)
tau (square root of estimated tau^2 value):             0.0010
I^2 (residual heterogeneity / unaccounted variability): 0.01%
H^2 (unaccounted variability / sampling variability):   1.00
R^2 (amount of heterogeneity accounted for):            100.00%

Test for Residual Heterogeneity: 
QE(df = 8) = 10.4131, p-val = 0.2372

Test of Moderators (coefficient(s) 2,3,4): 
QM(df = 3) = 41.5401, p-val < .0001

Model Results:

                                                         estimate      se
intrcpt                                                    0.6078  0.2998
factor(Age_exposure_range)All ages                        -0.4958  0.2980
factor(Radiation_type)Acute high dose rate fractionated    0.1616  0.4716
factor(Radiation_type)Low dose rate                       -0.1476  0.2969
                                                            zval    pval
intrcpt                                                   2.0275  0.0426
factor(Age_exposure_range)All ages                       -1.6639  0.0961
factor(Radiation_type)Acute high dose rate fractionated   0.3427  0.7319
factor(Radiation_type)Low dose rate                      -0.4972  0.6191
                                                           ci.lb   ci.ub   
intrcpt                                                   0.0202  1.1953  *
factor(Age_exposure_range)All ages                       -1.0798  0.0882  .
factor(Radiation_type)Acute high dose rate fractionated  -0.7628  1.0860   
factor(Radiation_type)Low dose rate                      -0.7295  0.4343   

---
Signif. codes:  0 ‘***’ 0.001 ‘**’ 0.01 ‘*’ 0.050000000000000003 ‘.’ 0.10000000000000001 ‘ ’ 1 

> 
> #AIC
> meta.cerebrovasc.age.frac.AIC <- meta.cerebrovasc.age.frac$fit.stats$REML[3]
> 
> meta.cerebrovasc.age.frac.AIC
[1] 20.594511270141712
> 
> #Model adjusting for exposure age, dose
> meta.cerebrovasc.age.dose <- rma(yi = ERR, sei = Standard_deviation, mods = ~ factor(Age_exposure_range) + Mean_dose, data = meta.data, subset = (Code == 7))
Warning message:
In rma(yi = ERR, sei = Standard_deviation, mods = ~factor(Age_exposure_range) +  :
  Redundant predictors dropped from the model.
> 
> summary(meta.cerebrovasc.age.dose)

Mixed-Effects Model (k = 12; tau^2 estimator: REML)

  logLik  deviance       AIC       BIC      AICc  
 -5.2156   10.4313   18.4313   19.2202   28.4313  

tau^2 (estimated amount of residual heterogeneity):     0.0000 (SE = 0.0054)
tau (square root of estimated tau^2 value):             0.0023
I^2 (residual heterogeneity / unaccounted variability): 0.02%
H^2 (unaccounted variability / sampling variability):   1.00
R^2 (amount of heterogeneity accounted for):            99.99%

Test for Residual Heterogeneity: 
QE(df = 9) = 8.8028, p-val = 0.4557

Test of Moderators (coefficient(s) 2,3): 
QM(df = 2) = 43.0688, p-val < .0001

Model Results:

                                    estimate      se     zval    pval    ci.lb
intrcpt                               0.3305  0.1015   3.2567  0.0011   0.1316
factor(Age_exposure_range)All ages   -0.2487  0.0896  -2.7754  0.0055  -0.4244
Mean_dose                             0.2899  0.2041   1.4203  0.1555  -0.1102
                                      ci.ub    
intrcpt                              0.5295  **
factor(Age_exposure_range)All ages  -0.0731  **
Mean_dose                            0.6899    

---
Signif. codes:  0 ‘***’ 0.001 ‘**’ 0.01 ‘*’ 0.050000000000000003 ‘.’ 0.10000000000000001 ‘ ’ 1 

> 
> #AIC
> meta.cerebrovasc.age.dose.AIC <- meta.cerebrovasc.age.dose$fit.stats$REML[3]
> 
> meta.cerebrovasc.age.dose.AIC
[1] 18.43127516063943
> 
> #Model adjusting for fractionation, dose
> meta.cerebrovasc.frac.dose <- rma(yi = ERR, sei = Standard_deviation, mods = ~ factor(Radiation_type) + Mean_dose, data = meta.data, subset = (Code == 7))
> 
> summary(meta.cerebrovasc.frac.dose)

Mixed-Effects Model (k = 12; tau^2 estimator: REML)

  logLik  deviance       AIC       BIC      AICc  
 -5.9625   11.9251   21.9251   22.3223   51.9251  

tau^2 (estimated amount of residual heterogeneity):     0.0000 (SE = 0.0055)
tau (square root of estimated tau^2 value):             0.0012
I^2 (residual heterogeneity / unaccounted variability): 0.01%
H^2 (unaccounted variability / sampling variability):   1.00
R^2 (amount of heterogeneity accounted for):            100.00%

Test for Residual Heterogeneity: 
QE(df = 8) = 10.0832, p-val = 0.2592

Test of Moderators (coefficient(s) 2,3,4): 
QM(df = 3) = 41.8622, p-val < .0001

Model Results:

                                                         estimate      se
intrcpt                                                    0.0771  0.0383
factor(Radiation_type)Acute high dose rate fractionated    0.1623  0.4713
factor(Radiation_type)Low dose rate                        0.2194  0.0866
Mean_dose                                                  0.3485  0.1980
                                                           zval    pval
intrcpt                                                  2.0158  0.0438
factor(Radiation_type)Acute high dose rate fractionated  0.3444  0.7305
factor(Radiation_type)Low dose rate                      2.5341  0.0113
Mean_dose                                                1.7603  0.0784
                                                           ci.lb   ci.ub   
intrcpt                                                   0.0021  0.1521  *
factor(Radiation_type)Acute high dose rate fractionated  -0.7615  1.0861   
factor(Radiation_type)Low dose rate                       0.0497  0.3891  *
Mean_dose                                                -0.0395  0.7365  .

---
Signif. codes:  0 ‘***’ 0.001 ‘**’ 0.01 ‘*’ 0.050000000000000003 ‘.’ 0.10000000000000001 ‘ ’ 1 

> 
> #AIC
> meta.cerebrovasc.frac.dose.AIC <- meta.cerebrovasc.frac.dose$fit.stats$REML[3]
> 
> meta.cerebrovasc.frac.dose.AIC
[1] 21.925081811473454
> 
> #Model adjusting for exposure age, fractionation, dose
> meta.cerebrovasc.age.frac.dose <- rma(yi = ERR, sei = Standard_deviation, mods = ~ factor(Age_exposure_range) + factor(Radiation_type) + Mean_dose, data = meta.data, subset = (Code == 7))
Warning message:
In rma(yi = ERR, sei = Standard_deviation, mods = ~factor(Age_exposure_range) +  :
  Redundant predictors dropped from the model.
> 
> summary(meta.cerebrovasc.age.frac.dose)

Mixed-Effects Model (k = 12; tau^2 estimator: REML)

  logLik  deviance       AIC       BIC      AICc  
 -5.4080   10.8160   22.8160   22.4915  106.8160  

tau^2 (estimated amount of residual heterogeneity):     0.0000 (SE = 0.0055)
tau (square root of estimated tau^2 value):             0.0005
I^2 (residual heterogeneity / unaccounted variability): 0.00%
H^2 (unaccounted variability / sampling variability):   1.00
R^2 (amount of heterogeneity accounted for):            100.00%

Test for Residual Heterogeneity: 
QE(df = 7) = 8.5027, p-val = 0.2904

Test of Moderators (coefficient(s) 2,3,4,5): 
QM(df = 4) = 43.4641, p-val < .0001

Model Results:

                                                         estimate      se
intrcpt                                                    0.4710  0.3157
factor(Age_exposure_range)All ages                        -0.3874  0.3081
factor(Radiation_type)Acute high dose rate fractionated    0.1132  0.4729
factor(Radiation_type)Low dose rate                       -0.1377  0.2970
Mean_dose                                                  0.2829  0.2047
                                                            zval    pval
intrcpt                                                   1.4923  0.1356
factor(Age_exposure_range)All ages                       -1.2572  0.2087
factor(Radiation_type)Acute high dose rate fractionated   0.2394  0.8108
factor(Radiation_type)Low dose rate                      -0.4637  0.6428
Mean_dose                                                 1.3822  0.1669
                                                           ci.lb   ci.ub   
intrcpt                                                  -0.1476  1.0897   
factor(Age_exposure_range)All ages                       -0.9913  0.2165   
factor(Radiation_type)Acute high dose rate fractionated  -0.8137  1.0402   
factor(Radiation_type)Low dose rate                      -0.7198  0.4444   
Mean_dose                                                -0.1183  0.6841   

---
Signif. codes:  0 ‘***’ 0.001 ‘**’ 0.01 ‘*’ 0.050000000000000003 ‘.’ 0.10000000000000001 ‘ ’ 1 

> 
> #AIC
> meta.cerebrovasc.age.frac.dose.AIC <- meta.cerebrovasc.age.frac.dose$fit.stats$REML[3]
> 
> meta.cerebrovasc.age.frac.dose.AIC
[1] 22.816016775580707
> 
> #############################################################
> #############################################################
> ##Meta-regression analysis of other circulatory disease    ##
> #############################################################
> #############################################################
> #REML random effects estimate (default method)
> meta.other.circ <- rma(yi = ERR, sei = Standard_deviation, data = meta.data, subset = (Code == 10))
> 
> summary(meta.other.circ)

Random-Effects Model (k = 8; tau^2 estimator: REML)

  logLik  deviance       AIC       BIC      AICc  
 -0.8068    1.6137    5.6137    5.5055    8.6137  

tau^2 (estimated amount of total heterogeneity): 0.0530 (SE = 0.0374)
tau (square root of estimated tau^2 value):      0.2303
I^2 (total heterogeneity / total variability):   90.59%
H^2 (total variability / sampling variability):  10.62

Test for Heterogeneity: 
Q(df = 7) = 63.1558, p-val < .0001

Model Results:

estimate       se     zval     pval    ci.lb    ci.ub          
  0.1367   0.0947   1.4429   0.1490  -0.0490   0.3224          

---
Signif. codes:  0 ‘***’ 0.001 ‘**’ 0.01 ‘*’ 0.050000000000000003 ‘.’ 0.10000000000000001 ‘ ’ 1 

> 
> str(meta.other.circ)
List of 72
 $ b        : num [1, 1] 0.137
  ..- attr(*, "dimnames")=List of 2
  .. ..$ : chr "intrcpt"
  .. ..$ : NULL
 $ se       : num 0.0947
 $ zval     : num 1.44
 $ pval     : num 0.149
 $ ci.lb    : num -0.049
 $ ci.ub    : num 0.322
 $ vb       : num [1, 1] 0.00897
  ..- attr(*, "dimnames")=List of 2
  .. ..$ : chr "intrcpt"
  .. ..$ : chr "intrcpt"
 $ tau2     : num 0.053
 $ se.tau2  : num 0.0374
 $ tau2.fix : logi FALSE
 $ k        : int 8
 $ k.f      : int 8
 $ k.eff    : int 8
 $ p        : int 1
 $ p.eff    : int 1
 $ parms    : num 2
 $ m        : int 1
 $ QE       : num 63.2
 $ QEp      : num 3.53e-11
 $ QM       : num 2.08
 $ QMp      : num 0.149
 $ I2       : num 90.6
 $ H2       : num 10.6
 $ R2       : NULL
 $ int.only : logi TRUE
 $ int.incl : logi TRUE
 $ allvipos : logi TRUE
 $ coef.na  : Named logi FALSE
  ..- attr(*, "names")= chr "X"
 $ yi       : atomic [1:8] 0.02 0.05 -0.01 0.47 0.26 -0.26 0.58 0.015
  ..- attr(*, "measure")= chr "GEN"
  ..- attr(*, "slab")= int [1:8] 122 123 124 125 126 127 128 129
 $ vi       : num [1:8] 0.02583 0.000787 0.002109 0.100066 0.023429 ...
 $ X        : num [1:8, 1] 1 1 1 1 1 1 1 1
  ..- attr(*, "dimnames")=List of 2
  .. ..$ : NULL
  .. ..$ : chr "intrcpt"
 $ weights  : NULL
 $ yi.f     : atomic [1:8] 0.02 0.05 -0.01 0.47 0.26 -0.26 0.58 0.015
  ..- attr(*, "measure")= chr "GEN"
  ..- attr(*, "slab")= int [1:8] 122 123 124 125 126 127 128 129
 $ vi.f     : num [1:8] 0.02583 0.000787 0.002109 0.100066 0.023429 ...
 $ X.f      : num [1:8, 1] 1 1 1 1 1 1 1 1
  ..- attr(*, "dimnames")=List of 2
  .. ..$ : NULL
  .. ..$ : chr "intrcpt"
 $ weights.f: NULL
 $ M        : num [1:8, 1:8] 0.0788 0 0 0 0 ...
 $ ai.f     : logi NA
 $ bi.f     : logi NA
 $ ci.f     : logi NA
 $ di.f     : logi NA
 $ x1i.f    : logi NA
 $ x2i.f    : logi NA
 $ t1i.f    : logi NA
 $ t2i.f    : logi NA
 $ ni       : NULL
 $ ni.f     : NULL
 $ ids      : int [1:8] 122 123 124 125 126 127 128 129
 $ not.na   : logi [1:8] TRUE TRUE TRUE TRUE TRUE TRUE ...
 $ subset   : logi [1:265] FALSE FALSE FALSE FALSE FALSE FALSE ...
 $ slab     : int [1:8] 122 123 124 125 126 127 128 129
 $ slab.null: logi TRUE
 $ measure  : chr "GEN"
 $ method   : chr "REML"
 $ weighted : logi TRUE
 $ knha     : logi FALSE
 $ dfs      : logi NA
 $ s2w      : num 1
 $ btt      : num 1
 $ intercept: logi TRUE
 $ digits   : num 4
 $ level    : num 95
 $ sparse   : logi FALSE
 $ control  : list()
 $ verbose  : logi FALSE
 $ add      : num 0.5
 $ to       : chr "only0"
 $ drop00   : logi FALSE
 $ fit.stats:'data.frame':      5 obs. of  2 variables:
  ..$ ML  : num [1:5] -0.409 21.912 4.818 4.976 7.218
  ..$ REML: num [1:5] -0.807 1.614 5.614 5.505 8.614
 $ version  :Classes 'package_version', 'numeric_version'  hidden list of 1
  ..$ : int [1:3] 1 9 8
 $ model    : chr "rma.uni"
 $ call     : language rma(yi = ERR, sei = Standard_deviation, data = meta.data, subset = (Code ==      10))
 - attr(*, "class")= chr [1:2] "rma.uni" "rma"
> 
> #DerSimonian-Laird random effects estimate
> meta.other.circ.DL <- rma(yi = ERR, sei = Standard_deviation, data = meta.data, method="DL", subset = (Code == 10))
> 
> summary(meta.other.circ.DL)

Random-Effects Model (k = 8; tau^2 estimator: DL)

  logLik  deviance       AIC       BIC      AICc  
 -0.3737   21.8421    4.7473    4.9062    7.1473  

tau^2 (estimated amount of total heterogeneity): 0.0442 (SE = 0.0416)
tau (square root of estimated tau^2 value):      0.2102
I^2 (total heterogeneity / total variability):   88.92%
H^2 (total variability / sampling variability):  9.02

Test for Heterogeneity: 
Q(df = 7) = 63.1558, p-val < .0001

Model Results:

estimate       se     zval     pval    ci.lb    ci.ub          
  0.1372   0.0881   1.5563   0.1196  -0.0356   0.3100          

---
Signif. codes:  0 ‘***’ 0.001 ‘**’ 0.01 ‘*’ 0.050000000000000003 ‘.’ 0.10000000000000001 ‘ ’ 1 

> 
> #Funnel plot
> dev.off()
null device 
          1 
> 
> funnel(meta.other.circ)
> 
> #Forest plot
> meta.data.other.circ<-subset(meta.data, Code == 10)
> 
> #AIC
> meta.other.circ.AIC <- meta.other.circ$fit.stats$REML[3]
> 
> meta.other.circ.AIC
[1] 5.6136749361917309
> 
> #This is not so flexible
> #options(digits=2)
> 
> #forest(meta.other.circ,slab=paste(meta.data.other.circ$Author, meta.data.other.circ$Year, sep=" et al "))
> 
> #This is more flexible, if longwinded
> rand.eff.mean.other.circ <- meta.other.circ$b[1,1]
> 
> rand.eff.SE.other.circ <- meta.other.circ$se
> 
> rand.eff.lower95.other.circ <- rand.eff.mean.other.circ - qnorm(0.975)*rand.eff.SE.other.circ
> 
> rand.eff.upper95.other.circ <- rand.eff.mean.other.circ + qnorm(0.975)*rand.eff.SE.other.circ
> 
> pval.other.circ <- 1-pnorm(rand.eff.mean.other.circ/rand.eff.SE.other.circ)
> 
> cbind(rand.eff.mean.other.circ,rand.eff.lower95.other.circ,rand.eff.upper95.other.circ,pval.other.circ)
        rand.eff.mean.other.circ rand.eff.lower95.other.circ
intrcpt      0.13668984889012942       -0.048981921219078989
        rand.eff.upper95.other.circ      pval.other.circ
intrcpt          0.3223616189993378 0.074523271707463756
> 
> lab <- paste(meta.data.other.circ$Author, meta.data.other.circ$Year, sep=" et al ")
> 
> lab<-c(lab,"Random effects estimate")
> 
> lab
[1] "Yamada (aortic aneurysm) et al 2004"          
[2] "Yamada (hypertension) et al 2004"             
[3] "Yamada (hypertensive heart) et al 2004"       
[4] "Ivanov (arteries/arterioles) et al 2006"      
[5] "Ivanov (hypertension) et al 2006"             
[6] "Ivanov (veins/lymphatic) et al 2006"          
[7] "Shimizu (other than heart, stroke) et al 2010"
[8] "Little et al 2016"                            
[9] "Random effects estimate"                      
> 
> dev.off()
null device 
          1 
> 
> forestplot(mean= c(meta.data.other.circ$ERR,rand.eff.mean.other.circ), lower=c(meta.data.other.circ$Lower_95_CI,rand.eff.lower95.other.circ), upper=c(meta.data.other.circ$Upper_95_CI,rand.eff.upper95.other.circ), labeltext=c(lab),boxsize=0.1,xticks=c(-0.1,0.0,0.10,0.20,0.30,0.4,0.5),clip=c(-0.1,0.5),txt_gp=fpTxtGp(label=gpar(cex=0.75),xlab=gpar(cex=1.0),ticks=gpar(cex=0.75)), xlab="ERR / Gy", vertices = TRUE)
> 
> ###########################################################################
> #Now adjust for all 3 single, 3 pairwise and all three adjustment factors #
> ###########################################################################
> 
> #Model adjusting for exposure age
> meta.other.circ.age <- rma(yi = ERR, sei = Standard_deviation, mods = ~ factor(Age_exposure_range), data = meta.data, subset = (Code == 10))
Warning message:
In rma(yi = ERR, sei = Standard_deviation, mods = ~factor(Age_exposure_range),  :
  Redundant predictors dropped from the model.
> 
> summary(meta.other.circ.age)

Mixed-Effects Model (k = 8; tau^2 estimator: REML)

  logLik  deviance       AIC       BIC      AICc  
 -1.0841    2.1682    8.1682    7.5435   20.1682  

tau^2 (estimated amount of residual heterogeneity):     0.0623 (SE = 0.0455)
tau (square root of estimated tau^2 value):             0.2495
I^2 (residual heterogeneity / unaccounted variability): 92.62%
H^2 (unaccounted variability / sampling variability):   13.55
R^2 (amount of heterogeneity accounted for):            0.00%

Test for Residual Heterogeneity: 
QE(df = 6) = 62.9153, p-val < .0001

Test of Moderators (coefficient(s) 2): 
QM(df = 1) = 0.0000, p-val = 0.9965

Model Results:

                                    estimate      se    zval    pval    ci.lb
intrcpt                               0.1356  0.1935  0.7008  0.4834  -0.2437
factor(Age_exposure_range)All ages    0.0010  0.2269  0.0044  0.9965  -0.4438
                                     ci.ub   
intrcpt                             0.5149   
factor(Age_exposure_range)All ages  0.4458   

---
Signif. codes:  0 ‘***’ 0.001 ‘**’ 0.01 ‘*’ 0.050000000000000003 ‘.’ 0.10000000000000001 ‘ ’ 1 

> 
> #AIC
> meta.other.circ.age.AIC <- meta.other.circ.age$fit.stats$REML[3]
> 
> meta.other.circ.age.AIC
[1] 8.1681801725914696
> 
> #Model adjusting for fractionation
> meta.other.circ.frac <- rma(yi = ERR, sei = Standard_deviation, mods = ~ factor(Radiation_type), data = meta.data, subset = (Code == 10))
> 
> summary(meta.other.circ.frac)

Mixed-Effects Model (k = 8; tau^2 estimator: REML)

  logLik  deviance       AIC       BIC      AICc  
 -1.3206    2.6412   10.6412    9.0789   50.6412  

tau^2 (estimated amount of residual heterogeneity):     0.0750 (SE = 0.0594)
tau (square root of estimated tau^2 value):             0.2739
I^2 (residual heterogeneity / unaccounted variability): 94.23%
H^2 (unaccounted variability / sampling variability):   17.34
R^2 (amount of heterogeneity accounted for):            0.00%

Test for Residual Heterogeneity: 
QE(df = 5) = 62.4440, p-val < .0001

Test of Moderators (coefficient(s) 2,3): 
QM(df = 2) = 0.2083, p-val = 0.9011

Model Results:

                                                         estimate      se
intrcpt                                                    0.1646  0.1434
factor(Radiation_type)Acute high dose rate fractionated   -0.1496  0.3277
factor(Radiation_type)Low dose rate                       -0.0282  0.2500
                                                            zval    pval
intrcpt                                                   1.1475  0.2512
factor(Radiation_type)Acute high dose rate fractionated  -0.4564  0.6481
factor(Radiation_type)Low dose rate                      -0.1127  0.9103
                                                           ci.lb   ci.ub   
intrcpt                                                  -0.1165  0.4457   
factor(Radiation_type)Acute high dose rate fractionated  -0.7918  0.4927   
factor(Radiation_type)Low dose rate                      -0.5182  0.4618   

---
Signif. codes:  0 ‘***’ 0.001 ‘**’ 0.01 ‘*’ 0.050000000000000003 ‘.’ 0.10000000000000001 ‘ ’ 1 

> 
> #AIC
> meta.other.circ.frac.AIC <- meta.other.circ.frac$fit.stats$REML[3]
> 
> meta.other.circ.frac.AIC
[1] 10.641158144541548
> 
> #Model adjusting for dose
> meta.other.circ.dose <- rma(yi = ERR, sei = Standard_deviation, mods = ~ Mean_dose, data = meta.data, subset = (Code == 10))
> 
> summary(meta.other.circ.dose)

Mixed-Effects Model (k = 8; tau^2 estimator: REML)

  logLik  deviance       AIC       BIC      AICc  
 -1.0950    2.1901    8.1901    7.5653   20.1901  

tau^2 (estimated amount of residual heterogeneity):     0.0616 (SE = 0.0465)
tau (square root of estimated tau^2 value):             0.2482
I^2 (residual heterogeneity / unaccounted variability): 92.20%
H^2 (unaccounted variability / sampling variability):   12.83
R^2 (amount of heterogeneity accounted for):            0.00%

Test for Residual Heterogeneity: 
QE(df = 6) = 62.6806, p-val < .0001

Test of Moderators (coefficient(s) 2): 
QM(df = 1) = 0.2376, p-val = 0.6260

Model Results:

           estimate      se     zval    pval    ci.lb   ci.ub   
intrcpt      0.2128  0.1864   1.1419  0.2535  -0.1525  0.5781   
Mean_dose   -0.5527  1.1339  -0.4874  0.6260  -2.7751  1.6697   

---
Signif. codes:  0 ‘***’ 0.001 ‘**’ 0.01 ‘*’ 0.050000000000000003 ‘.’ 0.10000000000000001 ‘ ’ 1 

> 
> #AIC
> meta.other.circ.dose.AIC <- meta.other.circ.dose$fit.stats$REML[3]
> 
> meta.other.circ.dose.AIC
[1] 8.1900629511031173
> 
> #Model adjusting for exposure age, fractionation
> meta.other.circ.age.frac <- rma(yi = ERR, sei = Standard_deviation, mods = ~ factor(Age_exposure_range) + factor(Radiation_type), data = meta.data, subset = (Code == 10))
Warning message:
In rma(yi = ERR, sei = Standard_deviation, mods = ~factor(Age_exposure_range) +  :
  Redundant predictors dropped from the model.
> 
> summary(meta.other.circ.age.frac)

Mixed-Effects Model (k = 8; tau^2 estimator: REML)

  logLik  deviance       AIC       BIC      AICc  
 -1.3206    2.6412   10.6412    9.0789   50.6412  

tau^2 (estimated amount of residual heterogeneity):     0.0750 (SE = 0.0594)
tau (square root of estimated tau^2 value):             0.2739
I^2 (residual heterogeneity / unaccounted variability): 94.23%
H^2 (unaccounted variability / sampling variability):   17.34
R^2 (amount of heterogeneity accounted for):            0.00%

Test for Residual Heterogeneity: 
QE(df = 5) = 62.4440, p-val < .0001

Test of Moderators (coefficient(s) 2,3): 
QM(df = 2) = 0.2083, p-val = 0.9011

Model Results:

                                                         estimate      se
intrcpt                                                    0.1364  0.2048
factor(Age_exposure_range)All ages                         0.0282  0.2500
factor(Radiation_type)Acute high dose rate fractionated   -0.1496  0.3277
                                                            zval    pval
intrcpt                                                   0.6661  0.5053
factor(Age_exposure_range)All ages                        0.1127  0.9103
factor(Radiation_type)Acute high dose rate fractionated  -0.4564  0.6481
                                                           ci.lb   ci.ub   
intrcpt                                                  -0.2650  0.5378   
factor(Age_exposure_range)All ages                       -0.4618  0.5182   
factor(Radiation_type)Acute high dose rate fractionated  -0.7918  0.4927   

---
Signif. codes:  0 ‘***’ 0.001 ‘**’ 0.01 ‘*’ 0.050000000000000003 ‘.’ 0.10000000000000001 ‘ ’ 1 

> 
> #AIC
> meta.other.circ.age.frac.AIC <- meta.other.circ.age.frac$fit.stats$REML[3]
> 
> meta.other.circ.age.frac.AIC
[1] 10.641158144541551
> 
> #Model adjusting for exposure age, dose
> meta.other.circ.age.dose <- rma(yi = ERR, sei = Standard_deviation, mods = ~ factor(Age_exposure_range) + Mean_dose, data = meta.data, subset = (Code == 10))
Warning message:
In rma(yi = ERR, sei = Standard_deviation, mods = ~factor(Age_exposure_range) +  :
  Redundant predictors dropped from the model.
> 
> summary(meta.other.circ.age.dose)

Mixed-Effects Model (k = 8; tau^2 estimator: REML)

  logLik  deviance       AIC       BIC      AICc  
 -1.3206    2.6412   10.6412    9.0789   50.6412  

tau^2 (estimated amount of residual heterogeneity):     0.0750 (SE = 0.0594)
tau (square root of estimated tau^2 value):             0.2739
I^2 (residual heterogeneity / unaccounted variability): 94.23%
H^2 (unaccounted variability / sampling variability):   17.34
R^2 (amount of heterogeneity accounted for):            0.00%

Test for Residual Heterogeneity: 
QE(df = 5) = 62.4440, p-val < .0001

Test of Moderators (coefficient(s) 2,3): 
QM(df = 2) = 0.2083, p-val = 0.9011

Model Results:

                                    estimate      se     zval    pval    ci.lb
intrcpt                               0.1991  0.2466   0.8075  0.4194  -0.2842
factor(Age_exposure_range)All ages    0.0230  0.2474   0.0929  0.9260  -0.4619
Mean_dose                            -0.5753  1.2603  -0.4564  0.6481  -3.0455
                                     ci.ub   
intrcpt                             0.6824   
factor(Age_exposure_range)All ages  0.5079   
Mean_dose                           1.8949   

---
Signif. codes:  0 ‘***’ 0.001 ‘**’ 0.01 ‘*’ 0.050000000000000003 ‘.’ 0.10000000000000001 ‘ ’ 1 

> 
> #AIC
> meta.other.circ.age.dose.AIC <- meta.other.circ.age.dose$fit.stats$REML[3]
> 
> meta.other.circ.age.dose.AIC
[1] 10.641158144541546
> 
> #Model adjusting for fractionation, dose
> meta.other.circ.frac.dose <- rma(yi = ERR, sei = Standard_deviation, mods = ~ factor(Radiation_type) + Mean_dose, data = meta.data, subset = (Code == 10))
Warning message:
In rma(yi = ERR, sei = Standard_deviation, mods = ~factor(Radiation_type) +  :
  Redundant predictors dropped from the model.
> 
> summary(meta.other.circ.frac.dose)

Mixed-Effects Model (k = 8; tau^2 estimator: REML)

  logLik  deviance       AIC       BIC      AICc  
 -1.3206    2.6412   10.6412    9.0789   50.6412  

tau^2 (estimated amount of residual heterogeneity):     0.0750 (SE = 0.0594)
tau (square root of estimated tau^2 value):             0.2739
I^2 (residual heterogeneity / unaccounted variability): 94.23%
H^2 (unaccounted variability / sampling variability):   17.34
R^2 (amount of heterogeneity accounted for):            0.00%

Test for Residual Heterogeneity: 
QE(df = 5) = 62.4440, p-val < .0001

Test of Moderators (coefficient(s) 2,3): 
QM(df = 2) = 0.2083, p-val = 0.9011

Model Results:

                                                         estimate      se
intrcpt                                                    0.1646  0.1434
factor(Radiation_type)Acute high dose rate fractionated   -0.1496  0.3277
factor(Radiation_type)Low dose rate                       -0.0282  0.2500
                                                            zval    pval
intrcpt                                                   1.1475  0.2512
factor(Radiation_type)Acute high dose rate fractionated  -0.4564  0.6481
factor(Radiation_type)Low dose rate                      -0.1127  0.9103
                                                           ci.lb   ci.ub   
intrcpt                                                  -0.1165  0.4457   
factor(Radiation_type)Acute high dose rate fractionated  -0.7918  0.4927   
factor(Radiation_type)Low dose rate                      -0.5182  0.4618   

---
Signif. codes:  0 ‘***’ 0.001 ‘**’ 0.01 ‘*’ 0.050000000000000003 ‘.’ 0.10000000000000001 ‘ ’ 1 

> 
> #AIC
> meta.other.circ.frac.dose.AIC <- meta.other.circ.frac.dose$fit.stats$REML[3]
> 
> meta.other.circ.frac.dose.AIC
[1] 10.641158144541548
> 
> #Model adjusting for exposure age, fractionation, dose
> meta.other.circ.age.frac.dose <- rma(yi = ERR, sei = Standard_deviation, mods = ~ factor(Age_exposure_range) + factor(Radiation_type) + Mean_dose, data = meta.data, subset = (Code == 10))
Warning message:
In rma(yi = ERR, sei = Standard_deviation, mods = ~factor(Age_exposure_range) +  :
  Redundant predictors dropped from the model.
> 
> summary(meta.other.circ.age.frac.dose)

Mixed-Effects Model (k = 8; tau^2 estimator: REML)

  logLik  deviance       AIC       BIC      AICc  
 -1.3206    2.6412   10.6412    9.0789   50.6412  

tau^2 (estimated amount of residual heterogeneity):     0.0750 (SE = 0.0594)
tau (square root of estimated tau^2 value):             0.2739
I^2 (residual heterogeneity / unaccounted variability): 94.23%
H^2 (unaccounted variability / sampling variability):   17.34
R^2 (amount of heterogeneity accounted for):            0.00%

Test for Residual Heterogeneity: 
QE(df = 5) = 62.4440, p-val < .0001

Test of Moderators (coefficient(s) 2,3): 
QM(df = 2) = 0.2083, p-val = 0.9011

Model Results:

                                                         estimate      se
intrcpt                                                    0.1364  0.2048
factor(Age_exposure_range)All ages                         0.0282  0.2500
factor(Radiation_type)Acute high dose rate fractionated   -0.1496  0.3277
                                                            zval    pval
intrcpt                                                   0.6661  0.5053
factor(Age_exposure_range)All ages                        0.1127  0.9103
factor(Radiation_type)Acute high dose rate fractionated  -0.4564  0.6481
                                                           ci.lb   ci.ub   
intrcpt                                                  -0.2650  0.5378   
factor(Age_exposure_range)All ages                       -0.4618  0.5182   
factor(Radiation_type)Acute high dose rate fractionated  -0.7918  0.4927   

---
Signif. codes:  0 ‘***’ 0.001 ‘**’ 0.01 ‘*’ 0.050000000000000003 ‘.’ 0.10000000000000001 ‘ ’ 1 

> 
> #AIC
> meta.other.circ.age.frac.dose.AIC <- meta.other.circ.age.frac.dose$fit.stats$REML[3]
> 
> meta.other.circ.age.frac.dose.AIC
[1] 10.641158144541551
> 
> #############################################################
> #############################################################
> ##Meta-regression analysis of all circulatory disease      ##
> #############################################################
> #############################################################
> #REML random effects estimate (default method)
> meta.all.circ <- rma(yi = ERR, sei = Standard_deviation, data = meta.data, subset = (Code == 12))
> 
> summary(meta.all.circ)

Random-Effects Model (k = 34; tau^2 estimator: REML)

  logLik  deviance       AIC       BIC      AICc  
  7.5193  -15.0385  -11.0385   -8.0455  -10.6385  

tau^2 (estimated amount of total heterogeneity): 0.0125 (SE = 0.0048)
tau (square root of estimated tau^2 value):      0.1118
I^2 (total heterogeneity / total variability):   93.58%
H^2 (total variability / sampling variability):  15.57

Test for Heterogeneity: 
Q(df = 33) = 128.8879, p-val < .0001

Model Results:

estimate       se     zval     pval    ci.lb    ci.ub          
  0.1153   0.0262   4.3932   <.0001   0.0639   0.1667      *** 

---
Signif. codes:  0 ‘***’ 0.001 ‘**’ 0.01 ‘*’ 0.050000000000000003 ‘.’ 0.10000000000000001 ‘ ’ 1 

> 
> str(meta.all.circ)
List of 72
 $ b        : num [1, 1] 0.115
  ..- attr(*, "dimnames")=List of 2
  .. ..$ : chr "intrcpt"
  .. ..$ : NULL
 $ se       : num 0.0262
 $ zval     : num 4.39
 $ pval     : num 1.12e-05
 $ ci.lb    : num 0.0639
 $ ci.ub    : num 0.167
 $ vb       : num [1, 1] 0.000689
  ..- attr(*, "dimnames")=List of 2
  .. ..$ : chr "intrcpt"
  .. ..$ : chr "intrcpt"
 $ tau2     : num 0.0125
 $ se.tau2  : num 0.00485
 $ tau2.fix : logi FALSE
 $ k        : int 34
 $ k.f      : int 34
 $ k.eff    : int 34
 $ p        : int 1
 $ p.eff    : int 1
 $ parms    : num 2
 $ m        : int 1
 $ QE       : num 129
 $ QEp      : num 2.86e-13
 $ QM       : num 19.3
 $ QMp      : num 1.12e-05
 $ I2       : num 93.6
 $ H2       : num 15.6
 $ R2       : NULL
 $ int.only : logi TRUE
 $ int.incl : logi TRUE
 $ allvipos : logi TRUE
 $ coef.na  : Named logi FALSE
  ..- attr(*, "names")= chr "X"
 $ yi       : atomic [1:34] 0.02 0.05 -0.01 0.05 0.07 0.47 0.26 0.41 -0.26 -0.26 ...
  ..- attr(*, "measure")= chr "GEN"
  ..- attr(*, "slab")= int [1:34] 164 165 166 167 168 169 170 171 172 173 ...
 $ vi       : num [1:34] 0.02583 0.000787 0.002109 0.00287 0.006664 ...
 $ X        : num [1:34, 1] 1 1 1 1 1 1 1 1 1 1 ...
  ..- attr(*, "dimnames")=List of 2
  .. ..$ : NULL
  .. ..$ : chr "intrcpt"
 $ weights  : NULL
 $ yi.f     : atomic [1:34] 0.02 0.05 -0.01 0.05 0.07 0.47 0.26 0.41 -0.26 -0.26 ...
  ..- attr(*, "measure")= chr "GEN"
  ..- attr(*, "slab")= int [1:34] 164 165 166 167 168 169 170 171 172 173 ...
 $ vi.f     : num [1:34] 0.02583 0.000787 0.002109 0.00287 0.006664 ...
 $ X.f      : num [1:34, 1] 1 1 1 1 1 1 1 1 1 1 ...
  ..- attr(*, "dimnames")=List of 2
  .. ..$ : NULL
  .. ..$ : chr "intrcpt"
 $ weights.f: NULL
 $ M        : num [1:34, 1:34] 0.0383 0 0 0 0 ...
 $ ai.f     : logi NA
 $ bi.f     : logi NA
 $ ci.f     : logi NA
 $ di.f     : logi NA
 $ x1i.f    : logi NA
 $ x2i.f    : logi NA
 $ t1i.f    : logi NA
 $ t2i.f    : logi NA
 $ ni       : NULL
 $ ni.f     : NULL
 $ ids      : int [1:34] 164 165 166 167 168 169 170 171 172 173 ...
 $ not.na   : logi [1:34] TRUE TRUE TRUE TRUE TRUE TRUE ...
 $ subset   : logi [1:265] FALSE FALSE FALSE FALSE FALSE FALSE ...
 $ slab     : int [1:34] 164 165 166 167 168 169 170 171 172 173 ...
 $ slab.null: logi TRUE
 $ measure  : chr "GEN"
 $ method   : chr "REML"
 $ weighted : logi TRUE
 $ knha     : logi FALSE
 $ dfs      : logi NA
 $ s2w      : num 1
 $ btt      : num 1
 $ intercept: logi TRUE
 $ digits   : num 4
 $ level    : num 95
 $ sparse   : logi FALSE
 $ control  : list()
 $ verbose  : logi FALSE
 $ add      : num 0.5
 $ to       : chr "only0"
 $ drop00   : logi FALSE
 $ fit.stats:'data.frame':      5 obs. of  2 variables:
  ..$ ML  : num [1:5] 8.48 83.08 -12.95 -9.9 -12.57
  ..$ REML: num [1:5] 7.52 -15.04 -11.04 -8.05 -10.64
 $ version  :Classes 'package_version', 'numeric_version'  hidden list of 1
  ..$ : int [1:3] 1 9 8
 $ model    : chr "rma.uni"
 $ call     : language rma(yi = ERR, sei = Standard_deviation, data = meta.data, subset = (Code ==      12))
 - attr(*, "class")= chr [1:2] "rma.uni" "rma"
> 
> #DerSimonian-Laird random effects estimate
> meta.all.circ.DL <- rma(yi = ERR, sei = Standard_deviation, data = meta.data, method="DL", subset = (Code == 12))
> 
> summary(meta.all.circ.DL)

Random-Effects Model (k = 34; tau^2 estimator: DL)

  logLik  deviance       AIC       BIC      AICc  
  3.0666   93.9027   -2.1332    0.9195   -1.7461  

tau^2 (estimated amount of total heterogeneity): 0.0025 (SE = 0.0016)
tau (square root of estimated tau^2 value):      0.0499
I^2 (total heterogeneity / total variability):   74.40%
H^2 (total variability / sampling variability):  3.91

Test for Heterogeneity: 
Q(df = 33) = 128.8879, p-val < .0001

Model Results:

estimate       se     zval     pval    ci.lb    ci.ub          
  0.1053   0.0144   7.3303   <.0001   0.0771   0.1334      *** 

---
Signif. codes:  0 ‘***’ 0.001 ‘**’ 0.01 ‘*’ 0.050000000000000003 ‘.’ 0.10000000000000001 ‘ ’ 1 

> 
> #Funnel plot
> funnel(meta.all.circ)
> 
> #Forest plot
> meta.data.all.circ<-subset(meta.data, Code == 12)
> 
> #AIC
> meta.all.circ.AIC <- meta.all.circ$fit.stats$REML[3]
> 
> meta.all.circ.AIC
[1] -11.038517348014814
> 
> #This is not so flexible
> #options(digits=2)
> 
> #forest(meta.all.circ,slab=paste(meta.data.all.circ$Author, meta.data.all.circ$Year, sep=" et al "))
> 
> #This is more flexible, if longwinded
> rand.eff.mean.all.circ <- meta.all.circ$b[1,1]
> 
> rand.eff.SE.all.circ <- meta.all.circ$se
> 
> rand.eff.lower95.all.circ <- rand.eff.mean.all.circ - qnorm(0.975)*rand.eff.SE.all.circ
> 
> rand.eff.upper95.all.circ <- rand.eff.mean.all.circ + qnorm(0.975)*rand.eff.SE.all.circ
> 
> pval.all.circ <- 1-pnorm(rand.eff.mean.all.circ/rand.eff.SE.all.circ)
> 
> cbind(rand.eff.mean.all.circ,rand.eff.lower95.all.circ,rand.eff.upper95.all.circ,pval.all.circ)
        rand.eff.mean.all.circ rand.eff.lower95.all.circ
intrcpt     0.1152977424957069      0.063859191723458483
        rand.eff.upper95.all.circ          pval.all.circ
intrcpt        0.1667362932679553 5.5849232930560433e-06
> 
> lab <- paste(meta.data.all.circ$Author, meta.data.all.circ$Year, sep=" et al ")
> 
> lab<-c(lab,"Random effects estimate")
> 
> lab
 [1] "Yamada (aortic aneurysm) et al 2004"    
 [2] "Yamada (hypertension) et al 2004"       
 [3] "Yamada (hypertensive heart) et al 2004" 
 [4] "Yamada (ischemic heart) et al 2004"     
 [5] "Yamada (stroke) et al 2004"             
 [6] "Ivanov (arteries/arterioles) et al 2006"
 [7] "Ivanov (hypertension) et al 2006"       
 [8] "Ivanov (IHD) et al 2006"                
 [9] "Ivanov (other heart) et al 2006"        
[10] "Ivanov (veins/lymphatic) et al 2006"    
[11] "Vrijheid et al 2007"                    
[12] "Muirhead et al 2009"                    
[13] "Mulrooney (congestive HF) et al 2009"   
[14] "Mulrooney (myocardial inf) et al 2009"  
[15] "Mulrooney (pericardial) et al 2009"     
[16] "Mulrooney (valvular) et al 2009"        
[17] "Lane (ischemic heart) et al 2010"       
[18] "Lane (other circulatory) et al 2010"    
[19] "Lane (stroke) et al 2010"               
[20] "Laurent et al 2010"                     
[21] "Shimizu et al 2010"                     
[22] "Tukenova et al 2010"                    
[23] "Grosche et al 2011"                     
[24] "Little et al 2012"                      
[25] "Darby et al 2013"                       
[26] "Krestinina et al 2013"                  
[27] "Kreuzer et al 2013"                     
[28] "Moseeva et al 2014"                     
[29] "Zablotska et al 2014"                   
[30] "Azizova et al 2015"                     
[31] "Cutter et al 2015"                      
[32] "Kashcheev (stroke) et al 2016"          
[33] "Little et al 2016"                      
[34] "van Nimwegen et al 2016"                
[35] "Random effects estimate"                
> 
> dev.off()
null device 
          1 
> 
> forestplot(mean= c(meta.data.all.circ$ERR,rand.eff.mean.all.circ), lower=c(meta.data.all.circ$Lower_95_CI,rand.eff.lower95.all.circ), upper=c(meta.data.all.circ$Upper_95_CI,rand.eff.upper95.all.circ), labeltext=c(lab),boxsize=0.1,xticks=c(-0.1,0.0,0.10,0.20,0.30,0.4,0.5),clip=c(-0.1,0.5),txt_gp=fpTxtGp(label=gpar(cex=0.75),xlab=gpar(cex=1.0),ticks=gpar(cex=0.75)), xlab="ERR / Gy", vertices = TRUE)
> 
> ###########################################################################
> #Now adjust for all 3 single, 3 pairwise and all three adjustment factors #
> ###########################################################################
> 
> #Model adjusting for exposure age
> meta.all.circ.age <- rma(yi = ERR, sei = Standard_deviation, mods = ~ factor(Age_exposure_range), data = meta.data, subset = (Code == 12))
> 
> summary(meta.all.circ.age)

Mixed-Effects Model (k = 34; tau^2 estimator: REML)

  logLik  deviance       AIC       BIC      AICc  
  5.4354  -10.8708    1.1292    9.3330    4.9474  

tau^2 (estimated amount of residual heterogeneity):     0.0109 (SE = 0.0049)
tau (square root of estimated tau^2 value):             0.1044
I^2 (residual heterogeneity / unaccounted variability): 92.38%
H^2 (unaccounted variability / sampling variability):   13.12
R^2 (amount of heterogeneity accounted for):            12.92%

Test for Residual Heterogeneity: 
QE(df = 29) = 108.3952, p-val < .0001

Test of Moderators (coefficient(s) 2,3,4,5): 
QM(df = 4) = 4.8264, p-val = 0.3056

Model Results:

                                       estimate      se     zval    pval
intrcpt                                  0.1948  0.0445   4.3775  <.0001
factor(Age_exposure_range)All ages      -0.1262  0.0613  -2.0587  0.0395
factor(Age_exposure_range)Childhood     -0.1042  0.0686  -1.5182  0.1290
factor(Age_exposure_range)Old adult     -0.1108  0.1177  -0.9416  0.3464
factor(Age_exposure_range)Young adult   -0.1117  0.1102  -1.0142  0.3105
                                         ci.lb    ci.ub     
intrcpt                                 0.1076   0.2821  ***
factor(Age_exposure_range)All ages     -0.2464  -0.0061    *
factor(Age_exposure_range)Childhood    -0.2388   0.0303     
factor(Age_exposure_range)Old adult    -0.3416   0.1199     
factor(Age_exposure_range)Young adult  -0.3276   0.1042     

---
Signif. codes:  0 ‘***’ 0.001 ‘**’ 0.01 ‘*’ 0.050000000000000003 ‘.’ 0.10000000000000001 ‘ ’ 1 

> 
> #AIC
> meta.all.circ.age.AIC <- meta.all.circ.age$fit.stats$REML[3]
> 
> meta.all.circ.age.AIC
[1] 1.1292356873072542
> 
> #Model adjusting for fractionation
> meta.all.circ.frac <- rma(yi = ERR, sei = Standard_deviation, mods = ~ factor(Radiation_type), data = meta.data, subset = (Code == 12))
> 
> summary(meta.all.circ.frac)

Mixed-Effects Model (k = 34; tau^2 estimator: REML)

  logLik  deviance       AIC       BIC      AICc  
  8.5663  -17.1326   -9.1326   -3.3966   -7.5941  

tau^2 (estimated amount of residual heterogeneity):     0.0065 (SE = 0.0029)
tau (square root of estimated tau^2 value):             0.0805
I^2 (residual heterogeneity / unaccounted variability): 88.22%
H^2 (unaccounted variability / sampling variability):   8.49
R^2 (amount of heterogeneity accounted for):            48.24%

Test for Residual Heterogeneity: 
QE(df = 31) = 95.3397, p-val < .0001

Test of Moderators (coefficient(s) 2,3): 
QM(df = 2) = 9.3028, p-val = 0.0095

Model Results:

                                                         estimate      se
intrcpt                                                    0.0625  0.0405
factor(Radiation_type)Acute high dose rate fractionated    0.0209  0.0498
factor(Radiation_type)Low dose rate                        0.1561  0.0575
                                                           zval    pval
intrcpt                                                  1.5431  0.1228
factor(Radiation_type)Acute high dose rate fractionated  0.4190  0.6752
factor(Radiation_type)Low dose rate                      2.7150  0.0066
                                                           ci.lb   ci.ub    
intrcpt                                                  -0.0169  0.1420    
factor(Radiation_type)Acute high dose rate fractionated  -0.0768  0.1185    
factor(Radiation_type)Low dose rate                       0.0434  0.2688  **

---
Signif. codes:  0 ‘***’ 0.001 ‘**’ 0.01 ‘*’ 0.050000000000000003 ‘.’ 0.10000000000000001 ‘ ’ 1 

> 
> #AIC
> meta.all.circ.frac.AIC <- meta.all.circ.frac$fit.stats$REML[3]
> 
> meta.all.circ.frac.AIC
[1] -9.1325554633135511
> 
> #Model adjusting for dose
> meta.all.circ.dose <- rma(yi = ERR, sei = Standard_deviation, mods = ~ Mean_dose, data = meta.data, subset = (Code == 12))
> 
> summary(meta.all.circ.dose)

Mixed-Effects Model (k = 34; tau^2 estimator: REML)

  logLik  deviance       AIC       BIC      AICc  
  6.7985  -13.5970   -7.5970   -3.1997   -6.7398  

tau^2 (estimated amount of residual heterogeneity):     0.0130 (SE = 0.0052)
tau (square root of estimated tau^2 value):             0.1138
I^2 (residual heterogeneity / unaccounted variability): 93.63%
H^2 (unaccounted variability / sampling variability):   15.70
R^2 (amount of heterogeneity accounted for):            0.00%

Test for Residual Heterogeneity: 
QE(df = 32) = 127.4273, p-val < .0001

Test of Moderators (coefficient(s) 2): 
QM(df = 1) = 0.3077, p-val = 0.5791

Model Results:

           estimate      se     zval    pval    ci.lb   ci.ub     
intrcpt      0.1250  0.0317   3.9398  <.0001   0.0628  0.1872  ***
Mean_dose   -0.0023  0.0042  -0.5548  0.5791  -0.0105  0.0059     

---
Signif. codes:  0 ‘***’ 0.001 ‘**’ 0.01 ‘*’ 0.050000000000000003 ‘.’ 0.10000000000000001 ‘ ’ 1 

> 
> #AIC
> meta.all.circ.dose.AIC <- meta.all.circ.dose$fit.stats$REML[3]
> 
> meta.all.circ.dose.AIC
[1] -7.5969533518487324
> 
> #Model adjusting for exposure age, fractionation
> meta.all.circ.age.frac <- rma(yi = ERR, sei = Standard_deviation, mods = ~ factor(Age_exposure_range) + factor(Radiation_type), data = meta.data, subset = (Code == 12))
> 
> summary(meta.all.circ.age.frac)

Mixed-Effects Model (k = 34; tau^2 estimator: REML)

  logLik  deviance       AIC       BIC      AICc  
  3.9114   -7.8229    8.1771   18.5438   16.1771  

tau^2 (estimated amount of residual heterogeneity):     0.0108 (SE = 0.0053)
tau (square root of estimated tau^2 value):             0.1039
I^2 (residual heterogeneity / unaccounted variability): 92.30%
H^2 (unaccounted variability / sampling variability):   12.98
R^2 (amount of heterogeneity accounted for):            13.74%

Test for Residual Heterogeneity: 
QE(df = 27) = 88.9488, p-val < .0001

Test of Moderators (coefficient(s) 2,3,4,5,6,7): 
QM(df = 6) = 6.0038, p-val = 0.4228

Model Results:

                                                         estimate      se
intrcpt                                                    0.1164  0.1151
factor(Age_exposure_range)All ages                        -0.0556  0.1040
factor(Age_exposure_range)Childhood                       -0.0220  0.1057
factor(Age_exposure_range)Old adult                       -0.0286  0.1423
factor(Age_exposure_range)Young adult                     -0.0295  0.1362
factor(Radiation_type)Acute high dose rate fractionated   -0.0038  0.0989
factor(Radiation_type)Low dose rate                        0.0955  0.1149
                                                            zval    pval
intrcpt                                                   1.0107  0.3122
factor(Age_exposure_range)All ages                       -0.5344  0.5931
factor(Age_exposure_range)Childhood                      -0.2081  0.8351
factor(Age_exposure_range)Old adult                      -0.2009  0.8408
factor(Age_exposure_range)Young adult                    -0.2167  0.8284
factor(Radiation_type)Acute high dose rate fractionated  -0.0381  0.9696
factor(Radiation_type)Low dose rate                       0.8315  0.4057
                                                           ci.lb   ci.ub   
intrcpt                                                  -0.1093  0.3420   
factor(Age_exposure_range)All ages                       -0.2593  0.1482   
factor(Age_exposure_range)Childhood                      -0.2292  0.1852   
factor(Age_exposure_range)Old adult                      -0.3075  0.2503   
factor(Age_exposure_range)Young adult                    -0.2964  0.2374   
factor(Radiation_type)Acute high dose rate fractionated  -0.1977  0.1901   
factor(Radiation_type)Low dose rate                      -0.1297  0.3207   

---
Signif. codes:  0 ‘***’ 0.001 ‘**’ 0.01 ‘*’ 0.050000000000000003 ‘.’ 0.10000000000000001 ‘ ’ 1 

> 
> #AIC
> meta.all.circ.age.frac.AIC <- meta.all.circ.age.frac$fit.stats$REML[3]
> 
> meta.all.circ.age.frac.AIC
[1] 8.1771420505014163
> 
> #Model adjusting for exposure age, dose
> meta.all.circ.age.dose <- rma(yi = ERR, sei = Standard_deviation, mods = ~ factor(Age_exposure_range) + Mean_dose, data = meta.data, subset = (Code == 12))
> 
> summary(meta.all.circ.age.dose)

Mixed-Effects Model (k = 34; tau^2 estimator: REML)

  logLik  deviance       AIC       BIC      AICc  
  4.7901   -9.5803    4.4197   13.7452   10.0197  

tau^2 (estimated amount of residual heterogeneity):     0.0114 (SE = 0.0052)
tau (square root of estimated tau^2 value):             0.1068
I^2 (residual heterogeneity / unaccounted variability): 92.84%
H^2 (unaccounted variability / sampling variability):   13.97
R^2 (amount of heterogeneity accounted for):            8.89%

Test for Residual Heterogeneity: 
QE(df = 28) = 105.5975, p-val < .0001

Test of Moderators (coefficient(s) 2,3,4,5,6): 
QM(df = 5) = 4.6685, p-val = 0.4577

Model Results:

                                       estimate      se     zval    pval
intrcpt                                  0.1917  0.0463   4.1363  <.0001
factor(Age_exposure_range)All ages      -0.1242  0.0624  -1.9887  0.0467
factor(Age_exposure_range)Childhood     -0.1732  0.3043  -0.5690  0.5694
factor(Age_exposure_range)Old adult     -0.1331  0.1545  -0.8614  0.3890
factor(Age_exposure_range)Young adult   -0.2505  0.6037  -0.4150  0.6782
Mean_dose                                0.0065  0.0276   0.2356  0.8138
                                         ci.lb    ci.ub     
intrcpt                                 0.1008   0.2825  ***
factor(Age_exposure_range)All ages     -0.2466  -0.0018    *
factor(Age_exposure_range)Childhood    -0.7697   0.4233     
factor(Age_exposure_range)Old adult    -0.4358   0.1697     
factor(Age_exposure_range)Young adult  -1.4337   0.9327     
Mean_dose                              -0.0477   0.0607     

---
Signif. codes:  0 ‘***’ 0.001 ‘**’ 0.01 ‘*’ 0.050000000000000003 ‘.’ 0.10000000000000001 ‘ ’ 1 

> 
> #AIC
> meta.all.circ.age.dose.AIC <- meta.all.circ.age.dose$fit.stats$REML[3]
> 
> meta.all.circ.age.dose.AIC
[1] 4.4197337056422761
> 
> #Model adjusting for fractionation, dose
> meta.all.circ.frac.dose <- rma(yi = ERR, sei = Standard_deviation, mods = ~ factor(Radiation_type) + Mean_dose, data = meta.data, subset = (Code == 12))
> 
> summary(meta.all.circ.frac.dose)

Mixed-Effects Model (k = 34; tau^2 estimator: REML)

  logLik  deviance       AIC       BIC      AICc  
  7.4800  -14.9600   -4.9600    2.0460   -2.4600  

tau^2 (estimated amount of residual heterogeneity):     0.0074 (SE = 0.0034)
tau (square root of estimated tau^2 value):             0.0859
I^2 (residual heterogeneity / unaccounted variability): 89.41%
H^2 (unaccounted variability / sampling variability):   9.44
R^2 (amount of heterogeneity accounted for):            40.98%

Test for Residual Heterogeneity: 
QE(df = 30) = 93.5072, p-val < .0001

Test of Moderators (coefficient(s) 2,3,4): 
QM(df = 3) = 8.3088, p-val = 0.0400

Model Results:

                                                         estimate      se
intrcpt                                                    0.0620  0.0426
factor(Radiation_type)Acute high dose rate fractionated    0.0145  0.0671
factor(Radiation_type)Low dose rate                        0.1535  0.0599
Mean_dose                                                  0.0008  0.0047
                                                           zval    pval
intrcpt                                                  1.4549  0.1457
factor(Radiation_type)Acute high dose rate fractionated  0.2158  0.8291
factor(Radiation_type)Low dose rate                      2.5639  0.0104
Mean_dose                                                0.1815  0.8560
                                                           ci.lb   ci.ub   
intrcpt                                                  -0.0215  0.1455   
factor(Radiation_type)Acute high dose rate fractionated  -0.1170  0.1460   
factor(Radiation_type)Low dose rate                       0.0361  0.2708  *
Mean_dose                                                -0.0083  0.0100   

---
Signif. codes:  0 ‘***’ 0.001 ‘**’ 0.01 ‘*’ 0.050000000000000003 ‘.’ 0.10000000000000001 ‘ ’ 1 

> 
> #AIC
> meta.all.circ.frac.dose.AIC <- meta.all.circ.frac.dose$fit.stats$REML[3]
> 
> meta.all.circ.frac.dose.AIC
[1] -4.9600182511698137
> 
> #Model adjusting for exposure age, fractionation, dose
> meta.all.circ.age.frac.dose <- rma(yi = ERR, sei = Standard_deviation, mods = ~ factor(Age_exposure_range) + factor(Radiation_type) + Mean_dose, data = meta.data, subset = (Code == 12))
> 
> summary(meta.all.circ.age.frac.dose)

Mixed-Effects Model (k = 34; tau^2 estimator: REML)

  logLik  deviance       AIC       BIC      AICc  
  3.3398   -6.6795   11.3205   22.6434   22.5705  

tau^2 (estimated amount of residual heterogeneity):     0.0111 (SE = 0.0054)
tau (square root of estimated tau^2 value):             0.1055
I^2 (residual heterogeneity / unaccounted variability): 92.76%
H^2 (unaccounted variability / sampling variability):   13.81
R^2 (amount of heterogeneity accounted for):            11.09%

Test for Residual Heterogeneity: 
QE(df = 26) = 88.6241, p-val < .0001

Test of Moderators (coefficient(s) 2,3,4,5,6,7,8): 
QM(df = 7) = 5.9839, p-val = 0.5416

Model Results:

                                                         estimate      se
intrcpt                                                    0.1118  0.1167
factor(Age_exposure_range)All ages                        -0.0522  0.1051
factor(Age_exposure_range)Childhood                       -0.1397  0.3058
factor(Age_exposure_range)Old adult                       -0.0629  0.1662
factor(Age_exposure_range)Young adult                     -0.2716  0.6060
factor(Radiation_type)Acute high dose rate fractionated   -0.0102  0.1017
factor(Radiation_type)Low dose rate                        0.0962  0.1159
Mean_dose                                                  0.0116  0.0283
                                                            zval    pval
intrcpt                                                   0.9582  0.3380
factor(Age_exposure_range)All ages                       -0.4968  0.6193
factor(Age_exposure_range)Childhood                      -0.4569  0.6478
factor(Age_exposure_range)Old adult                      -0.3782  0.7052
factor(Age_exposure_range)Young adult                    -0.4483  0.6540
factor(Radiation_type)Acute high dose rate fractionated  -0.1003  0.9201
factor(Radiation_type)Low dose rate                       0.8300  0.4066
Mean_dose                                                 0.4099  0.6818
                                                           ci.lb   ci.ub   
intrcpt                                                  -0.1169  0.3404   
factor(Age_exposure_range)All ages                       -0.2583  0.1538   
factor(Age_exposure_range)Childhood                      -0.7392  0.4597   
factor(Age_exposure_range)Old adult                      -0.3885  0.2628   
factor(Age_exposure_range)Young adult                    -1.4593  0.9160   
factor(Radiation_type)Acute high dose rate fractionated  -0.2094  0.1891   
factor(Radiation_type)Low dose rate                      -0.1310  0.3235   
Mean_dose                                                -0.0439  0.0671   

---
Signif. codes:  0 ‘***’ 0.001 ‘**’ 0.01 ‘*’ 0.050000000000000003 ‘.’ 0.10000000000000001 ‘ ’ 1 

> 
> #AIC
> meta.all.circ.age.frac.dose.AIC <- meta.all.circ.age.frac.dose$fit.stats$REML[3]
> 
> meta.all.circ.age.frac.dose.AIC
[1] 11.320499557430338
> 
> #Save workspace image
> save.image("Meta analysis of circulatory disease data.RData")
> 
> 
