# Supplementary material for: Data taken from the review article “Radiation and circulatory disease” and used in the associated meta-analysis
Source: Data Brief. 2016 Nov 9;9:1024–7. doi: 10.1016/j.dib.2016.11.016 (PMC5123126; doi:10.1016/j.dib.2016.11.016)
Supplement: Supplementary file 2 — Supplementary material [file mmc2.zip › Meta analysis of ischemic heart disease data Mayak mortality.txt]

R version 3.2.2 (2015-08-14) -- "Fire Safety"
Copyright (C) 2015 The R Foundation for Statistical Computing
Platform: x86_64-w64-mingw32/x64 (64-bit)

R is free software and comes with ABSOLUTELY NO WARRANTY.
You are welcome to redistribute it under certain conditions.
Type 'license()' or 'licence()' for distribution details.

  Natural language support but running in an English locale

R is a collaborative project with many contributors.
Type 'contributors()' for more information and
'citation()' on how to cite R or R packages in publications.

Type 'demo()' for some demos, 'help()' for on-line help, or
'help.start()' for an HTML browser interface to help.
Type 'q()' to quit R.

[Previously saved workspace restored]

> # Meta-analysis of ischemic heart disease data for Mut Res Revw paper
> # modified by MP Little 2016-7-18
> # As per main analysis but using Mayak mortality rather than morbidity data
> #
> #Remove old R objects
> rm(list = ls())
> ls()
character(0)
> 
> options(digits=20)
> 
> #Install various packages (only need do once)
> #install.packages("metafor")
> 
> #Install various packages (only need do once)
> #install.packages("forestplot")
> 
> # load metafor package
> #
> library(metafor)
Loading required package: Matrix
Loading 'metafor' package (version 1.9-8). For an overview 
and introduction to the package please type: help(metafor).
Warning message:
package ‘metafor’ was built under R version 3.2.5 
> 
> # load forestplot package
> #
> library(forestplot)
Loading required package: grid
Loading required package: magrittr
Warning messages:
1: package ‘forestplot’ was built under R version 3.2.5 
2: package ‘magrittr’ was built under R version 3.2.3 
> 
> # 
> # Read summary data
> #
> meta.data<-read.csv("Mut Res Reviews data.csv",header=T)
> names(meta.data)
 [1] "Code"               "Disease"            "Study_reference"   
 [4] "Group"              "Author"             "Year"              
 [7] "ERR"                "Lower_95_CI"        "Upper_95_CI"       
[10] "Standard_deviation" "Age_exposure_range" "Radiation_type"    
[13] "Mean_dose"         
> dim(meta.data)
[1] 265  13
> n<-dim(meta.data)[1]
> n
[1] 265
> #[1] 265
> 
> ##########################################################
> ##########################################################
> ##Meta-regression analysis of ischemic heart disease    ##
> ##########################################################
> ##########################################################
> #REML random effects estimate (default method)
> meta.IHD <- rma(yi = ERR, sei = Standard_deviation, data = meta.data, subset = (Code == 4))
> 
> summary(meta.IHD)

Random-Effects Model (k = 16; tau^2 estimator: REML)

  logLik  deviance       AIC       BIC      AICc  
 11.6233  -23.2465  -19.2465  -17.8304  -18.2465  

tau^2 (estimated amount of total heterogeneity): 0 (SE = 0.0004)
tau (square root of estimated tau^2 value):      0
I^2 (total heterogeneity / total variability):   0.00%
H^2 (total variability / sampling variability):  1.00

Test for Heterogeneity: 
Q(df = 15) = 11.1168, p-val = 0.7443

Model Results:

estimate       se     zval     pval    ci.lb    ci.ub          
  0.0678   0.0089   7.6451   <.0001   0.0504   0.0852      *** 

---
Signif. codes:  0 ‘***’ 0.001 ‘**’ 0.01 ‘*’ 0.050000000000000003 ‘.’ 0.10000000000000001 ‘ ’ 1 

> 
> str(meta.IHD)
List of 72
 $ b        : num [1, 1] 0.0678
  ..- attr(*, "dimnames")=List of 2
  .. ..$ : chr "intrcpt"
  .. ..$ : NULL
 $ se       : num 0.00887
 $ zval     : num 7.65
 $ pval     : num 2.09e-14
 $ ci.lb    : num 0.0504
 $ ci.ub    : num 0.0852
 $ vb       : num [1, 1] 7.86e-05
  ..- attr(*, "dimnames")=List of 2
  .. ..$ : chr "intrcpt"
  .. ..$ : chr "intrcpt"
 $ tau2     : num 0
 $ se.tau2  : num 0.000363
 $ tau2.fix : logi FALSE
 $ k        : int 16
 $ k.f      : int 16
 $ k.eff    : int 16
 $ p        : int 1
 $ p.eff    : int 1
 $ parms    : num 2
 $ m        : int 1
 $ QE       : num 11.1
 $ QEp      : num 0.744
 $ QM       : num 58.4
 $ QMp      : num 2.09e-14
 $ I2       : num 0
 $ H2       : num 1
 $ R2       : NULL
 $ int.only : logi TRUE
 $ int.incl : logi TRUE
 $ allvipos : logi TRUE
 $ coef.na  : Named logi FALSE
  ..- attr(*, "names")= chr "X"
 $ yi       : atomic [1:16] 0.05 0.41 -0.01 0.259 0.0622 ...
  ..- attr(*, "measure")= chr "GEN"
  ..- attr(*, "slab")= int [1:16] 49 50 51 52 53 54 55 56 57 58 ...
 $ vi       : num [1:16] 0.00287 0.034681 0.106626 0.028349 0.000123 ...
 $ X        : num [1:16, 1] 1 1 1 1 1 1 1 1 1 1 ...
  ..- attr(*, "dimnames")=List of 2
  .. ..$ : NULL
  .. ..$ : chr "intrcpt"
 $ weights  : NULL
 $ yi.f     : atomic [1:16] 0.05 0.41 -0.01 0.259 0.0622 ...
  ..- attr(*, "measure")= chr "GEN"
  ..- attr(*, "slab")= int [1:16] 49 50 51 52 53 54 55 56 57 58 ...
 $ vi.f     : num [1:16] 0.00287 0.034681 0.106626 0.028349 0.000123 ...
 $ X.f      : num [1:16, 1] 1 1 1 1 1 1 1 1 1 1 ...
  ..- attr(*, "dimnames")=List of 2
  .. ..$ : NULL
  .. ..$ : chr "intrcpt"
 $ weights.f: NULL
 $ M        : num [1:16, 1:16] 0.00287 0 0 0 0 ...
 $ ai.f     : logi NA
 $ bi.f     : logi NA
 $ ci.f     : logi NA
 $ di.f     : logi NA
 $ x1i.f    : logi NA
 $ x2i.f    : logi NA
 $ t1i.f    : logi NA
 $ t2i.f    : logi NA
 $ ni       : NULL
 $ ni.f     : NULL
 $ ids      : int [1:16] 49 50 51 52 53 54 55 56 57 58 ...
 $ not.na   : logi [1:16] TRUE TRUE TRUE TRUE TRUE TRUE ...
 $ subset   : logi [1:265] FALSE FALSE FALSE FALSE FALSE FALSE ...
 $ slab     : int [1:16] 49 50 51 52 53 54 55 56 57 58 ...
 $ slab.null: logi TRUE
 $ measure  : chr "GEN"
 $ method   : chr "REML"
 $ weighted : logi TRUE
 $ knha     : logi FALSE
 $ dfs      : logi NA
 $ s2w      : num 1
 $ btt      : num 1
 $ intercept: logi TRUE
 $ digits   : num 4
 $ level    : num 95
 $ sparse   : logi FALSE
 $ control  : list()
 $ verbose  : logi FALSE
 $ add      : num 0.5
 $ to       : chr "only0"
 $ drop00   : logi FALSE
 $ fit.stats:'data.frame':      5 obs. of  2 variables:
  ..$ ML  : num [1:5] 14 11.1 -24.1 -22.5 -23.2
  ..$ REML: num [1:5] 11.6 -23.2 -19.2 -17.8 -18.2
 $ version  :Classes 'package_version', 'numeric_version'  hidden list of 1
  ..$ : int [1:3] 1 9 8
 $ model    : chr "rma.uni"
 $ call     : language rma(yi = ERR, sei = Standard_deviation, data = meta.data, subset = (Code ==      4))
 - attr(*, "class")= chr [1:2] "rma.uni" "rma"
> 
> meta.data.IHD<-subset(meta.data, Code == 4)
> 
> mean(meta.data.IHD$Mean_dose)
[1] 2.4112687500000001
> #Approximately center mean dose at 2.4 Gy
> meta.data.IHD$Mean_dose_cen <- meta.data.IHD$Mean_dose - 2.4
> 
> #Restrict to those with positive ERR
> meta.data.IHD.pos <- subset(meta.data.IHD, ERR >0)
> 
> #Forest plot
> 
> #AIC
> meta.IHD.AIC <- meta.IHD$fit.stats$REML[3]
> 
> meta.IHD.AIC
[1] -19.246536234534368
> 
> #This is not so flexible
> #options(digits=2)
> 
> #forest(meta.IHD,slab=paste(meta.data.IHD$Author, meta.data.IHD$Year, sep=" et al "))
> 
> #This is more flexible, if longwinded
> rand.eff.mean.IHD <- meta.IHD$b[1,1]
> 
> rand.eff.SE.IHD <- meta.IHD$se
> 
> rand.eff.lower95.IHD <- rand.eff.mean.IHD - qnorm(0.975)*rand.eff.SE.IHD
> 
> rand.eff.upper95.IHD <- rand.eff.mean.IHD + qnorm(0.975)*rand.eff.SE.IHD
> 
> pval.IHD <- 1-pnorm(rand.eff.mean.IHD/rand.eff.SE.IHD)
> 
> cbind(rand.eff.mean.IHD,rand.eff.lower95.IHD,rand.eff.upper95.IHD,pval.IHD)
           rand.eff.mean.IHD rand.eff.lower95.IHD rand.eff.upper95.IHD
intrcpt 0.067781517220753359 0.050404449658171493 0.085158584783335226
                      pval.IHD
intrcpt 1.0436096431476471e-14
> 
> lab <- paste(meta.data.IHD$Author, meta.data.IHD$Year, sep=" et al ")
> 
> lab<-c(lab,"Random effects estimate")
> 
> lab
 [1] "Yamada et al 2004"       "Ivanov et al 2006"      
 [3] "Vrijheid et al 2007"     "Muirhead et al 2009"    
 [5] "Mulrooney et al 2009"    "Lane et al 2010"        
 [7] "Laurent et al 2010"      "Shimizu et al 2010"     
 [9] "Little et al 2012"       "Darby et al 2013"       
[11] "Krestinina et al 2013"   "Kreuzer et al 2013"     
[13] "Zablotska et al 2014"    "Azizova et al 2015"     
[15] "Little et al 2016"       "van Nimwegen et al 2016"
[17] "Random effects estimate"
> 
> dev.off()
Error in dev.off() : cannot shut down device 1 (the null device)
> 
> forestplot(mean= c(meta.data.IHD$ERR,rand.eff.mean.IHD), lower=c(meta.data.IHD$Lower_95_CI,rand.eff.lower95.IHD), upper=c(meta.data.IHD$Upper_95_CI,rand.eff.upper95.IHD), labeltext=c(lab),boxsize=0.1,xticks=c(-0.1,0.0,0.10,0.20,0.30,0.4,0.5),clip=c(-0.1,0.5),txt_gp=fpTxtGp(label=gpar(cex=1.0),xlab=gpar(cex=1.0),ticks=gpar(cex=0.75)), xlab="ERR / Gy", vertices = TRUE)
> 
> ###########################################################################
> #Now adjust for mean dose, adjusted to mean dose = 2.4 Gy                 #
> ###########################################################################
> 
> meta.IHD.dose <- rma(yi = ERR, sei = Standard_deviation, mods = ~ Mean_dose_cen, data = meta.data.IHD)
> 
> summary(meta.IHD.dose)

Mixed-Effects Model (k = 16; tau^2 estimator: REML)

  logLik  deviance       AIC       BIC      AICc  
  9.2790  -18.5580  -12.5580  -10.6408  -10.1580  

tau^2 (estimated amount of residual heterogeneity):     0 (SE = 0.0004)
tau (square root of estimated tau^2 value):             0
I^2 (residual heterogeneity / unaccounted variability): 0.00%
H^2 (unaccounted variability / sampling variability):   1.00
R^2 (amount of heterogeneity accounted for):            NA%

Test for Residual Heterogeneity: 
QE(df = 14) = 10.9267, p-val = 0.6918

Test of Moderators (coefficient(s) 2): 
QM(df = 1) = 0.1901, p-val = 0.6629

Model Results:

               estimate      se     zval    pval    ci.lb   ci.ub     
intrcpt          0.0727  0.0144   5.0652  <.0001   0.0446  0.1008  ***
Mean_dose_cen   -0.0007  0.0016  -0.4360  0.6629  -0.0039  0.0025     

---
Signif. codes:  0 ‘***’ 0.001 ‘**’ 0.01 ‘*’ 0.050000000000000003 ‘.’ 0.10000000000000001 ‘ ’ 1 

> 
> str(meta.IHD.dose)
List of 72
 $ b        : num [1:2, 1] 0.072703 -0.000705
  ..- attr(*, "dimnames")=List of 2
  .. ..$ : chr [1:2] "intrcpt" "Mean_dose_cen"
  .. ..$ : NULL
 $ se       : num [1:2] 0.01435 0.00162
 $ zval     : num [1:2] 5.065 -0.436
 $ pval     : num [1:2] 4.08e-07 6.63e-01
 $ ci.lb    : num [1:2] 0.04457 -0.00387
 $ ci.ub    : num [1:2] 0.10083 0.00246
 $ vb       : num [1:2, 1:2] 2.06e-04 -1.82e-05 -1.82e-05 2.61e-06
  ..- attr(*, "dimnames")=List of 2
  .. ..$ : chr [1:2] "intrcpt" "Mean_dose_cen"
  .. ..$ : chr [1:2] "intrcpt" "Mean_dose_cen"
 $ tau2     : num 0
 $ se.tau2  : num 0.000409
 $ tau2.fix : logi FALSE
 $ k        : int 16
 $ k.f      : int 16
 $ k.eff    : int 16
 $ p        : int 2
 $ p.eff    : int 2
 $ parms    : num 3
 $ m        : int 1
 $ QE       : num 10.9
 $ QEp      : num 0.692
 $ QM       : num 0.19
 $ QMp      : num 0.663
 $ I2       : num 0
 $ H2       : num 1
 $ R2       : logi NA
 $ int.only : logi FALSE
 $ int.incl : logi TRUE
 $ allvipos : logi TRUE
 $ coef.na  : Named logi [1:2] FALSE FALSE
  ..- attr(*, "names")= chr [1:2] "Xintrcpt" "XMean_dose_cen"
 $ yi       : atomic [1:16] 0.05 0.41 -0.01 0.259 0.0622 ...
  ..- attr(*, "measure")= chr "GEN"
  ..- attr(*, "slab")= int [1:16] 1 2 3 4 5 6 7 8 9 10 ...
 $ vi       : num [1:16] 0.00287 0.034681 0.106626 0.028349 0.000123 ...
 $ X        : num [1:16, 1:2] 1 1 1 1 1 1 1 1 1 1 ...
  ..- attr(*, "dimnames")=List of 2
  .. ..$ : chr [1:16] "49" "50" "51" "52" ...
  .. ..$ : chr [1:2] "intrcpt" "Mean_dose_cen"
 $ weights  : NULL
 $ yi.f     : atomic [1:16] 0.05 0.41 -0.01 0.259 0.0622 ...
  ..- attr(*, "measure")= chr "GEN"
  ..- attr(*, "slab")= int [1:16] 1 2 3 4 5 6 7 8 9 10 ...
 $ vi.f     : num [1:16] 0.00287 0.034681 0.106626 0.028349 0.000123 ...
 $ X.f      : num [1:16, 1:2] 1 1 1 1 1 1 1 1 1 1 ...
  ..- attr(*, "dimnames")=List of 2
  .. ..$ : chr [1:16] "49" "50" "51" "52" ...
  .. ..$ : chr [1:2] "intrcpt" "Mean_dose_cen"
 $ weights.f: NULL
 $ M        : num [1:16, 1:16] 0.00287 0 0 0 0 ...
 $ ai.f     : logi NA
 $ bi.f     : logi NA
 $ ci.f     : logi NA
 $ di.f     : logi NA
 $ x1i.f    : logi NA
 $ x2i.f    : logi NA
 $ t1i.f    : logi NA
 $ t2i.f    : logi NA
 $ ni       : NULL
 $ ni.f     : NULL
 $ ids      : int [1:16] 1 2 3 4 5 6 7 8 9 10 ...
 $ not.na   : logi [1:16] TRUE TRUE TRUE TRUE TRUE TRUE ...
 $ subset   : NULL
 $ slab     : int [1:16] 1 2 3 4 5 6 7 8 9 10 ...
 $ slab.null: logi TRUE
 $ measure  : chr "GEN"
 $ method   : chr "REML"
 $ weighted : logi TRUE
 $ knha     : logi FALSE
 $ dfs      : logi NA
 $ s2w      : num 1
 $ btt      : int 2
 $ intercept: logi TRUE
 $ digits   : num 4
 $ level    : num 95
 $ sparse   : logi FALSE
 $ control  : list()
 $ verbose  : logi FALSE
 $ add      : num 0.5
 $ to       : chr "only0"
 $ drop00   : logi FALSE
 $ fit.stats:'data.frame':      5 obs. of  2 variables:
  ..$ ML  : num [1:5] 14.1 10.9 -22.3 -20 -20.3
  ..$ REML: num [1:5] 9.28 -18.56 -12.56 -10.64 -10.16
 $ version  :Classes 'package_version', 'numeric_version'  hidden list of 1
  ..$ : int [1:3] 1 9 8
 $ model    : chr "rma.uni"
 $ call     : language rma(yi = ERR, sei = Standard_deviation, mods = ~Mean_dose_cen, data = meta.data.IHD)
 - attr(*, "class")= chr [1:2] "rma.uni" "rma"
> 
> meta.IHD.dose.mean <- meta.IHD.dose$b[1,1]
> 
> meta.IHD.dose.SE <- meta.IHD.dose$se[1]
> 
> meta.IHD.dose.lower95 <- meta.IHD.dose.mean - qnorm(0.975)*meta.IHD.dose.SE
> 
> meta.IHD.dose.upper95 <- meta.IHD.dose.mean + qnorm(0.975)*meta.IHD.dose.SE
> 
> pval.IHD.dose <- 1-pnorm(meta.IHD.dose.mean/meta.IHD.dose.SE)
> 
> cbind(meta.IHD.dose.mean,meta.IHD.dose.lower95,meta.IHD.dose.upper95,pval.IHD.dose)
          meta.IHD.dose.mean meta.IHD.dose.lower95 meta.IHD.dose.upper95
intrcpt 0.072702590028671604  0.044570782392601864   0.10083439766474134
                 pval.IHD.dose
intrcpt 2.0393923538808423e-07
> 
> ################################################################################
> #Now adjust for mean dose, adjusted to mean dose = 2.4 Gy, fitted to ln[ERR]   #
> ################################################################################
> meta.IHD.dose.pos <- rma(yi = log(ERR), sei = Standard_deviation, mods = ~ Mean_dose_cen, data = meta.data.IHD.pos)
> 
> summary(meta.IHD.dose.pos)

Mixed-Effects Model (k = 14; tau^2 estimator: REML)

  logLik  deviance       AIC       BIC      AICc  
-17.5620   35.1239   41.1239   42.5787   44.1239  

tau^2 (estimated amount of residual heterogeneity):     0.8406 (SE = 0.3688)
tau (square root of estimated tau^2 value):             0.9168
I^2 (residual heterogeneity / unaccounted variability): 99.76%
H^2 (unaccounted variability / sampling variability):   409.58
R^2 (amount of heterogeneity accounted for):            0.00%

Test for Residual Heterogeneity: 
QE(df = 12) = 971.4626, p-val < .0001

Test of Moderators (coefficient(s) 2): 
QM(df = 1) = 0.7156, p-val = 0.3976

Model Results:

               estimate      se     zval    pval    ci.lb    ci.ub     
intrcpt         -2.1583  0.2589  -8.3373  <.0001  -2.6656  -1.6509  ***
Mean_dose_cen   -0.0370  0.0437  -0.8459  0.3976  -0.1226   0.0487     

---
Signif. codes:  0 ‘***’ 0.001 ‘**’ 0.01 ‘*’ 0.050000000000000003 ‘.’ 0.10000000000000001 ‘ ’ 1 

> 
> str(meta.IHD.dose.pos)
List of 72
 $ b        : num [1:2, 1] -2.158 -0.037
  ..- attr(*, "dimnames")=List of 2
  .. ..$ : chr [1:2] "intrcpt" "Mean_dose_cen"
  .. ..$ : NULL
 $ se       : num [1:2] 0.2589 0.0437
 $ zval     : num [1:2] -8.337 -0.846
 $ pval     : num [1:2] 7.60e-17 3.98e-01
 $ ci.lb    : num [1:2] -2.666 -0.123
 $ ci.ub    : num [1:2] -1.6509 0.0487
 $ vb       : num [1:2, 1:2] 0.06701 -0.00119 -0.00119 0.00191
  ..- attr(*, "dimnames")=List of 2
  .. ..$ : chr [1:2] "intrcpt" "Mean_dose_cen"
  .. ..$ : chr [1:2] "intrcpt" "Mean_dose_cen"
 $ tau2     : num 0.841
 $ se.tau2  : num 0.369
 $ tau2.fix : logi FALSE
 $ k        : int 14
 $ k.f      : int 14
 $ k.eff    : int 14
 $ p        : int 2
 $ p.eff    : int 2
 $ parms    : num 3
 $ m        : int 1
 $ QE       : num 971
 $ QEp      : num 2.55e-200
 $ QM       : num 0.716
 $ QMp      : num 0.398
 $ I2       : num 99.8
 $ H2       : num 410
 $ R2       : num 0
 $ int.only : logi FALSE
 $ int.incl : logi TRUE
 $ allvipos : logi TRUE
 $ coef.na  : Named logi [1:2] FALSE FALSE
  ..- attr(*, "names")= chr [1:2] "Xintrcpt" "XMean_dose_cen"
 $ yi       : atomic [1:14] -2.996 -0.892 -1.351 -2.778 -1.897 ...
  ..- attr(*, "measure")= chr "GEN"
  ..- attr(*, "slab")= int [1:14] 1 2 3 4 5 6 7 8 9 10 ...
 $ vi       : num [1:14] 0.00287 0.034681 0.028349 0.000123 0.033737 ...
 $ X        : num [1:14, 1:2] 1 1 1 1 1 1 1 1 1 1 ...
  ..- attr(*, "dimnames")=List of 2
  .. ..$ : chr [1:14] "49" "50" "52" "53" ...
  .. ..$ : chr [1:2] "intrcpt" "Mean_dose_cen"
 $ weights  : NULL
 $ yi.f     : atomic [1:14] -2.996 -0.892 -1.351 -2.778 -1.897 ...
  ..- attr(*, "measure")= chr "GEN"
  ..- attr(*, "slab")= int [1:14] 1 2 3 4 5 6 7 8 9 10 ...
 $ vi.f     : num [1:14] 0.00287 0.034681 0.028349 0.000123 0.033737 ...
 $ X.f      : num [1:14, 1:2] 1 1 1 1 1 1 1 1 1 1 ...
  ..- attr(*, "dimnames")=List of 2
  .. ..$ : chr [1:14] "49" "50" "52" "53" ...
  .. ..$ : chr [1:2] "intrcpt" "Mean_dose_cen"
 $ weights.f: NULL
 $ M        : num [1:14, 1:14] 0.843 0 0 0 0 ...
 $ ai.f     : logi NA
 $ bi.f     : logi NA
 $ ci.f     : logi NA
 $ di.f     : logi NA
 $ x1i.f    : logi NA
 $ x2i.f    : logi NA
 $ t1i.f    : logi NA
 $ t2i.f    : logi NA
 $ ni       : NULL
 $ ni.f     : NULL
 $ ids      : int [1:14] 1 2 3 4 5 6 7 8 9 10 ...
 $ not.na   : logi [1:14] TRUE TRUE TRUE TRUE TRUE TRUE ...
 $ subset   : NULL
 $ slab     : int [1:14] 1 2 3 4 5 6 7 8 9 10 ...
 $ slab.null: logi TRUE
 $ measure  : chr "GEN"
 $ method   : chr "REML"
 $ weighted : logi TRUE
 $ knha     : logi FALSE
 $ dfs      : logi NA
 $ s2w      : num 1
 $ btt      : int 2
 $ intercept: logi TRUE
 $ digits   : num 4
 $ level    : num 95
 $ sparse   : logi FALSE
 $ control  : list()
 $ verbose  : logi FALSE
 $ add      : num 0.5
 $ to       : chr "only0"
 $ drop00   : logi FALSE
 $ fit.stats:'data.frame':      5 obs. of  2 variables:
  ..$ ML  : num [1:5] -19.3 75.8 44.6 46.5 47
  ..$ REML: num [1:5] -17.6 35.1 41.1 42.6 44.1
 $ version  :Classes 'package_version', 'numeric_version'  hidden list of 1
  ..$ : int [1:3] 1 9 8
 $ model    : chr "rma.uni"
 $ call     : language rma(yi = log(ERR), sei = Standard_deviation, mods = ~Mean_dose_cen, data = meta.data.IHD.pos)
 - attr(*, "class")= chr [1:2] "rma.uni" "rma"
> 
> meta.IHD.dose.pos.mean <- meta.IHD.dose.pos$b[1,1]
> 
> meta.IHD.dose.pos.SE <- meta.IHD.dose.pos$se[1]
> 
> meta.IHD.dose.pos.lower95 <- meta.IHD.dose.pos.mean - qnorm(0.975)*meta.IHD.dose.pos.SE
> 
> meta.IHD.dose.pos.upper95 <- meta.IHD.dose.pos.mean + qnorm(0.975)*meta.IHD.dose.pos.SE
> 
> pval.IHD.dose.pos <- pnorm(meta.IHD.dose.pos.mean/meta.IHD.dose.pos.SE)
> 
> cbind(exp(meta.IHD.dose.pos.mean),exp(meta.IHD.dose.pos.lower95),exp(meta.IHD.dose.pos.upper95),pval.IHD.dose.pos)
                                                                    
intrcpt 0.11552610070696176 0.069555521984096758 0.19187951673494125
             pval.IHD.dose.pos
intrcpt 3.8000606877283934e-17
> 
> meta.IHD.dose.pos.adj <- meta.IHD.dose.pos$b[2,1]
> 
> meta.IHD.dose.pos.adj.SE <- meta.IHD.dose.pos$se[2]
> 
> meta.IHD.dose.pos.adj.lower95 <- meta.IHD.dose.pos.adj - qnorm(0.975)*meta.IHD.dose.pos.adj.SE
> 
> meta.IHD.dose.pos.adj.upper95 <- meta.IHD.dose.pos.adj + qnorm(0.975)*meta.IHD.dose.pos.adj.SE
> 
> pval.IHD.dose.pos.adj <- pnorm(meta.IHD.dose.pos.adj/meta.IHD.dose.pos.adj.SE)
> 
> cbind(meta.IHD.dose.pos.adj,meta.IHD.dose.pos.adj.lower95,meta.IHD.dose.pos.adj.upper95,pval.IHD.dose.pos.adj)
              meta.IHD.dose.pos.adj meta.IHD.dose.pos.adj.lower95
Mean_dose_cen -0.036971313016597035          -0.12263205211038336
              meta.IHD.dose.pos.adj.upper95 pval.IHD.dose.pos.adj
Mean_dose_cen          0.048689426077189291   0.19879767918639563
> 
> ###########################################################################
> #Now adjust for all age at exposure and radiation dose rate               #
> ###########################################################################
> 
> ####################################
> #Model adjusting for exposure age  #
> ####################################
> 
> meta.IHD.age <- rma(yi = ERR, sei = Standard_deviation, mods = ~ factor(Age_exposure_range), data = meta.data, subset = (Code == 4))
> 
> summary(meta.IHD.age)

Mixed-Effects Model (k = 16; tau^2 estimator: REML)

  logLik  deviance       AIC       BIC      AICc  
  2.6230   -5.2460    6.7540    9.1414   27.7540  

tau^2 (estimated amount of residual heterogeneity):     0 (SE = 0.0016)
tau (square root of estimated tau^2 value):             0
I^2 (residual heterogeneity / unaccounted variability): 0.00%
H^2 (unaccounted variability / sampling variability):   1.00
R^2 (amount of heterogeneity accounted for):            NA%

Test for Residual Heterogeneity: 
QE(df = 11) = 9.9160, p-val = 0.5380

Test of Moderators (coefficient(s) 2,3,4,5): 
QM(df = 4) = 1.2008, p-val = 0.8780

Model Results:

                                       estimate      se     zval    pval
intrcpt                                  0.0850  0.0238   3.5674  0.0004
factor(Age_exposure_range)All ages      -0.0304  0.0462  -0.6579  0.5106
factor(Age_exposure_range)Childhood     -0.0228  0.0263  -0.8683  0.3852
factor(Age_exposure_range)Old adult     -0.0010  0.0394  -0.0252  0.9799
factor(Age_exposure_range)Young adult   -0.0110  0.0378  -0.2904  0.7715
                                         ci.lb   ci.ub     
intrcpt                                 0.0383  0.1317  ***
factor(Age_exposure_range)All ages     -0.1209  0.0601     
factor(Age_exposure_range)Childhood    -0.0743  0.0287     
factor(Age_exposure_range)Old adult    -0.0782  0.0762     
factor(Age_exposure_range)Young adult  -0.0850  0.0631     

---
Signif. codes:  0 ‘***’ 0.001 ‘**’ 0.01 ‘*’ 0.050000000000000003 ‘.’ 0.10000000000000001 ‘ ’ 1 

> 
> str(meta.IHD.age)
List of 72
 $ b        : num [1:5, 1] 0.084994 -0.030381 -0.022816 -0.000994 -0.010974
  ..- attr(*, "dimnames")=List of 2
  .. ..$ : chr [1:5] "intrcpt" "factor(Age_exposure_range)All ages" "factor(Age_exposure_range)Childhood" "factor(Age_exposure_range)Old adult" ...
  .. ..$ : NULL
 $ se       : num [1:5] 0.0238 0.0462 0.0263 0.0394 0.0378
 $ zval     : num [1:5] 3.5674 -0.6579 -0.8683 -0.0252 -0.2904
 $ pval     : num [1:5] 0.000361 0.51058 0.385232 0.979864 0.771526
 $ ci.lb    : num [1:5] 0.0383 -0.1209 -0.0743 -0.0782 -0.085
 $ ci.ub    : num [1:5] 0.1317 0.0601 0.0287 0.0762 0.0631
 $ vb       : num [1:5, 1:5] 0.000568 -0.000568 -0.000568 -0.000568 -0.000568 ...
  ..- attr(*, "dimnames")=List of 2
  .. ..$ : chr [1:5] "intrcpt" "factor(Age_exposure_range)All ages" "factor(Age_exposure_range)Childhood" "factor(Age_exposure_range)Old adult" ...
  .. ..$ : chr [1:5] "intrcpt" "factor(Age_exposure_range)All ages" "factor(Age_exposure_range)Childhood" "factor(Age_exposure_range)Old adult" ...
 $ tau2     : num 0
 $ se.tau2  : num 0.00163
 $ tau2.fix : logi FALSE
 $ k        : int 16
 $ k.f      : int 16
 $ k.eff    : int 16
 $ p        : int 5
 $ p.eff    : int 5
 $ parms    : num 6
 $ m        : int 4
 $ QE       : num 9.92
 $ QEp      : num 0.538
 $ QM       : num 1.2
 $ QMp      : num 0.878
 $ I2       : num 0
 $ H2       : num 1
 $ R2       : logi NA
 $ int.only : logi FALSE
 $ int.incl : logi TRUE
 $ allvipos : logi TRUE
 $ coef.na  : Named logi [1:5] FALSE FALSE FALSE FALSE FALSE
  ..- attr(*, "names")= chr [1:5] "Xintrcpt" "Xfactor(Age_exposure_range)All ages" "Xfactor(Age_exposure_range)Childhood" "Xfactor(Age_exposure_range)Old adult" ...
 $ yi       : atomic [1:16] 0.05 0.41 -0.01 0.259 0.0622 ...
  ..- attr(*, "measure")= chr "GEN"
  ..- attr(*, "slab")= int [1:16] 49 50 51 52 53 54 55 56 57 58 ...
 $ vi       : num [1:16] 0.00287 0.034681 0.106626 0.028349 0.000123 ...
 $ X        : num [1:16, 1:5] 1 1 1 1 1 1 1 1 1 1 ...
  ..- attr(*, "dimnames")=List of 2
  .. ..$ : chr [1:16] "49" "50" "51" "52" ...
  .. ..$ : chr [1:5] "intrcpt" "factor(Age_exposure_range)All ages" "factor(Age_exposure_range)Childhood" "factor(Age_exposure_range)Old adult" ...
 $ weights  : NULL
 $ yi.f     : atomic [1:16] 0.05 0.41 -0.01 0.259 0.0622 ...
  ..- attr(*, "measure")= chr "GEN"
  ..- attr(*, "slab")= int [1:16] 49 50 51 52 53 54 55 56 57 58 ...
 $ vi.f     : num [1:16] 0.00287 0.034681 0.106626 0.028349 0.000123 ...
 $ X.f      : num [1:16, 1:5] 1 1 1 1 1 1 1 1 1 1 ...
  ..- attr(*, "dimnames")=List of 2
  .. ..$ : chr [1:16] "49" "50" "51" "52" ...
  .. ..$ : chr [1:5] "intrcpt" "factor(Age_exposure_range)All ages" "factor(Age_exposure_range)Childhood" "factor(Age_exposure_range)Old adult" ...
 $ weights.f: NULL
 $ M        : num [1:16, 1:16] 0.00287 0 0 0 0 ...
 $ ai.f     : logi NA
 $ bi.f     : logi NA
 $ ci.f     : logi NA
 $ di.f     : logi NA
 $ x1i.f    : logi NA
 $ x2i.f    : logi NA
 $ t1i.f    : logi NA
 $ t2i.f    : logi NA
 $ ni       : NULL
 $ ni.f     : NULL
 $ ids      : int [1:16] 49 50 51 52 53 54 55 56 57 58 ...
 $ not.na   : logi [1:16] TRUE TRUE TRUE TRUE TRUE TRUE ...
 $ subset   : logi [1:265] FALSE FALSE FALSE FALSE FALSE FALSE ...
 $ slab     : int [1:16] 49 50 51 52 53 54 55 56 57 58 ...
 $ slab.null: logi TRUE
 $ measure  : chr "GEN"
 $ method   : chr "REML"
 $ weighted : logi TRUE
 $ knha     : logi FALSE
 $ dfs      : logi NA
 $ s2w      : num 1
 $ btt      : int [1:4] 2 3 4 5
 $ intercept: logi TRUE
 $ digits   : num 4
 $ level    : num 95
 $ sparse   : logi FALSE
 $ control  : list()
 $ verbose  : logi FALSE
 $ add      : num 0.5
 $ to       : chr "only0"
 $ drop00   : logi FALSE
 $ fit.stats:'data.frame':      5 obs. of  2 variables:
  ..$ ML  : num [1:5] 14.64 9.92 -17.29 -12.65 -7.95
  ..$ REML: num [1:5] 2.62 -5.25 6.75 9.14 27.75
 $ version  :Classes 'package_version', 'numeric_version'  hidden list of 1
  ..$ : int [1:3] 1 9 8
 $ model    : chr "rma.uni"
 $ call     : language rma(yi = ERR, sei = Standard_deviation, mods = ~factor(Age_exposure_range),      data = meta.data, subset = (Code == 4))
 - attr(*, "class")= chr [1:2] "rma.uni" "rma"
> 
> #Model separately for childhood and young adult exposure
> meta.IHD.childhood.young.adult <- rma(yi = ERR, sei = Standard_deviation, data = meta.data, subset = (Code == 4) & ((Age_exposure_range == "Childhood") | (Age_exposure_range == "Young adult")))
> 
> summary(meta.IHD.childhood.young.adult)

Random-Effects Model (k = 2; tau^2 estimator: REML)

  logLik  deviance       AIC       BIC      AICc  
  2.8186   -5.6371   -1.6371   -5.6371   10.3629  

tau^2 (estimated amount of total heterogeneity): 0 (SE = 0.0007)
tau (square root of estimated tau^2 value):      0
I^2 (total heterogeneity / total variability):   0.00%
H^2 (total variability / sampling variability):  1.00

Test for Heterogeneity: 
Q(df = 1) = 0.1426, p-val = 0.7057

Model Results:

estimate       se     zval     pval    ci.lb    ci.ub          
  0.0637   0.0104   6.1406   <.0001   0.0433   0.0840      *** 

---
Signif. codes:  0 ‘***’ 0.001 ‘**’ 0.01 ‘*’ 0.050000000000000003 ‘.’ 0.10000000000000001 ‘ ’ 1 

> 
> str(meta.IHD.childhood.young.adult)
List of 72
 $ b        : num [1, 1] 0.0637
  ..- attr(*, "dimnames")=List of 2
  .. ..$ : chr "intrcpt"
  .. ..$ : NULL
 $ se       : num 0.0104
 $ zval     : num 6.14
 $ pval     : num 8.22e-10
 $ ci.lb    : num 0.0433
 $ ci.ub    : num 0.084
 $ vb       : num [1, 1] 0.000107
  ..- attr(*, "dimnames")=List of 2
  .. ..$ : chr "intrcpt"
  .. ..$ : chr "intrcpt"
 $ tau2     : num 0
 $ se.tau2  : num 0.000695
 $ tau2.fix : logi FALSE
 $ k        : int 2
 $ k.f      : int 2
 $ k.eff    : int 2
 $ p        : int 1
 $ p.eff    : int 1
 $ parms    : num 2
 $ m        : int 1
 $ QE       : num 0.143
 $ QEp      : num 0.706
 $ QM       : num 37.7
 $ QMp      : num 8.22e-10
 $ I2       : num 0
 $ H2       : num 1
 $ R2       : NULL
 $ int.only : logi TRUE
 $ int.incl : logi TRUE
 $ allvipos : logi TRUE
 $ coef.na  : Named logi FALSE
  ..- attr(*, "names")= chr "X"
 $ yi       : atomic [1:2] 0.0622 0.074
  ..- attr(*, "measure")= chr "GEN"
  ..- attr(*, "slab")= int [1:2] 53 64
 $ vi       : num [1:2] 0.000123 0.000861
 $ X        : num [1:2, 1] 1 1
  ..- attr(*, "dimnames")=List of 2
  .. ..$ : NULL
  .. ..$ : chr "intrcpt"
 $ weights  : NULL
 $ yi.f     : atomic [1:2] 0.0622 0.074
  ..- attr(*, "measure")= chr "GEN"
  ..- attr(*, "slab")= int [1:2] 53 64
 $ vi.f     : num [1:2] 0.000123 0.000861
 $ X.f      : num [1:2, 1] 1 1
  ..- attr(*, "dimnames")=List of 2
  .. ..$ : NULL
  .. ..$ : chr "intrcpt"
 $ weights.f: NULL
 $ M        : num [1:2, 1:2] 0.000123 0 0 0.000861
 $ ai.f     : logi NA
 $ bi.f     : logi NA
 $ ci.f     : logi NA
 $ di.f     : logi NA
 $ x1i.f    : logi NA
 $ x2i.f    : logi NA
 $ t1i.f    : logi NA
 $ t2i.f    : logi NA
 $ ni       : NULL
 $ ni.f     : NULL
 $ ids      : int [1:2] 53 64
 $ not.na   : logi [1:2] TRUE TRUE
 $ subset   : logi [1:265] FALSE FALSE FALSE FALSE FALSE FALSE ...
 $ slab     : int [1:2] 53 64
 $ slab.null: logi TRUE
 $ measure  : chr "GEN"
 $ method   : chr "REML"
 $ weighted : logi TRUE
 $ knha     : logi FALSE
 $ dfs      : logi NA
 $ s2w      : num 1
 $ btt      : num 1
 $ intercept: logi TRUE
 $ digits   : num 4
 $ level    : num 95
 $ sparse   : logi FALSE
 $ control  : list()
 $ verbose  : logi FALSE
 $ add      : num 0.5
 $ to       : chr "only0"
 $ drop00   : logi FALSE
 $ fit.stats:'data.frame':      5 obs. of  2 variables:
  ..$ ML  : num [1:5] 6.122 0.143 -8.244 -10.858 3.756
  ..$ REML: num [1:5] 2.82 -5.64 -1.64 -5.64 10.36
 $ version  :Classes 'package_version', 'numeric_version'  hidden list of 1
  ..$ : int [1:3] 1 9 8
 $ model    : chr "rma.uni"
 $ call     : language rma(yi = ERR, sei = Standard_deviation, data = meta.data, subset = (Code ==      4) & ((Age_exposure_range == "Childhood") | (Age_exposure_range ==  ...
 - attr(*, "class")= chr [1:2] "rma.uni" "rma"
> 
> meta.IHD.childhood.young.adult.mean <- meta.IHD.childhood.young.adult$b[1,1]
> 
> meta.IHD.childhood.young.adult.SE <- meta.IHD.childhood.young.adult$se
> 
> meta.IHD.childhood.young.adult.lower95 <- meta.IHD.childhood.young.adult.mean - qnorm(0.975)*meta.IHD.childhood.young.adult.SE
> 
> meta.IHD.childhood.young.adult.upper95 <- meta.IHD.childhood.young.adult.mean + qnorm(0.975)*meta.IHD.childhood.young.adult.SE
> 
> pval.IHD.childhood.young.adult <- 1-pnorm(meta.IHD.childhood.young.adult.mean/meta.IHD.childhood.young.adult.SE)
> 
> cbind(meta.IHD.childhood.young.adult.mean,meta.IHD.childhood.young.adult.lower95,meta.IHD.childhood.young.adult.upper95,pval.IHD.childhood.young.adult)
        meta.IHD.childhood.young.adult.mean
intrcpt                0.063657100530063668
        meta.IHD.childhood.young.adult.lower95
intrcpt                   0.043338897752782754
        meta.IHD.childhood.young.adult.upper95 pval.IHD.childhood.young.adult
intrcpt                   0.083975303307344581         4.1109404769201774e-10
> 
> #Model separately for old adult and (all age) adult exposure
> meta.IHD.older.adult <- rma(yi = ERR, sei = Standard_deviation, data = meta.data, subset = (Code == 4) & ((Age_exposure_range == "Adult") | (Age_exposure_range == "Old adult")))
> 
> summary(meta.IHD.older.adult)

Random-Effects Model (k = 9; tau^2 estimator: REML)

  logLik  deviance       AIC       BIC      AICc  
  3.0372   -6.0744   -2.0744   -1.9155    0.3256  

tau^2 (estimated amount of total heterogeneity): 0 (SE = 0.0011)
tau (square root of estimated tau^2 value):      0
I^2 (total heterogeneity / total variability):   0.00%
H^2 (total variability / sampling variability):  1.00

Test for Heterogeneity: 
Q(df = 8) = 6.5760, p-val = 0.5830

Model Results:

estimate       se     zval     pval    ci.lb    ci.ub          
  0.0846   0.0190   4.4600   <.0001   0.0474   0.1218      *** 

---
Signif. codes:  0 ‘***’ 0.001 ‘**’ 0.01 ‘*’ 0.050000000000000003 ‘.’ 0.10000000000000001 ‘ ’ 1 

> 
> str(meta.IHD.older.adult)
List of 72
 $ b        : num [1, 1] 0.0846
  ..- attr(*, "dimnames")=List of 2
  .. ..$ : chr "intrcpt"
  .. ..$ : NULL
 $ se       : num 0.019
 $ zval     : num 4.46
 $ pval     : num 8.19e-06
 $ ci.lb    : num 0.0474
 $ ci.ub    : num 0.122
 $ vb       : num [1, 1] 0.00036
  ..- attr(*, "dimnames")=List of 2
  .. ..$ : chr "intrcpt"
  .. ..$ : chr "intrcpt"
 $ tau2     : num 0
 $ se.tau2  : num 0.00114
 $ tau2.fix : logi FALSE
 $ k        : int 9
 $ k.f      : int 9
 $ k.eff    : int 9
 $ p        : int 1
 $ p.eff    : int 1
 $ parms    : num 2
 $ m        : int 1
 $ QE       : num 6.58
 $ QEp      : num 0.583
 $ QM       : num 19.9
 $ QMp      : num 8.19e-06
 $ I2       : num 0
 $ H2       : num 1
 $ R2       : NULL
 $ int.only : logi TRUE
 $ int.incl : logi TRUE
 $ allvipos : logi TRUE
 $ coef.na  : Named logi FALSE
  ..- attr(*, "names")= chr "X"
 $ yi       : atomic [1:9] 0.41 -0.01 0.259 0.15 4.1 0.102 0.084 -0.03 0.05
  ..- attr(*, "measure")= chr "GEN"
  ..- attr(*, "slab")= int [1:9] 50 51 52 54 55 57 58 60 62
 $ vi       : num [1:9] 0.0347 0.1066 0.0283 0.0337 25.4625 ...
 $ X        : num [1:9, 1] 1 1 1 1 1 1 1 1 1
  ..- attr(*, "dimnames")=List of 2
  .. ..$ : NULL
  .. ..$ : chr "intrcpt"
 $ weights  : NULL
 $ yi.f     : atomic [1:9] 0.41 -0.01 0.259 0.15 4.1 0.102 0.084 -0.03 0.05
  ..- attr(*, "measure")= chr "GEN"
  ..- attr(*, "slab")= int [1:9] 50 51 52 54 55 57 58 60 62
 $ vi.f     : num [1:9] 0.0347 0.1066 0.0283 0.0337 25.4625 ...
 $ X.f      : num [1:9, 1] 1 1 1 1 1 1 1 1 1
  ..- attr(*, "dimnames")=List of 2
  .. ..$ : NULL
  .. ..$ : chr "intrcpt"
 $ weights.f: NULL
 $ M        : num [1:9, 1:9] 0.0347 0 0 0 0 ...
 $ ai.f     : logi NA
 $ bi.f     : logi NA
 $ ci.f     : logi NA
 $ di.f     : logi NA
 $ x1i.f    : logi NA
 $ x2i.f    : logi NA
 $ t1i.f    : logi NA
 $ t2i.f    : logi NA
 $ ni       : NULL
 $ ni.f     : NULL
 $ ids      : int [1:9] 50 51 52 54 55 57 58 60 62
 $ not.na   : logi [1:9] TRUE TRUE TRUE TRUE TRUE TRUE ...
 $ subset   : logi [1:265] FALSE FALSE FALSE FALSE FALSE FALSE ...
 $ slab     : int [1:9] 50 51 52 54 55 57 58 60 62
 $ slab.null: logi TRUE
 $ measure  : chr "GEN"
 $ method   : chr "REML"
 $ weighted : logi TRUE
 $ knha     : logi FALSE
 $ dfs      : logi NA
 $ s2w      : num 1
 $ btt      : num 1
 $ intercept: logi TRUE
 $ digits   : num 4
 $ level    : num 95
 $ sparse   : logi FALSE
 $ control  : list()
 $ verbose  : logi FALSE
 $ add      : num 0.5
 $ to       : chr "only0"
 $ drop00   : logi FALSE
 $ fit.stats:'data.frame':      5 obs. of  2 variables:
  ..$ ML  : num [1:5] 4.98 6.58 -5.97 -5.57 -3.97
  ..$ REML: num [1:5] 3.037 -6.074 -2.074 -1.916 0.326
 $ version  :Classes 'package_version', 'numeric_version'  hidden list of 1
  ..$ : int [1:3] 1 9 8
 $ model    : chr "rma.uni"
 $ call     : language rma(yi = ERR, sei = Standard_deviation, data = meta.data, subset = (Code ==      4) & ((Age_exposure_range == "Adult") | (Age_exposure_range == "Old adult")))
 - attr(*, "class")= chr [1:2] "rma.uni" "rma"
> 
> meta.IHD.older.adult.mean <- meta.IHD.older.adult$b[1,1]
> 
> meta.IHD.older.adult.SE <- meta.IHD.older.adult$se
> 
> meta.IHD.older.adult.lower95 <- meta.IHD.older.adult.mean - qnorm(0.975)*meta.IHD.older.adult.SE
> 
> meta.IHD.older.adult.upper95 <- meta.IHD.older.adult.mean + qnorm(0.975)*meta.IHD.older.adult.SE
> 
> pval.IHD.older.adult <- 1-pnorm(meta.IHD.older.adult.mean/meta.IHD.older.adult.SE)
> 
> cbind(meta.IHD.older.adult.mean,meta.IHD.older.adult.lower95,meta.IHD.older.adult.upper95,pval.IHD.older.adult)
        meta.IHD.older.adult.mean meta.IHD.older.adult.lower95
intrcpt      0.084630758728003866         0.047439665032486006
        meta.IHD.older.adult.upper95   pval.IHD.older.adult
intrcpt          0.12182185242352173 4.0974884976119341e-06
> 
> #Model separately for all age exposure
> meta.IHD.all.age <- rma(yi = ERR, sei = Standard_deviation, data = meta.data, subset = (Code == 4) & (Age_exposure_range == "All ages"))
> 
> summary(meta.IHD.all.age)

Random-Effects Model (k = 5; tau^2 estimator: REML)

  logLik  deviance       AIC       BIC      AICc  
  1.9595   -3.9189    0.0811   -1.1463   12.0811  

tau^2 (estimated amount of total heterogeneity): 0 (SE = 0.0048)
tau (square root of estimated tau^2 value):      0
I^2 (total heterogeneity / total variability):   0.00%
H^2 (total variability / sampling variability):  1.00

Test for Heterogeneity: 
Q(df = 4) = 3.3407, p-val = 0.5025

Model Results:

estimate       se     zval     pval    ci.lb    ci.ub          
  0.0546   0.0396   1.3807   0.1674  -0.0229   0.1321          

---
Signif. codes:  0 ‘***’ 0.001 ‘**’ 0.01 ‘*’ 0.050000000000000003 ‘.’ 0.10000000000000001 ‘ ’ 1 

> 
> str(meta.IHD.all.age)
List of 72
 $ b        : num [1, 1] 0.0546
  ..- attr(*, "dimnames")=List of 2
  .. ..$ : chr "intrcpt"
  .. ..$ : NULL
 $ se       : num 0.0396
 $ zval     : num 1.38
 $ pval     : num 0.167
 $ ci.lb    : num -0.0229
 $ ci.ub    : num 0.132
 $ vb       : num [1, 1] 0.00156
  ..- attr(*, "dimnames")=List of 2
  .. ..$ : chr "intrcpt"
  .. ..$ : chr "intrcpt"
 $ tau2     : num 0
 $ se.tau2  : num 0.00485
 $ tau2.fix : logi FALSE
 $ k        : int 5
 $ k.f      : int 5
 $ k.eff    : int 5
 $ p        : int 1
 $ p.eff    : int 1
 $ parms    : num 2
 $ m        : int 1
 $ QE       : num 3.34
 $ QEp      : num 0.503
 $ QM       : num 1.91
 $ QMp      : num 0.167
 $ I2       : num 0
 $ H2       : num 1
 $ R2       : NULL
 $ int.only : logi TRUE
 $ int.incl : logi TRUE
 $ allvipos : logi TRUE
 $ coef.na  : Named logi FALSE
  ..- attr(*, "names")= chr "X"
 $ yi       : atomic [1:5] 0.05 0.02 0.26 0.149 0.465
  ..- attr(*, "measure")= chr "GEN"
  ..- attr(*, "slab")= int [1:5] 49 56 59 61 63
 $ vi       : num [1:5] 0.00287 0.00407 0.06904 0.05923 0.07395
 $ X        : num [1:5, 1] 1 1 1 1 1
  ..- attr(*, "dimnames")=List of 2
  .. ..$ : NULL
  .. ..$ : chr "intrcpt"
 $ weights  : NULL
 $ yi.f     : atomic [1:5] 0.05 0.02 0.26 0.149 0.465
  ..- attr(*, "measure")= chr "GEN"
  ..- attr(*, "slab")= int [1:5] 49 56 59 61 63
 $ vi.f     : num [1:5] 0.00287 0.00407 0.06904 0.05923 0.07395
 $ X.f      : num [1:5, 1] 1 1 1 1 1
  ..- attr(*, "dimnames")=List of 2
  .. ..$ : NULL
  .. ..$ : chr "intrcpt"
 $ weights.f: NULL
 $ M        : num [1:5, 1:5] 0.00287 0 0 0 0 ...
 $ ai.f     : logi NA
 $ bi.f     : logi NA
 $ ci.f     : logi NA
 $ di.f     : logi NA
 $ x1i.f    : logi NA
 $ x2i.f    : logi NA
 $ t1i.f    : logi NA
 $ t2i.f    : logi NA
 $ ni       : NULL
 $ ni.f     : NULL
 $ ids      : int [1:5] 49 56 59 61 63
 $ not.na   : logi [1:5] TRUE TRUE TRUE TRUE TRUE
 $ subset   : logi [1:265] FALSE FALSE FALSE FALSE FALSE FALSE ...
 $ slab     : int [1:5] 49 56 59 61 63
 $ slab.null: logi TRUE
 $ measure  : chr "GEN"
 $ method   : chr "REML"
 $ weighted : logi TRUE
 $ knha     : logi FALSE
 $ dfs      : logi NA
 $ s2w      : num 1
 $ btt      : num 1
 $ intercept: logi TRUE
 $ digits   : num 4
 $ level    : num 95
 $ sparse   : logi FALSE
 $ control  : list()
 $ verbose  : logi FALSE
 $ add      : num 0.5
 $ to       : chr "only0"
 $ drop00   : logi FALSE
 $ fit.stats:'data.frame':      5 obs. of  2 variables:
  ..$ ML  : num [1:5] 3.47 3.34 -2.93 -3.71 3.07
  ..$ REML: num [1:5] 1.9595 -3.9189 0.0811 -1.1463 12.0811
 $ version  :Classes 'package_version', 'numeric_version'  hidden list of 1
  ..$ : int [1:3] 1 9 8
 $ model    : chr "rma.uni"
 $ call     : language rma(yi = ERR, sei = Standard_deviation, data = meta.data, subset = (Code ==      4) & (Age_exposure_range == "All ages"))
 - attr(*, "class")= chr [1:2] "rma.uni" "rma"
> 
> meta.IHD.all.age.mean <- meta.IHD.all.age$b[1,1]
> 
> meta.IHD.all.age.SE <- meta.IHD.all.age$se
> 
> meta.IHD.all.age.lower95 <- meta.IHD.all.age.mean - qnorm(0.975)*meta.IHD.all.age.SE
> 
> meta.IHD.all.age.upper95 <- meta.IHD.all.age.mean + qnorm(0.975)*meta.IHD.all.age.SE
> 
> pval.IHD.all.age <- 1-pnorm(meta.IHD.all.age.mean/meta.IHD.all.age.SE)
> 
> cbind(meta.IHD.all.age.mean,meta.IHD.all.age.lower95,meta.IHD.all.age.upper95,pval.IHD.all.age)
        meta.IHD.all.age.mean meta.IHD.all.age.lower95 meta.IHD.all.age.upper95
intrcpt  0.054613901831139726    -0.022910509638825162      0.13213831330110462
            pval.IHD.all.age
intrcpt 0.083679012986561441
> 
> #Forest plot
> dev.off()
null device 
          1 
> 
> forestplot(mean= c(meta.IHD.childhood.young.adult.mean,meta.IHD.older.adult.mean,meta.IHD.all.age.mean), lower=c(meta.IHD.childhood.young.adult.lower95,meta.IHD.older.adult.lower95,meta.IHD.all.age.lower95), upper=c(meta.IHD.childhood.young.adult.upper95,meta.IHD.older.adult.upper95,meta.IHD.all.age.upper95), labeltext=c("Childhood/young adult exposure","Older adult exposure","All age exposure"),boxsize=0.05,xticks=c(0.0,0.1,0.2,0.3,0.4,0.5,0.6),clip=c(0.0,0.6),txt_gp=fpTxtGp(label=gpar(cex=1.0),xlab=gpar(cex=1.0),ticks=gpar(cex=0.75)), xlab="ERR / Gy", vertices = TRUE)
> 
> ###########################################
> #Model adjusting for radiation dose rate  #
> ###########################################
> 
> meta.IHD.frac <- rma(yi = ERR, sei = Standard_deviation, mods = ~ factor(Radiation_type), data = meta.data, subset = (Code == 4))
> 
> summary(meta.IHD.age)

Mixed-Effects Model (k = 16; tau^2 estimator: REML)

  logLik  deviance       AIC       BIC      AICc  
  2.6230   -5.2460    6.7540    9.1414   27.7540  

tau^2 (estimated amount of residual heterogeneity):     0 (SE = 0.0016)
tau (square root of estimated tau^2 value):             0
I^2 (residual heterogeneity / unaccounted variability): 0.00%
H^2 (unaccounted variability / sampling variability):   1.00
R^2 (amount of heterogeneity accounted for):            NA%

Test for Residual Heterogeneity: 
QE(df = 11) = 9.9160, p-val = 0.5380

Test of Moderators (coefficient(s) 2,3,4,5): 
QM(df = 4) = 1.2008, p-val = 0.8780

Model Results:

                                       estimate      se     zval    pval
intrcpt                                  0.0850  0.0238   3.5674  0.0004
factor(Age_exposure_range)All ages      -0.0304  0.0462  -0.6579  0.5106
factor(Age_exposure_range)Childhood     -0.0228  0.0263  -0.8683  0.3852
factor(Age_exposure_range)Old adult     -0.0010  0.0394  -0.0252  0.9799
factor(Age_exposure_range)Young adult   -0.0110  0.0378  -0.2904  0.7715
                                         ci.lb   ci.ub     
intrcpt                                 0.0383  0.1317  ***
factor(Age_exposure_range)All ages     -0.1209  0.0601     
factor(Age_exposure_range)Childhood    -0.0743  0.0287     
factor(Age_exposure_range)Old adult    -0.0782  0.0762     
factor(Age_exposure_range)Young adult  -0.0850  0.0631     

---
Signif. codes:  0 ‘***’ 0.001 ‘**’ 0.01 ‘*’ 0.050000000000000003 ‘.’ 0.10000000000000001 ‘ ’ 1 

> 
> str(meta.IHD.age)
List of 72
 $ b        : num [1:5, 1] 0.084994 -0.030381 -0.022816 -0.000994 -0.010974
  ..- attr(*, "dimnames")=List of 2
  .. ..$ : chr [1:5] "intrcpt" "factor(Age_exposure_range)All ages" "factor(Age_exposure_range)Childhood" "factor(Age_exposure_range)Old adult" ...
  .. ..$ : NULL
 $ se       : num [1:5] 0.0238 0.0462 0.0263 0.0394 0.0378
 $ zval     : num [1:5] 3.5674 -0.6579 -0.8683 -0.0252 -0.2904
 $ pval     : num [1:5] 0.000361 0.51058 0.385232 0.979864 0.771526
 $ ci.lb    : num [1:5] 0.0383 -0.1209 -0.0743 -0.0782 -0.085
 $ ci.ub    : num [1:5] 0.1317 0.0601 0.0287 0.0762 0.0631
 $ vb       : num [1:5, 1:5] 0.000568 -0.000568 -0.000568 -0.000568 -0.000568 ...
  ..- attr(*, "dimnames")=List of 2
  .. ..$ : chr [1:5] "intrcpt" "factor(Age_exposure_range)All ages" "factor(Age_exposure_range)Childhood" "factor(Age_exposure_range)Old adult" ...
  .. ..$ : chr [1:5] "intrcpt" "factor(Age_exposure_range)All ages" "factor(Age_exposure_range)Childhood" "factor(Age_exposure_range)Old adult" ...
 $ tau2     : num 0
 $ se.tau2  : num 0.00163
 $ tau2.fix : logi FALSE
 $ k        : int 16
 $ k.f      : int 16
 $ k.eff    : int 16
 $ p        : int 5
 $ p.eff    : int 5
 $ parms    : num 6
 $ m        : int 4
 $ QE       : num 9.92
 $ QEp      : num 0.538
 $ QM       : num 1.2
 $ QMp      : num 0.878
 $ I2       : num 0
 $ H2       : num 1
 $ R2       : logi NA
 $ int.only : logi FALSE
 $ int.incl : logi TRUE
 $ allvipos : logi TRUE
 $ coef.na  : Named logi [1:5] FALSE FALSE FALSE FALSE FALSE
  ..- attr(*, "names")= chr [1:5] "Xintrcpt" "Xfactor(Age_exposure_range)All ages" "Xfactor(Age_exposure_range)Childhood" "Xfactor(Age_exposure_range)Old adult" ...
 $ yi       : atomic [1:16] 0.05 0.41 -0.01 0.259 0.0622 ...
  ..- attr(*, "measure")= chr "GEN"
  ..- attr(*, "slab")= int [1:16] 49 50 51 52 53 54 55 56 57 58 ...
 $ vi       : num [1:16] 0.00287 0.034681 0.106626 0.028349 0.000123 ...
 $ X        : num [1:16, 1:5] 1 1 1 1 1 1 1 1 1 1 ...
  ..- attr(*, "dimnames")=List of 2
  .. ..$ : chr [1:16] "49" "50" "51" "52" ...
  .. ..$ : chr [1:5] "intrcpt" "factor(Age_exposure_range)All ages" "factor(Age_exposure_range)Childhood" "factor(Age_exposure_range)Old adult" ...
 $ weights  : NULL
 $ yi.f     : atomic [1:16] 0.05 0.41 -0.01 0.259 0.0622 ...
  ..- attr(*, "measure")= chr "GEN"
  ..- attr(*, "slab")= int [1:16] 49 50 51 52 53 54 55 56 57 58 ...
 $ vi.f     : num [1:16] 0.00287 0.034681 0.106626 0.028349 0.000123 ...
 $ X.f      : num [1:16, 1:5] 1 1 1 1 1 1 1 1 1 1 ...
  ..- attr(*, "dimnames")=List of 2
  .. ..$ : chr [1:16] "49" "50" "51" "52" ...
  .. ..$ : chr [1:5] "intrcpt" "factor(Age_exposure_range)All ages" "factor(Age_exposure_range)Childhood" "factor(Age_exposure_range)Old adult" ...
 $ weights.f: NULL
 $ M        : num [1:16, 1:16] 0.00287 0 0 0 0 ...
 $ ai.f     : logi NA
 $ bi.f     : logi NA
 $ ci.f     : logi NA
 $ di.f     : logi NA
 $ x1i.f    : logi NA
 $ x2i.f    : logi NA
 $ t1i.f    : logi NA
 $ t2i.f    : logi NA
 $ ni       : NULL
 $ ni.f     : NULL
 $ ids      : int [1:16] 49 50 51 52 53 54 55 56 57 58 ...
 $ not.na   : logi [1:16] TRUE TRUE TRUE TRUE TRUE TRUE ...
 $ subset   : logi [1:265] FALSE FALSE FALSE FALSE FALSE FALSE ...
 $ slab     : int [1:16] 49 50 51 52 53 54 55 56 57 58 ...
 $ slab.null: logi TRUE
 $ measure  : chr "GEN"
 $ method   : chr "REML"
 $ weighted : logi TRUE
 $ knha     : logi FALSE
 $ dfs      : logi NA
 $ s2w      : num 1
 $ btt      : int [1:4] 2 3 4 5
 $ intercept: logi TRUE
 $ digits   : num 4
 $ level    : num 95
 $ sparse   : logi FALSE
 $ control  : list()
 $ verbose  : logi FALSE
 $ add      : num 0.5
 $ to       : chr "only0"
 $ drop00   : logi FALSE
 $ fit.stats:'data.frame':      5 obs. of  2 variables:
  ..$ ML  : num [1:5] 14.64 9.92 -17.29 -12.65 -7.95
  ..$ REML: num [1:5] 2.62 -5.25 6.75 9.14 27.75
 $ version  :Classes 'package_version', 'numeric_version'  hidden list of 1
  ..$ : int [1:3] 1 9 8
 $ model    : chr "rma.uni"
 $ call     : language rma(yi = ERR, sei = Standard_deviation, mods = ~factor(Age_exposure_range),      data = meta.data, subset = (Code == 4))
 - attr(*, "class")= chr [1:2] "rma.uni" "rma"
> 
> #Model separately for acute high dose rate exposure
> meta.IHD.acute.high <- rma(yi = ERR, sei = Standard_deviation, data = meta.data, subset = (Code == 4) & (Radiation_type == "Acute high dose rate"))
> 
> summary(meta.IHD.acute.high)

Random-Effects Model (k = 2; tau^2 estimator: REML)

  logLik  deviance       AIC       BIC      AICc  
  1.8482   -3.6964    0.3036   -3.6964   12.3036  

tau^2 (estimated amount of total heterogeneity): 0 (SE = 0.0049)
tau (square root of estimated tau^2 value):      0
I^2 (total heterogeneity / total variability):   0.00%
H^2 (total variability / sampling variability):  1.00

Test for Heterogeneity: 
Q(df = 1) = 0.1297, p-val = 0.7187

Model Results:

estimate       se     zval     pval    ci.lb    ci.ub          
  0.0376   0.0410   0.9163   0.3595  -0.0428   0.1180          

---
Signif. codes:  0 ‘***’ 0.001 ‘**’ 0.01 ‘*’ 0.050000000000000003 ‘.’ 0.10000000000000001 ‘ ’ 1 

> 
> str(meta.IHD.acute.high)
List of 72
 $ b        : num [1, 1] 0.0376
  ..- attr(*, "dimnames")=List of 2
  .. ..$ : chr "intrcpt"
  .. ..$ : NULL
 $ se       : num 0.041
 $ zval     : num 0.916
 $ pval     : num 0.359
 $ ci.lb    : num -0.0428
 $ ci.ub    : num 0.118
 $ vb       : num [1, 1] 0.00168
  ..- attr(*, "dimnames")=List of 2
  .. ..$ : chr "intrcpt"
  .. ..$ : chr "intrcpt"
 $ tau2     : num 0
 $ se.tau2  : num 0.00491
 $ tau2.fix : logi FALSE
 $ k        : int 2
 $ k.f      : int 2
 $ k.eff    : int 2
 $ p        : int 1
 $ p.eff    : int 1
 $ parms    : num 2
 $ m        : int 1
 $ QE       : num 0.13
 $ QEp      : num 0.719
 $ QM       : num 0.84
 $ QMp      : num 0.359
 $ I2       : num 0
 $ H2       : num 1
 $ R2       : NULL
 $ int.only : logi TRUE
 $ int.incl : logi TRUE
 $ allvipos : logi TRUE
 $ coef.na  : Named logi FALSE
  ..- attr(*, "names")= chr "X"
 $ yi       : atomic [1:2] 0.05 0.02
  ..- attr(*, "measure")= chr "GEN"
  ..- attr(*, "slab")= int [1:2] 49 56
 $ vi       : num [1:2] 0.00287 0.00407
 $ X        : num [1:2, 1] 1 1
  ..- attr(*, "dimnames")=List of 2
  .. ..$ : NULL
  .. ..$ : chr "intrcpt"
 $ weights  : NULL
 $ yi.f     : atomic [1:2] 0.05 0.02
  ..- attr(*, "measure")= chr "GEN"
  ..- attr(*, "slab")= int [1:2] 49 56
 $ vi.f     : num [1:2] 0.00287 0.00407
 $ X.f      : num [1:2, 1] 1 1
  ..- attr(*, "dimnames")=List of 2
  .. ..$ : NULL
  .. ..$ : chr "intrcpt"
 $ weights.f: NULL
 $ M        : num [1:2, 1:2] 0.00287 0 0 0.00407
 $ ai.f     : logi NA
 $ bi.f     : logi NA
 $ ci.f     : logi NA
 $ di.f     : logi NA
 $ x1i.f    : logi NA
 $ x2i.f    : logi NA
 $ t1i.f    : logi NA
 $ t2i.f    : logi NA
 $ ni       : NULL
 $ ni.f     : NULL
 $ ids      : int [1:2] 49 56
 $ not.na   : logi [1:2] TRUE TRUE
 $ subset   : logi [1:265] FALSE FALSE FALSE FALSE FALSE FALSE ...
 $ slab     : int [1:2] 49 56
 $ slab.null: logi TRUE
 $ measure  : chr "GEN"
 $ method   : chr "REML"
 $ weighted : logi TRUE
 $ knha     : logi FALSE
 $ dfs      : logi NA
 $ s2w      : num 1
 $ btt      : num 1
 $ intercept: logi TRUE
 $ digits   : num 4
 $ level    : num 95
 $ sparse   : logi FALSE
 $ control  : list()
 $ verbose  : logi FALSE
 $ add      : num 0.5
 $ to       : chr "only0"
 $ drop00   : logi FALSE
 $ fit.stats:'data.frame':      5 obs. of  2 variables:
  ..$ ML  : num [1:5] 3.78 0.13 -3.55 -6.17 8.45
  ..$ REML: num [1:5] 1.848 -3.696 0.304 -3.696 12.304
 $ version  :Classes 'package_version', 'numeric_version'  hidden list of 1
  ..$ : int [1:3] 1 9 8
 $ model    : chr "rma.uni"
 $ call     : language rma(yi = ERR, sei = Standard_deviation, data = meta.data, subset = (Code ==      4) & (Radiation_type == "Acute high dose rate"))
 - attr(*, "class")= chr [1:2] "rma.uni" "rma"
> 
> meta.IHD.acute.high.mean <- meta.IHD.acute.high$b[1,1]
> 
> meta.IHD.acute.high.SE <- meta.IHD.acute.high$se
> 
> meta.IHD.acute.high.lower95 <- meta.IHD.acute.high.mean - qnorm(0.975)*meta.IHD.acute.high.SE
> 
> meta.IHD.acute.high.upper95 <- meta.IHD.acute.high.mean + qnorm(0.975)*meta.IHD.acute.high.SE
> 
> pval.IHD.acute.high <- 1-pnorm(meta.IHD.acute.high.mean/meta.IHD.acute.high.SE)
> 
> cbind(meta.IHD.acute.high.mean,meta.IHD.acute.high.lower95,meta.IHD.acute.high.upper95,pval.IHD.acute.high)
        meta.IHD.acute.high.mean meta.IHD.acute.high.lower95
intrcpt     0.037589118166275949       -0.042809892596514736
        meta.IHD.acute.high.upper95 pval.IHD.acute.high
intrcpt         0.11798812892906663 0.17974270495544975
> 
> #Model separately for acute high dose rate fractionated exposure
> meta.IHD.acute.high.fraction <- rma(yi = ERR, sei = Standard_deviation, data = meta.data, subset = (Code == 4) & (Radiation_type == "Acute high dose rate fractionated"))
> 
> summary(meta.IHD.acute.high.fraction)

Random-Effects Model (k = 6; tau^2 estimator: REML)

  logLik  deviance       AIC       BIC      AICc  
  7.3247  -14.6493  -10.6493  -11.4304   -4.6493  

tau^2 (estimated amount of total heterogeneity): 0.0000 (SE = 0.0004)
tau (square root of estimated tau^2 value):      0.0006
I^2 (total heterogeneity / total variability):   0.03%
H^2 (total variability / sampling variability):  1.00

Test for Heterogeneity: 
Q(df = 5) = 3.7834, p-val = 0.5810

Model Results:

estimate       se     zval     pval    ci.lb    ci.ub          
  0.0690   0.0095   7.2944   <.0001   0.0505   0.0876      *** 

---
Signif. codes:  0 ‘***’ 0.001 ‘**’ 0.01 ‘*’ 0.050000000000000003 ‘.’ 0.10000000000000001 ‘ ’ 1 

> 
> str(meta.IHD.acute.high.fraction)
List of 72
 $ b        : num [1, 1] 0.069
  ..- attr(*, "dimnames")=List of 2
  .. ..$ : chr "intrcpt"
  .. ..$ : NULL
 $ se       : num 0.00946
 $ zval     : num 7.29
 $ pval     : num 3e-13
 $ ci.lb    : num 0.0505
 $ ci.ub    : num 0.0876
 $ vb       : num [1, 1] 8.95e-05
  ..- attr(*, "dimnames")=List of 2
  .. ..$ : chr "intrcpt"
  .. ..$ : chr "intrcpt"
 $ tau2     : num 3.45e-07
 $ se.tau2  : num 0.000434
 $ tau2.fix : logi FALSE
 $ k        : int 6
 $ k.f      : int 6
 $ k.eff    : int 6
 $ p        : int 1
 $ p.eff    : int 1
 $ parms    : num 2
 $ m        : int 1
 $ QE       : num 3.78
 $ QEp      : num 0.581
 $ QM       : num 53.2
 $ QMp      : num 3e-13
 $ I2       : num 0.0345
 $ H2       : num 1
 $ R2       : NULL
 $ int.only : logi TRUE
 $ int.incl : logi TRUE
 $ allvipos : logi TRUE
 $ coef.na  : Named logi FALSE
  ..- attr(*, "names")= chr "X"
 $ yi       : atomic [1:6] 0.0622 0.102 0.084 0.149 0.465 ...
  ..- attr(*, "measure")= chr "GEN"
  ..- attr(*, "slab")= int [1:6] 53 57 58 61 63 64
 $ vi       : num [1:6] 0.000123 0.001186 0.000985 0.05923 0.073953 ...
 $ X        : num [1:6, 1] 1 1 1 1 1 1
  ..- attr(*, "dimnames")=List of 2
  .. ..$ : NULL
  .. ..$ : chr "intrcpt"
 $ weights  : NULL
 $ yi.f     : atomic [1:6] 0.0622 0.102 0.084 0.149 0.465 ...
  ..- attr(*, "measure")= chr "GEN"
  ..- attr(*, "slab")= int [1:6] 53 57 58 61 63 64
 $ vi.f     : num [1:6] 0.000123 0.001186 0.000985 0.05923 0.073953 ...
 $ X.f      : num [1:6, 1] 1 1 1 1 1 1
  ..- attr(*, "dimnames")=List of 2
  .. ..$ : NULL
  .. ..$ : chr "intrcpt"
 $ weights.f: NULL
 $ M        : num [1:6, 1:6] 0.000123 0 0 0 0 ...
 $ ai.f     : logi NA
 $ bi.f     : logi NA
 $ ci.f     : logi NA
 $ di.f     : logi NA
 $ x1i.f    : logi NA
 $ x2i.f    : logi NA
 $ t1i.f    : logi NA
 $ t2i.f    : logi NA
 $ ni       : NULL
 $ ni.f     : NULL
 $ ids      : int [1:6] 53 57 58 61 63 64
 $ not.na   : logi [1:6] TRUE TRUE TRUE TRUE TRUE TRUE
 $ subset   : logi [1:265] FALSE FALSE FALSE FALSE FALSE FALSE ...
 $ slab     : int [1:6] 53 57 58 61 63 64
 $ slab.null: logi TRUE
 $ measure  : chr "GEN"
 $ method   : chr "REML"
 $ weighted : logi TRUE
 $ knha     : logi FALSE
 $ dfs      : logi NA
 $ s2w      : num 1
 $ btt      : num 1
 $ intercept: logi TRUE
 $ digits   : num 4
 $ level    : num 95
 $ sparse   : logi FALSE
 $ control  : list()
 $ verbose  : logi FALSE
 $ add      : num 0.5
 $ to       : chr "only0"
 $ drop00   : logi FALSE
 $ fit.stats:'data.frame':      5 obs. of  2 variables:
  ..$ ML  : num [1:5] 10.17 3.79 -16.34 -16.76 -12.34
  ..$ REML: num [1:5] 7.32 -14.65 -10.65 -11.43 -4.65
 $ version  :Classes 'package_version', 'numeric_version'  hidden list of 1
  ..$ : int [1:3] 1 9 8
 $ model    : chr "rma.uni"
 $ call     : language rma(yi = ERR, sei = Standard_deviation, data = meta.data, subset = (Code ==      4) & (Radiation_type == "Acute high dose rate fractionated"))
 - attr(*, "class")= chr [1:2] "rma.uni" "rma"
> 
> meta.IHD.acute.high.fraction.mean <- meta.IHD.acute.high.fraction$b[1,1]
> 
> meta.IHD.acute.high.fraction.SE <- meta.IHD.acute.high.fraction$se
> 
> meta.IHD.acute.high.fraction.lower95 <- meta.IHD.acute.high.fraction.mean - qnorm(0.975)*meta.IHD.acute.high.fraction.SE
> 
> meta.IHD.acute.high.fraction.upper95 <- meta.IHD.acute.high.fraction.mean + qnorm(0.975)*meta.IHD.acute.high.fraction.SE
> 
> pval.IHD.acute.high.fraction <- 1-pnorm(meta.IHD.acute.high.fraction.mean/meta.IHD.acute.high.fraction.SE)
> 
> cbind(meta.IHD.acute.high.fraction.mean,meta.IHD.acute.high.fraction.lower95,meta.IHD.acute.high.fraction.upper95,pval.IHD.acute.high.fraction)
        meta.IHD.acute.high.fraction.mean meta.IHD.acute.high.fraction.lower95
intrcpt              0.069016678116588251                 0.050472304284987363
        meta.IHD.acute.high.fraction.upper95 pval.IHD.acute.high.fraction
intrcpt                 0.087561051948189139       1.4999113062685865e-13
> 
> #Model separately for low dose rate exposure
> meta.IHD.low.dose.rate <- rma(yi = ERR, sei = Standard_deviation, data = meta.data, subset = (Code == 4) & (Radiation_type == "Low dose rate"))
> 
> summary(meta.IHD.low.dose.rate)

Random-Effects Model (k = 8; tau^2 estimator: REML)

  logLik  deviance       AIC       BIC      AICc  
 -0.8912    1.7825    5.7825    5.6743    8.7825  

tau^2 (estimated amount of total heterogeneity): 0.0054 (SE = 0.0146)
tau (square root of estimated tau^2 value):      0.0733
I^2 (total heterogeneity / total variability):   17.15%
H^2 (total variability / sampling variability):  1.21

Test for Heterogeneity: 
Q(df = 7) = 6.6258, p-val = 0.4689

Model Results:

estimate       se     zval     pval    ci.lb    ci.ub          
  0.1145   0.0598   1.9149   0.0555  -0.0027   0.2316        . 

---
Signif. codes:  0 ‘***’ 0.001 ‘**’ 0.01 ‘*’ 0.050000000000000003 ‘.’ 0.10000000000000001 ‘ ’ 1 

> 
> str(meta.IHD.low.dose.rate)
List of 72
 $ b        : num [1, 1] 0.114
  ..- attr(*, "dimnames")=List of 2
  .. ..$ : chr "intrcpt"
  .. ..$ : NULL
 $ se       : num 0.0598
 $ zval     : num 1.91
 $ pval     : num 0.0555
 $ ci.lb    : num -0.0027
 $ ci.ub    : num 0.232
 $ vb       : num [1, 1] 0.00357
  ..- attr(*, "dimnames")=List of 2
  .. ..$ : chr "intrcpt"
  .. ..$ : chr "intrcpt"
 $ tau2     : num 0.00537
 $ se.tau2  : num 0.0146
 $ tau2.fix : logi FALSE
 $ k        : int 8
 $ k.f      : int 8
 $ k.eff    : int 8
 $ p        : int 1
 $ p.eff    : int 1
 $ parms    : num 2
 $ m        : int 1
 $ QE       : num 6.63
 $ QEp      : num 0.469
 $ QM       : num 3.67
 $ QMp      : num 0.0555
 $ I2       : num 17.2
 $ H2       : num 1.21
 $ R2       : NULL
 $ int.only : logi TRUE
 $ int.incl : logi TRUE
 $ allvipos : logi TRUE
 $ coef.na  : Named logi FALSE
  ..- attr(*, "names")= chr "X"
 $ yi       : atomic [1:8] 0.41 -0.01 0.259 0.15 4.1 0.26 -0.03 0.05
  ..- attr(*, "measure")= chr "GEN"
  ..- attr(*, "slab")= int [1:8] 50 51 52 54 55 59 60 62
 $ vi       : num [1:8] 0.0347 0.1066 0.0283 0.0337 25.4625 ...
 $ X        : num [1:8, 1] 1 1 1 1 1 1 1 1
  ..- attr(*, "dimnames")=List of 2
  .. ..$ : NULL
  .. ..$ : chr "intrcpt"
 $ weights  : NULL
 $ yi.f     : atomic [1:8] 0.41 -0.01 0.259 0.15 4.1 0.26 -0.03 0.05
  ..- attr(*, "measure")= chr "GEN"
  ..- attr(*, "slab")= int [1:8] 50 51 52 54 55 59 60 62
 $ vi.f     : num [1:8] 0.0347 0.1066 0.0283 0.0337 25.4625 ...
 $ X.f      : num [1:8, 1] 1 1 1 1 1 1 1 1
  ..- attr(*, "dimnames")=List of 2
  .. ..$ : NULL
  .. ..$ : chr "intrcpt"
 $ weights.f: NULL
 $ M        : num [1:8, 1:8] 0.0401 0 0 0 0 ...
 $ ai.f     : logi NA
 $ bi.f     : logi NA
 $ ci.f     : logi NA
 $ di.f     : logi NA
 $ x1i.f    : logi NA
 $ x2i.f    : logi NA
 $ t1i.f    : logi NA
 $ t2i.f    : logi NA
 $ ni       : NULL
 $ ni.f     : NULL
 $ ids      : int [1:8] 50 51 52 54 55 59 60 62
 $ not.na   : logi [1:8] TRUE TRUE TRUE TRUE TRUE TRUE ...
 $ subset   : logi [1:265] FALSE FALSE FALSE FALSE FALSE FALSE ...
 $ slab     : int [1:8] 50 51 52 54 55 59 60 62
 $ slab.null: logi TRUE
 $ measure  : chr "GEN"
 $ method   : chr "REML"
 $ weighted : logi TRUE
 $ knha     : logi FALSE
 $ dfs      : logi NA
 $ s2w      : num 1
 $ btt      : num 1
 $ intercept: logi TRUE
 $ digits   : num 4
 $ level    : num 95
 $ sparse   : logi FALSE
 $ control  : list()
 $ verbose  : logi FALSE
 $ add      : num 0.5
 $ to       : chr "only0"
 $ drop00   : logi FALSE
 $ fit.stats:'data.frame':      5 obs. of  2 variables:
  ..$ ML  : num [1:5] -0.0328 7.4607 4.0657 4.2246 6.4657
  ..$ REML: num [1:5] -0.891 1.782 5.782 5.674 8.782
 $ version  :Classes 'package_version', 'numeric_version'  hidden list of 1
  ..$ : int [1:3] 1 9 8
 $ model    : chr "rma.uni"
 $ call     : language rma(yi = ERR, sei = Standard_deviation, data = meta.data, subset = (Code ==      4) & (Radiation_type == "Low dose rate"))
 - attr(*, "class")= chr [1:2] "rma.uni" "rma"
> 
> meta.IHD.low.dose.rate.mean <- meta.IHD.low.dose.rate$b[1,1]
> 
> meta.IHD.low.dose.rate.SE <- meta.IHD.low.dose.rate$se
> 
> meta.IHD.low.dose.rate.lower95 <- meta.IHD.low.dose.rate.mean - qnorm(0.975)*meta.IHD.low.dose.rate.SE
> 
> meta.IHD.low.dose.rate.upper95 <- meta.IHD.low.dose.rate.mean + qnorm(0.975)*meta.IHD.low.dose.rate.SE
> 
> pval.IHD.low.dose.rate <- 1-pnorm(meta.IHD.low.dose.rate.mean / meta.IHD.low.dose.rate.SE)
> 
> cbind(meta.IHD.low.dose.rate.mean,meta.IHD.low.dose.rate.lower95,meta.IHD.low.dose.rate.upper95,pval.IHD.low.dose.rate)
        meta.IHD.low.dose.rate.mean meta.IHD.low.dose.rate.lower95
intrcpt         0.11447298866272866         -0.0026962209308761947
        meta.IHD.low.dose.rate.upper95 pval.IHD.low.dose.rate
intrcpt            0.23164219825633353   0.027755015541428896
> 
> #Forest plot
> dev.off()
null device 
          1 
> 
> forestplot(mean= c(meta.IHD.acute.high.mean,meta.IHD.acute.high.fraction.mean,meta.IHD.low.dose.rate.mean), lower=c(meta.IHD.acute.high.lower95,meta.IHD.acute.high.fraction.lower95,meta.IHD.low.dose.rate.lower95), upper=c(meta.IHD.acute.high.upper95,meta.IHD.acute.high.fraction.upper95,meta.IHD.low.dose.rate.upper95), labeltext=c("Acute high dose rate","Acute high dose rate fractionated","Low dose rate"),boxsize=0.05,xticks=c(0.0,0.1,0.2,0.3,0.4,0.5,0.6),clip=c(0.0,0.6),txt_gp=fpTxtGp(label=gpar(cex=1.0),xlab=gpar(cex=1.0),ticks=gpar(cex=0.75)), xlab="ERR / Gy", vertices = TRUE)
> 
> #Save workspace image
> save.image("Meta analysis of ischemic heart disease data Mayak mortality.RData")
> 
> 
