# Supplementary material for: Data taken from the review article “Radiation and circulatory disease” and used in the associated meta-analysis
Source: Data Brief. 2016 Nov 9;9:1024–7. doi: 10.1016/j.dib.2016.11.016 (PMC5123126; doi:10.1016/j.dib.2016.11.016)
Supplement: Supplementary file 2 — Supplementary material [file mmc2.zip › Meta analysis of ischemic heart disease data.R]

# Meta-analysis of ischemic heart disease data for Mut Res Revw paper
# modified by MP Little 2016-7-18
#
#Remove old R objects
rm(list = ls())
ls()

options(digits=20)

#Install various packages (only need do once)
#install.packages("metafor")

#Install various packages (only need do once)
#install.packages("forestplot")

# load metafor package
#
library(metafor)

# load forestplot package
#
library(forestplot)

# 
# Read summary data
#
meta.data<-read.csv("Mut Res Reviews data.csv",header=T)
names(meta.data)
dim(meta.data)
n<-dim(meta.data)[1]
n
#[1] 265

##########################################################
##########################################################
##Meta-regression analysis of ischemic heart disease    ##
##########################################################
##########################################################
#REML random effects estimate (default method)
meta.IHD <- rma(yi = ERR, sei = Standard_deviation, data = meta.data, subset = (Code == 2))

summary(meta.IHD)

str(meta.IHD)

meta.data.IHD<-subset(meta.data, Code == 2)

mean(meta.data.IHD$Mean_dose)
#[1] 2.4112687500000001

#Approximately center mean dose at 2.4 Gy
meta.data.IHD$Mean_dose_cen <- meta.data.IHD$Mean_dose - 2.4

#Restrict to those with positive ERR
meta.data.IHD.pos <- subset(meta.data.IHD, ERR >0)

#Forest plot

#AIC
meta.IHD.AIC <- meta.IHD$fit.stats$REML[3]

meta.IHD.AIC

#This is not so flexible
#options(digits=2)

#forest(meta.IHD,slab=paste(meta.data.IHD$Author, meta.data.IHD$Year, sep=" et al "))

#This is more flexible, if longwinded
rand.eff.mean.IHD <- meta.IHD$b[1,1]

rand.eff.SE.IHD <- meta.IHD$se

rand.eff.lower95.IHD <- rand.eff.mean.IHD - qnorm(0.975)*rand.eff.SE.IHD

rand.eff.upper95.IHD <- rand.eff.mean.IHD + qnorm(0.975)*rand.eff.SE.IHD

pval.IHD <- 1-pnorm(rand.eff.mean.IHD/rand.eff.SE.IHD)

cbind(rand.eff.mean.IHD,rand.eff.lower95.IHD,rand.eff.upper95.IHD,pval.IHD)

lab <- paste(meta.data.IHD$Author, meta.data.IHD$Year, sep=" et al ")

lab<-c(lab,"Random effects estimate")

lab

dev.off()

forestplot(mean= c(meta.data.IHD$ERR,rand.eff.mean.IHD), lower=c(meta.data.IHD$Lower_95_CI,rand.eff.lower95.IHD), upper=c(meta.data.IHD$Upper_95_CI,rand.eff.upper95.IHD), labeltext=c(lab),boxsize=0.1,xticks=c(-0.1,0.0,0.10,0.20,0.30,0.4,0.5),clip=c(-0.1,0.5),txt_gp=fpTxtGp(label=gpar(cex=1.0),xlab=gpar(cex=1.0),ticks=gpar(cex=0.75)), xlab="ERR / Gy", vertices = TRUE)

###########################################################################
#Now adjust for mean dose, adjusted to mean dose = 2.4 Gy                 #
###########################################################################

meta.IHD.dose <- rma(yi = ERR, sei = Standard_deviation, mods = ~ Mean_dose_cen, data = meta.data.IHD)

summary(meta.IHD.dose)

str(meta.IHD.dose)

meta.IHD.dose.mean <- meta.IHD.dose$b[1,1]

meta.IHD.dose.SE <- meta.IHD.dose$se[1]

meta.IHD.dose.lower95 <- meta.IHD.dose.mean - qnorm(0.975)*meta.IHD.dose.SE

meta.IHD.dose.upper95 <- meta.IHD.dose.mean + qnorm(0.975)*meta.IHD.dose.SE

pval.IHD.dose <- 1-pnorm(meta.IHD.dose.mean/meta.IHD.dose.SE)

cbind(meta.IHD.dose.mean,meta.IHD.dose.lower95,meta.IHD.dose.upper95,pval.IHD.dose)

################################################################################
#Now adjust for mean dose, adjusted to mean dose = 2.4 Gy, fitted to ln[ERR]   #
################################################################################
meta.IHD.dose.pos <- rma(yi = log(ERR), sei = Standard_deviation, mods = ~ Mean_dose_cen, data = meta.data.IHD.pos)

summary(meta.IHD.dose.pos)

str(meta.IHD.dose.pos)

meta.IHD.dose.pos.mean <- meta.IHD.dose.pos$b[1,1]

meta.IHD.dose.pos.SE <- meta.IHD.dose.pos$se[1]

meta.IHD.dose.pos.lower95 <- meta.IHD.dose.pos.mean - qnorm(0.975)*meta.IHD.dose.pos.SE

meta.IHD.dose.pos.upper95 <- meta.IHD.dose.pos.mean + qnorm(0.975)*meta.IHD.dose.pos.SE

pval.IHD.dose.pos <- pnorm(meta.IHD.dose.pos.mean/meta.IHD.dose.pos.SE)

cbind(exp(meta.IHD.dose.pos.mean),exp(meta.IHD.dose.pos.lower95),exp(meta.IHD.dose.pos.upper95),pval.IHD.dose.pos)

meta.IHD.dose.pos.adj <- meta.IHD.dose.pos$b[2,1]

meta.IHD.dose.pos.adj.SE <- meta.IHD.dose.pos$se[2]

meta.IHD.dose.pos.adj.lower95 <- meta.IHD.dose.pos.adj - qnorm(0.975)*meta.IHD.dose.pos.adj.SE

meta.IHD.dose.pos.adj.upper95 <- meta.IHD.dose.pos.adj + qnorm(0.975)*meta.IHD.dose.pos.adj.SE

pval.IHD.dose.pos.adj <- pnorm(meta.IHD.dose.pos.adj/meta.IHD.dose.pos.adj.SE)

cbind(meta.IHD.dose.pos.adj,meta.IHD.dose.pos.adj.lower95,meta.IHD.dose.pos.adj.upper95,pval.IHD.dose.pos.adj)

###########################################################################
#Now adjust for all age at exposure and radiation dose rate               #
###########################################################################

####################################
#Model adjusting for exposure age  #
####################################

meta.IHD.age <- rma(yi = ERR, sei = Standard_deviation, mods = ~ factor(Age_exposure_range), data = meta.data, subset = (Code == 2))

summary(meta.IHD.age)

str(meta.IHD.age)

#Model separately for childhood and young adult exposure
meta.IHD.childhood.young.adult <- rma(yi = ERR, sei = Standard_deviation, data = meta.data, subset = (Code == 2) & ((Age_exposure_range == "Childhood") | (Age_exposure_range == "Young adult")))

summary(meta.IHD.childhood.young.adult)

str(meta.IHD.childhood.young.adult)

meta.IHD.childhood.young.adult.mean <- meta.IHD.childhood.young.adult$b[1,1]

meta.IHD.childhood.young.adult.SE <- meta.IHD.childhood.young.adult$se

meta.IHD.childhood.young.adult.lower95 <- meta.IHD.childhood.young.adult.mean - qnorm(0.975)*meta.IHD.childhood.young.adult.SE

meta.IHD.childhood.young.adult.upper95 <- meta.IHD.childhood.young.adult.mean + qnorm(0.975)*meta.IHD.childhood.young.adult.SE

pval.IHD.childhood.young.adult <- 1-pnorm(meta.IHD.childhood.young.adult.mean/meta.IHD.childhood.young.adult.SE)

cbind(meta.IHD.childhood.young.adult.mean,meta.IHD.childhood.young.adult.lower95,meta.IHD.childhood.young.adult.upper95,pval.IHD.childhood.young.adult)

#Model separately for old adult and (all age) adult exposure
meta.IHD.older.adult <- rma(yi = ERR, sei = Standard_deviation, data = meta.data, subset = (Code == 2) & ((Age_exposure_range == "Adult") | (Age_exposure_range == "Old adult")))

summary(meta.IHD.older.adult)

str(meta.IHD.older.adult)

meta.IHD.older.adult.mean <- meta.IHD.older.adult$b[1,1]

meta.IHD.older.adult.SE <- meta.IHD.older.adult$se

meta.IHD.older.adult.lower95 <- meta.IHD.older.adult.mean - qnorm(0.975)*meta.IHD.older.adult.SE

meta.IHD.older.adult.upper95 <- meta.IHD.older.adult.mean + qnorm(0.975)*meta.IHD.older.adult.SE

pval.IHD.older.adult <- 1-pnorm(meta.IHD.older.adult.mean/meta.IHD.older.adult.SE)

cbind(meta.IHD.older.adult.mean,meta.IHD.older.adult.lower95,meta.IHD.older.adult.upper95,pval.IHD.older.adult)

#Model separately for all age exposure
meta.IHD.all.age <- rma(yi = ERR, sei = Standard_deviation, data = meta.data, subset = (Code == 2) & (Age_exposure_range == "All ages"))

summary(meta.IHD.all.age)

str(meta.IHD.all.age)

meta.IHD.all.age.mean <- meta.IHD.all.age$b[1,1]

meta.IHD.all.age.SE <- meta.IHD.all.age$se

meta.IHD.all.age.lower95 <- meta.IHD.all.age.mean - qnorm(0.975)*meta.IHD.all.age.SE

meta.IHD.all.age.upper95 <- meta.IHD.all.age.mean + qnorm(0.975)*meta.IHD.all.age.SE

pval.IHD.all.age <- 1-pnorm(meta.IHD.all.age.mean/meta.IHD.all.age.SE)

cbind(meta.IHD.all.age.mean,meta.IHD.all.age.lower95,meta.IHD.all.age.upper95,pval.IHD.all.age)

#Forest plot
dev.off()

forestplot(mean= c(meta.IHD.childhood.young.adult.mean,meta.IHD.older.adult.mean,meta.IHD.all.age.mean), lower=c(meta.IHD.childhood.young.adult.lower95,meta.IHD.older.adult.lower95,meta.IHD.all.age.lower95), upper=c(meta.IHD.childhood.young.adult.upper95,meta.IHD.older.adult.upper95,meta.IHD.all.age.upper95), labeltext=c("Childhood/young adult exposure","Older adult exposure","All age exposure"),boxsize=0.05,xticks=c(0.0,0.1,0.2,0.3,0.4,0.5,0.6),clip=c(0.0,0.6),txt_gp=fpTxtGp(label=gpar(cex=1.0),xlab=gpar(cex=1.0),ticks=gpar(cex=0.75)), xlab="ERR / Gy", vertices = TRUE)

###########################################
#Model adjusting for radiation dose rate  #
###########################################

meta.IHD.frac <- rma(yi = ERR, sei = Standard_deviation, mods = ~ factor(Radiation_type), data = meta.data, subset = (Code == 2))

summary(meta.IHD.age)

str(meta.IHD.age)

#Model separately for acute high dose rate exposure
meta.IHD.acute.high <- rma(yi = ERR, sei = Standard_deviation, data = meta.data, subset = (Code == 2) & (Radiation_type == "Acute high dose rate"))

summary(meta.IHD.acute.high)

str(meta.IHD.acute.high)

meta.IHD.acute.high.mean <- meta.IHD.acute.high$b[1,1]

meta.IHD.acute.high.SE <- meta.IHD.acute.high$se

meta.IHD.acute.high.lower95 <- meta.IHD.acute.high.mean - qnorm(0.975)*meta.IHD.acute.high.SE

meta.IHD.acute.high.upper95 <- meta.IHD.acute.high.mean + qnorm(0.975)*meta.IHD.acute.high.SE

pval.IHD.acute.high <- 1-pnorm(meta.IHD.acute.high.mean/meta.IHD.acute.high.SE)

cbind(meta.IHD.acute.high.mean,meta.IHD.acute.high.lower95,meta.IHD.acute.high.upper95,pval.IHD.acute.high)

#Model separately for acute high dose rate fractionated exposure
meta.IHD.acute.high.fraction <- rma(yi = ERR, sei = Standard_deviation, data = meta.data, subset = (Code == 2) & (Radiation_type == "Acute high dose rate fractionated"))

summary(meta.IHD.acute.high.fraction)

str(meta.IHD.acute.high.fraction)

meta.IHD.acute.high.fraction.mean <- meta.IHD.acute.high.fraction$b[1,1]

meta.IHD.acute.high.fraction.SE <- meta.IHD.acute.high.fraction$se

meta.IHD.acute.high.fraction.lower95 <- meta.IHD.acute.high.fraction.mean - qnorm(0.975)*meta.IHD.acute.high.fraction.SE

meta.IHD.acute.high.fraction.upper95 <- meta.IHD.acute.high.fraction.mean + qnorm(0.975)*meta.IHD.acute.high.fraction.SE

pval.IHD.acute.high.fraction <- 1-pnorm(meta.IHD.acute.high.fraction.mean/meta.IHD.acute.high.fraction.SE)

cbind(meta.IHD.acute.high.fraction.mean,meta.IHD.acute.high.fraction.lower95,meta.IHD.acute.high.fraction.upper95,pval.IHD.acute.high.fraction)

#Model separately for low dose rate exposure
meta.IHD.low.dose.rate <- rma(yi = ERR, sei = Standard_deviation, data = meta.data, subset = (Code == 2) & (Radiation_type == "Low dose rate"))

summary(meta.IHD.low.dose.rate)

str(meta.IHD.low.dose.rate)

meta.IHD.low.dose.rate.mean <- meta.IHD.low.dose.rate$b[1,1]

meta.IHD.low.dose.rate.SE <- meta.IHD.low.dose.rate$se

meta.IHD.low.dose.rate.lower95 <- meta.IHD.low.dose.rate.mean - qnorm(0.975)*meta.IHD.low.dose.rate.SE

meta.IHD.low.dose.rate.upper95 <- meta.IHD.low.dose.rate.mean + qnorm(0.975)*meta.IHD.low.dose.rate.SE

pval.IHD.low.dose.rate <- 1-pnorm(meta.IHD.low.dose.rate.mean / meta.IHD.low.dose.rate.SE)

cbind(meta.IHD.low.dose.rate.mean,meta.IHD.low.dose.rate.lower95,meta.IHD.low.dose.rate.upper95,pval.IHD.low.dose.rate)

#Forest plot
dev.off()

forestplot(mean= c(meta.IHD.acute.high.mean,meta.IHD.acute.high.fraction.mean,meta.IHD.low.dose.rate.mean), lower=c(meta.IHD.acute.high.lower95,meta.IHD.acute.high.fraction.lower95,meta.IHD.low.dose.rate.lower95), upper=c(meta.IHD.acute.high.upper95,meta.IHD.acute.high.fraction.upper95,meta.IHD.low.dose.rate.upper95), labeltext=c("Acute high dose rate","Acute high dose rate fractionated","Low dose rate"),boxsize=0.05,xticks=c(0.0,0.1,0.2,0.3,0.4,0.5,0.6),clip=c(0.0,0.6),txt_gp=fpTxtGp(label=gpar(cex=1.0),xlab=gpar(cex=1.0),ticks=gpar(cex=0.75)), xlab="ERR / Gy", vertices = TRUE)

#Save workspace image
save.image("Meta analysis of ischemic heart disease data.RData")

#quit
q()
