# Supplementary material for: Data taken from the review article “Radiation and circulatory disease” and used in the associated meta-analysis
Source: Data Brief. 2016 Nov 9;9:1024–7. doi: 10.1016/j.dib.2016.11.016 (PMC5123126; doi:10.1016/j.dib.2016.11.016)
Supplement: Supplementary file 2 — Supplementary material [file mmc2.zip › Mulrooney heart data.csv]

Endpoint	ERR	Dose	variance
1	0	0	0
1	-0.1	2.5	0.041650843
1	0.3	10	0.210857395
1	1.2	25	0.287000343
1	3.5	40	1.317858719
2	0	0	0
2	-0.3	2.5	0.065079443
2	-0.4	10	0.374857591
2	1.4	25	0.890937573
2	2.6	40	1.626986073
3	0	0	0
3	-0.3	2.5	0.031888927
3	0.9	10	0.585714986
3	1.2	25	0.439937034
3	3.8	40	1.968653148
4	0	0	0
4	-0.4	2.5	0.023428599
4	0.4	10	0.314984504
4	2.3	25	0.585714986
4	4.5	40	1.69271631
