# Supplementary material for: Data taken from the review article “Radiation and circulatory disease” and used in the associated meta-analysis
Source: Data Brief. 2016 Nov 9;9:1024–7. doi: 10.1016/j.dib.2016.11.016 (PMC5123126; doi:10.1016/j.dib.2016.11.016)
Supplement: Supplementary file 2 — Supplementary material [file mmc2.zip › Mulrooney heart data.xlsx]

## Sheet: Mulrooney data
Endpoint	ERR	Dose	variance
1	0	0	0
1	-0.1	2.5	0.0416508
1	0.3	10	0.210857
1	1.2	25	0.287
1	3.5	40	1.31786
2	0	0	0
2	-0.3	2.5	0.0650794
2	-0.4	10	0.374858
2	1.4	25	0.890938
2	2.6	40	1.62699
3	0	0	0
3	-0.3	2.5	0.0318889
3	0.9	10	0.585715
3	1.2	25	0.439937
3	3.8	40	1.96865
4	0	0	0
4	-0.4	2.5	0.0234286
4	0.4	10	0.314985
4	2.3	25	0.585715
4	4.5	40	1.69272
