# Supplementary material for: Data taken from the review article “Radiation and circulatory disease” and used in the associated meta-analysis
Source: Data Brief. 2016 Nov 9;9:1024–7. doi: 10.1016/j.dib.2016.11.016 (PMC5123126; doi:10.1016/j.dib.2016.11.016)
Supplement: Supplementary file 2 — Supplementary material [file mmc2.zip › Mut Res Reviews data.csv]

Code	Disease	Study_reference	Group	Author	Year	ERR	Lower_95_CI	Upper_95_CI	Standard_deviation	Age_exposure_range	Radiation_type	Mean_dose
1	Ischemic heart disease (ICD10 I20-I25)	Yamada et al (Radiat Res 2004 161 622-32) ischaemic heart disease	Ischemic heart disease (all occupational, environmental, RT+medical, 5 year lag when possible)	Yamada	2004	0.05	-0.05	0.16	0.053572413	All ages	Acute high dose rate	0.1
1	Ischemic heart disease (ICD10 I20-I25)	Ivanov et al (Health Phys 90, 199-207 2006) ischemic heart disease (ICD10 I20-I25)	Ischemic heart disease (all occupational, environmental, RT+medical, 5 year lag when possible)	Ivanov	2006	0.41	0.05	0.78	0.186227912	Adult	Low dose rate	0.109
1	Ischemic heart disease (ICD10 I20-I25)	Vrijheid et al (Int J Epidemiol 2007 36 1126-35) ischaemic heart disease	Ischemic heart disease (all occupational, environmental, RT+medical, 5 year lag when possible)	Vrijheid	2007	-0.01	-0.59	0.69	0.326536612	Adult	Low dose rate	0.0207
1	Ischemic heart disease (ICD10 I20-I25)	Muirhead et al. NRRW 3rd analysis Br J Cancer 2009 100 206-12 ischaemic heart disease mortality	Ischemic heart disease (all occupational, environmental, RT+medical, 5 year lag when possible)	Muirhead	2009	0.259	-0.05	0.61	0.168370441	Adult	Low dose rate	0.0249
1	Ischemic heart disease (ICD10 I20-I25)	Mulrooney et al Br Med J 2009 339 b4606 myocardial infarction	Ischemic heart disease (all occupational, environmental, RT+medical, 5 year lag when possible)	Mulrooney	2009	0.062178536	0.04045916	0.083897912	0.011081518	Childhood	Acute high dose rate fractionated	11.1
1	Ischemic heart disease (ICD10 I20-I25)	Lane et al Radiat Res 2010 174 773-85 (Eldorado uranium miners) ischemic heart disease	Ischemic heart disease (all occupational, environmental, RT+medical, 5 year lag when possible)	Lane	2010	0.15	-0.14	0.58	0.183676844	Adult	Low dose rate	0.0522
1	Ischemic heart disease (ICD10 I20-I25)	Laurent et al. French nuclear workers Int Arch Occup Environ Health 2010 83 935-44 ischaemic heart disease mortality	Ischemic heart disease (all occupational, environmental, RT+medical, 5 year lag when possible)	Laurent	2010	4.1	-4.241014463	15.53910555	5.046041705	Adult	Low dose rate	0.0215
1	Ischemic heart disease (ICD10 I20-I25)	Shimizu et al (Br Med J 2010 340 b5349) ischaemic heart disease mortality (underlying cause of death) (ICD9 410-414)	Ischemic heart disease (all occupational, environmental, RT+medical, 5 year lag when possible)	Shimizu	2010	0.02	-0.1	0.15	0.063776682	All ages	Acute high dose rate	0.1
1	Ischemic heart disease (ICD10 I20-I25)	Reanalysis of US peptic ulcer data by Little et al IJROBP 2012 84 1101-9, IHD mortality, heart dose	Ischemic heart disease (all occupational, environmental, RT+medical, 5 year lag when possible)	Little	2012	0.102	0.039	0.174	0.034439408	Adult	Acute high dose rate fractionated	1.01
1	Ischemic heart disease (ICD10 I20-I25)	Darby et al NEJM 2013 368 987-98 Nordic breast cancer case-control study, IHD (ICD10 I20-I25), EQD2 heart dose	Ischemic heart disease (all occupational, environmental, RT+medical, 5 year lag when possible)	Darby	2013	0.084	0.036	0.159	0.031378128	Old adult	Acute high dose rate fractionated	3.9
1	Ischemic heart disease (ICD10 I20-I25)	Techa River Study (Krestinina et al Radiat Environ Biophys 2013 52 47-57), ischemic heart disease mortality (ICD9 410-414), lag 5 years	Ischemic heart disease (all occupational, environmental, RT+medical, 5 year lag when possible)	Krestinina	2013	0.26	-0.22	0.81	0.26275993	All ages	Low dose rate	0.035
1	Ischemic heart disease (ICD10 I20-I25)	Kreuzer et al Radiat Environ Biophys 2013 52 37-46 ischemic heart disease	Ischemic heart disease (all occupational, environmental, RT+medical, 5 year lag when possible)	Kreuzer	2013	-0.03	-0.38	0.32	0.17857471	Adult	Low dose rate	0.047
1	Ischemic heart disease (ICD10 I20-I25)	Zablotska et al Am J Epidemiol 2014 179 120-31 ischemic heart disease mortality, 5 year lag	Ischemic heart disease (all occupational, environmental, RT+medical, 5 year lag when possible)	Zablotska	2014	0.011	-0.04	0.075	0.029337274	All ages	Acute high dose rate fractionated	0.79
1	Ischemic heart disease (ICD10 I20-I25)	Azizova et al Br J Radiol 2015 88 20150169 updated analysis of ischemic heart disease, morbidity, 5 year lag	Ischemic heart disease (all occupational, environmental, RT+medical, 5 year lag when possible)	Azizova	2015	0.14	0.08	0.21	0.033163875	Adult	Low dose rate	0.51
1	Ischemic heart disease (ICD10 I20-I25)	Little et al Eur J Epidemiol 2016 31 287-309 ischemic heart disease mortality	Ischemic heart disease (all occupational, environmental, RT+medical, 5 year lag when possible)	Little	2016	-0.077	-0.13	-0.012	0.030102594	All ages	Acute high dose rate fractionated	0.36
1	Ischemic heart disease (ICD10 I20-I25)	van Nimwegen et al J Clin Oncol 2016 34 235-43 heart disease, Netherlands HL case-control study	Ischemic heart disease (all occupational, environmental, RT+medical, 5 year lag when possible)	van Nimwegen	2016	0.07402	0.033	0.148	0.029337274	Young adult	Acute high dose rate fractionated	20.4
2	Ischemic heart disease (ICD10 I20-I25)	Yamada et al (Radiat Res 2004 161 622-32) ischaemic heart disease	Ischemic heart disease (all occupational, environmental, RT+medical, 5 year lag when possible, <0.5 Gy in fluoroscopy cohorts)	Yamada	2004	0.05	-0.05	0.16	0.053572413	All ages	Acute high dose rate	0.1
2	Ischemic heart disease (ICD10 I20-I25)	Ivanov et al (Health Phys 90, 199-207 2006) ischemic heart disease (ICD10 I20-I25)	Ischemic heart disease (all occupational, environmental, RT+medical, 5 year lag when possible, <0.5 Gy in fluoroscopy cohorts)	Ivanov	2006	0.41	0.05	0.78	0.186227912	Adult	Low dose rate	0.109
2	Ischemic heart disease (ICD10 I20-I25)	Vrijheid et al (Int J Epidemiol 2007 36 1126-35) ischaemic heart disease	Ischemic heart disease (all occupational, environmental, RT+medical, 5 year lag when possible, <0.5 Gy in fluoroscopy cohorts)	Vrijheid	2007	-0.01	-0.59	0.69	0.326536612	Adult	Low dose rate	0.0207
2	Ischemic heart disease (ICD10 I20-I25)	Muirhead et al. NRRW 3rd analysis Br J Cancer 2009 100 206-12 ischaemic heart disease mortality	Ischemic heart disease (all occupational, environmental, RT+medical, 5 year lag when possible, <0.5 Gy in fluoroscopy cohorts)	Muirhead	2009	0.259	-0.05	0.61	0.168370441	Adult	Low dose rate	0.0249
2	Ischemic heart disease (ICD10 I20-I25)	Mulrooney et al Br Med J 2009 339 b4606 myocardial infarction	Ischemic heart disease (all occupational, environmental, RT+medical, 5 year lag when possible, <0.5 Gy in fluoroscopy cohorts)	Mulrooney	2009	0.062178536	0.04045916	0.083897912	0.011081518	Childhood	Acute high dose rate fractionated	11.1
2	Ischemic heart disease (ICD10 I20-I25)	Lane et al Radiat Res 2010 174 773-85 (Eldorado uranium miners) ischemic heart disease	Ischemic heart disease (all occupational, environmental, RT+medical, 5 year lag when possible, <0.5 Gy in fluoroscopy cohorts)	Lane	2010	0.15	-0.14	0.58	0.183676844	Adult	Low dose rate	0.0522
2	Ischemic heart disease (ICD10 I20-I25)	Laurent et al. French nuclear workers Int Arch Occup Environ Health 2010 83 935-44 ischaemic heart disease mortality	Ischemic heart disease (all occupational, environmental, RT+medical, 5 year lag when possible, <0.5 Gy in fluoroscopy cohorts)	Laurent	2010	4.1	-4.241014463	15.53910555	5.046041705	Adult	Low dose rate	0.0215
2	Ischemic heart disease (ICD10 I20-I25)	Shimizu et al (Br Med J 2010 340 b5349) ischaemic heart disease mortality (underlying cause of death) (ICD9 410-414)	Ischemic heart disease (all occupational, environmental, RT+medical, 5 year lag when possible, <0.5 Gy in fluoroscopy cohorts)	Shimizu	2010	0.02	-0.1	0.15	0.063776682	All ages	Acute high dose rate	0.1
2	Ischemic heart disease (ICD10 I20-I25)	Reanalysis of US peptic ulcer data by Little et al IJROBP 2012 84 1101-9, IHD mortality, heart dose	Ischemic heart disease (all occupational, environmental, RT+medical, 5 year lag when possible, <0.5 Gy in fluoroscopy cohorts)	Little	2012	0.102	0.039	0.174	0.034439408	Adult	Acute high dose rate fractionated	1.01
2	Ischemic heart disease (ICD10 I20-I25)	Darby et al NEJM 2013 368 987-98 Nordic breast cancer case-control study, IHD (ICD10 I20-I25), EQD2 heart dose	Ischemic heart disease (all occupational, environmental, RT+medical, 5 year lag when possible, <0.5 Gy in fluoroscopy cohorts)	Darby	2013	0.084	0.036	0.159	0.031378128	Old adult	Acute high dose rate fractionated	3.9
2	Ischemic heart disease (ICD10 I20-I25)	Techa River Study (Krestinina et al Radiat Environ Biophys 2013 52 47-57), ischemic heart disease mortality (ICD9 410-414), lag 5 years	Ischemic heart disease (all occupational, environmental, RT+medical, 5 year lag when possible, <0.5 Gy in fluoroscopy cohorts)	Krestinina	2013	0.26	-0.22	0.81	0.26275993	All ages	Low dose rate	0.035
2	Ischemic heart disease (ICD10 I20-I25)	Kreuzer et al Radiat Environ Biophys 2013 52 37-46 ischemic heart disease	Ischemic heart disease (all occupational, environmental, RT+medical, 5 year lag when possible, <0.5 Gy in fluoroscopy cohorts)	Kreuzer	2013	-0.03	-0.38	0.32	0.17857471	Adult	Low dose rate	0.047
2	Ischemic heart disease (ICD10 I20-I25)	Zablotska et al Am J Epidemiol 2014 179 120-31 ischemic heart disease mortality, 10 year lag, <0.5 Gy	Ischemic heart disease (all occupational, environmental, RT+medical, 5 year lag when possible, <0.5 Gy in fluoroscopy cohorts)	Zablotska	2014	0.149	-0.284	0.67	0.243371819	All ages	Acute high dose rate fractionated	0.79
2	Ischemic heart disease (ICD10 I20-I25)	Azizova et al Br J Radiol 2015 88 20150169 updated analysis of ischemic heart disease, morbidity, 5 year lag	Ischemic heart disease (all occupational, environmental, RT+medical, 5 year lag when possible, <0.5 Gy in fluoroscopy cohorts)	Azizova	2015	0.14	0.08	0.21	0.033163875	Adult	Low dose rate	0.51
2	Ischemic heart disease (ICD10 I20-I25)	Little et al Eur J Epidemiol 2016 31 287-309 ischemic heart disease mortality < 0.5 Gy	Ischemic heart disease (all occupational, environmental, RT+medical, 5 year lag when possible, <0.5 Gy in fluoroscopy cohorts)	Little	2016	0.465	-0.032	1.034	0.271943773	All ages	Acute high dose rate fractionated	0.36
2	Ischemic heart disease (ICD10 I20-I25)	van Nimwegen et al J Clin Oncol 2016 34 235-43 heart disease, Netherlands HL case-control study	Ischemic heart disease (all occupational, environmental, RT+medical, 5 year lag when possible, <0.5 Gy in fluoroscopy cohorts)	van Nimwegen	2016	0.07402	0.033	0.148	0.029337274	Young adult	Acute high dose rate fractionated	20.4
3	Ischemic heart disease (ICD10 I20-I25)	Yamada et al (Radiat Res 2004 161 622-32) ischaemic heart disease	Ischemic heart disease (all occupational, environmental, RT+medical, 5 year lag when possible, Mayak mortality rather than morbidity)	Yamada	2004	0.05	-0.05	0.16	0.053572413	All ages	Acute high dose rate	0.1
3	Ischemic heart disease (ICD10 I20-I25)	Ivanov et al (Health Phys 90, 199-207 2006) ischemic heart disease (ICD10 I20-I25)	Ischemic heart disease (all occupational, environmental, RT+medical, 5 year lag when possible, Mayak mortality rather than morbidity)	Ivanov	2006	0.41	0.05	0.78	0.186227912	Adult	Low dose rate	0.109
3	Ischemic heart disease (ICD10 I20-I25)	Vrijheid et al (Int J Epidemiol 2007 36 1126-35) ischaemic heart disease	Ischemic heart disease (all occupational, environmental, RT+medical, 5 year lag when possible, Mayak mortality rather than morbidity)	Vrijheid	2007	-0.01	-0.59	0.69	0.326536612	Adult	Low dose rate	0.0207
3	Ischemic heart disease (ICD10 I20-I25)	Muirhead et al. NRRW 3rd analysis Br J Cancer 2009 100 206-12 ischaemic heart disease mortality	Ischemic heart disease (all occupational, environmental, RT+medical, 5 year lag when possible, Mayak mortality rather than morbidity)	Muirhead	2009	0.259	-0.05	0.61	0.168370441	Adult	Low dose rate	0.0249
3	Ischemic heart disease (ICD10 I20-I25)	Mulrooney et al Br Med J 2009 339 b4606 myocardial infarction	Ischemic heart disease (all occupational, environmental, RT+medical, 5 year lag when possible, Mayak mortality rather than morbidity)	Mulrooney	2009	0.062178536	0.04045916	0.083897912	0.011081518	Childhood	Acute high dose rate fractionated	11.1
3	Ischemic heart disease (ICD10 I20-I25)	Lane et al Radiat Res 2010 174 773-85 (Eldorado uranium miners) ischemic heart disease	Ischemic heart disease (all occupational, environmental, RT+medical, 5 year lag when possible, Mayak mortality rather than morbidity)	Lane	2010	0.15	-0.14	0.58	0.183676844	Adult	Low dose rate	0.0522
3	Ischemic heart disease (ICD10 I20-I25)	Laurent et al. French nuclear workers Int Arch Occup Environ Health 2010 83 935-44 ischaemic heart disease mortality	Ischemic heart disease (all occupational, environmental, RT+medical, 5 year lag when possible, Mayak mortality rather than morbidity)	Laurent	2010	4.1	-4.241014463	15.53910555	5.046041705	Adult	Low dose rate	0.0215
3	Ischemic heart disease (ICD10 I20-I25)	Shimizu et al (Br Med J 2010 340 b5349) ischaemic heart disease mortality (underlying cause of death) (ICD9 410-414)	Ischemic heart disease (all occupational, environmental, RT+medical, 5 year lag when possible, Mayak mortality rather than morbidity)	Shimizu	2010	0.02	-0.1	0.15	0.063776682	All ages	Acute high dose rate	0.1
3	Ischemic heart disease (ICD10 I20-I25)	Reanalysis of US peptic ulcer data by Little et al IJROBP 2012 84 1101-9, IHD mortality, heart dose	Ischemic heart disease (all occupational, environmental, RT+medical, 5 year lag when possible, Mayak mortality rather than morbidity)	Little	2012	0.102	0.039	0.174	0.034439408	Adult	Acute high dose rate fractionated	1.01
3	Ischemic heart disease (ICD10 I20-I25)	Darby et al NEJM 2013 368 987-98 Nordic breast cancer case-control study, IHD (ICD10 I20-I25), EQD2 heart dose	Ischemic heart disease (all occupational, environmental, RT+medical, 5 year lag when possible, Mayak mortality rather than morbidity)	Darby	2013	0.084	0.036	0.159	0.031378128	Old adult	Acute high dose rate fractionated	3.9
3	Ischemic heart disease (ICD10 I20-I25)	Techa River Study (Krestinina et al Radiat Environ Biophys 2013 52 47-57), ischemic heart disease mortality (ICD9 410-414), lag 5 years	Ischemic heart disease (all occupational, environmental, RT+medical, 5 year lag when possible, Mayak mortality rather than morbidity)	Krestinina	2013	0.26	-0.22	0.81	0.26275993	All ages	Low dose rate	0.035
3	Ischemic heart disease (ICD10 I20-I25)	Kreuzer et al Radiat Environ Biophys 2013 52 37-46 ischemic heart disease	Ischemic heart disease (all occupational, environmental, RT+medical, 5 year lag when possible, Mayak mortality rather than morbidity)	Kreuzer	2013	-0.03	-0.38	0.32	0.17857471	Adult	Low dose rate	0.047
3	Ischemic heart disease (ICD10 I20-I25)	Zablotska et al Am J Epidemiol 2014 179 120-31 ischemic heart disease mortality, 5 year lag	Ischemic heart disease (all occupational, environmental, RT+medical, 5 year lag when possible, Mayak mortality rather than morbidity)	Zablotska	2014	0.011	-0.04	0.075	0.029337274	All ages	Acute high dose rate fractionated	0.79
3	Ischemic heart disease (ICD10 I20-I25)	Azizova et al Br J Radiol 2015 88 20150169 updated analysis of ischemic heart disease, mortality, 5 year lag	Ischemic heart disease (all occupational, environmental, RT+medical, 5 year lag when possible, Mayak mortality rather than morbidity)	Azizova	2015	0.05	-0.01	0.13	0.035714942	Adult	Low dose rate	0.51
3	Ischemic heart disease (ICD10 I20-I25)	Little et al Eur J Epidemiol 2016 31 287-309 ischemic heart disease mortality	Ischemic heart disease (all occupational, environmental, RT+medical, 5 year lag when possible, Mayak mortality rather than morbidity)	Little	2016	-0.077	-0.13	-0.012	0.030102594	All ages	Acute high dose rate fractionated	0.36
3	Ischemic heart disease (ICD10 I20-I25)	van Nimwegen et al J Clin Oncol 2016 34 235-43 heart disease, Netherlands HL case-control study	Ischemic heart disease (all occupational, environmental, RT+medical, 5 year lag when possible, Mayak mortality rather than morbidity)	van Nimwegen	2016	0.07402	0.033	0.148	0.029337274	Young adult	Acute high dose rate fractionated	20.4
4	Ischemic heart disease (ICD10 I20-I25)	Yamada et al (Radiat Res 2004 161 622-32) ischaemic heart disease	Ischemic heart disease (all occupational, environmental, RT+medical, 5 year lag when possible, <0.5 Gy in fluoroscopy cohorts, Mayak mortality rather than morbidity)	Yamada	2004	0.05	-0.05	0.16	0.053572413	All ages	Acute high dose rate	0.1
4	Ischemic heart disease (ICD10 I20-I25)	Ivanov et al (Health Phys 90, 199-207 2006) ischemic heart disease (ICD10 I20-I25)	Ischemic heart disease (all occupational, environmental, RT+medical, 5 year lag when possible, <0.5 Gy in fluoroscopy cohorts, Mayak mortality rather than morbidity)	Ivanov	2006	0.41	0.05	0.78	0.186227912	Adult	Low dose rate	0.109
4	Ischemic heart disease (ICD10 I20-I25)	Vrijheid et al (Int J Epidemiol 2007 36 1126-35) ischaemic heart disease	Ischemic heart disease (all occupational, environmental, RT+medical, 5 year lag when possible, <0.5 Gy in fluoroscopy cohorts, Mayak mortality rather than morbidity)	Vrijheid	2007	-0.01	-0.59	0.69	0.326536612	Adult	Low dose rate	0.0207
4	Ischemic heart disease (ICD10 I20-I25)	Muirhead et al. NRRW 3rd analysis Br J Cancer 2009 100 206-12 ischaemic heart disease mortality	Ischemic heart disease (all occupational, environmental, RT+medical, 5 year lag when possible, <0.5 Gy in fluoroscopy cohorts, Mayak mortality rather than morbidity)	Muirhead	2009	0.259	-0.05	0.61	0.168370441	Adult	Low dose rate	0.0249
4	Ischemic heart disease (ICD10 I20-I25)	Mulrooney et al Br Med J 2009 339 b4606 myocardial infarction	Ischemic heart disease (all occupational, environmental, RT+medical, 5 year lag when possible, <0.5 Gy in fluoroscopy cohorts, Mayak mortality rather than morbidity)	Mulrooney	2009	0.062178536	0.04045916	0.083897912	0.011081518	Childhood	Acute high dose rate fractionated	11.1
4	Ischemic heart disease (ICD10 I20-I25)	Lane et al Radiat Res 2010 174 773-85 (Eldorado uranium miners) ischemic heart disease	Ischemic heart disease (all occupational, environmental, RT+medical, 5 year lag when possible, <0.5 Gy in fluoroscopy cohorts, Mayak mortality rather than morbidity)	Lane	2010	0.15	-0.14	0.58	0.183676844	Adult	Low dose rate	0.0522
4	Ischemic heart disease (ICD10 I20-I25)	Laurent et al. French nuclear workers Int Arch Occup Environ Health 2010 83 935-44 ischaemic heart disease mortality	Ischemic heart disease (all occupational, environmental, RT+medical, 5 year lag when possible, <0.5 Gy in fluoroscopy cohorts, Mayak mortality rather than morbidity)	Laurent	2010	4.1	-4.241014463	15.53910555	5.046041705	Adult	Low dose rate	0.0215
4	Ischemic heart disease (ICD10 I20-I25)	Shimizu et al (Br Med J 2010 340 b5349) ischaemic heart disease mortality (underlying cause of death) (ICD9 410-414)	Ischemic heart disease (all occupational, environmental, RT+medical, 5 year lag when possible, <0.5 Gy in fluoroscopy cohorts, Mayak mortality rather than morbidity)	Shimizu	2010	0.02	-0.1	0.15	0.063776682	All ages	Acute high dose rate	0.1
4	Ischemic heart disease (ICD10 I20-I25)	Reanalysis of US peptic ulcer data by Little et al IJROBP 2012 84 1101-9, IHD mortality, heart dose	Ischemic heart disease (all occupational, environmental, RT+medical, 5 year lag when possible, <0.5 Gy in fluoroscopy cohorts, Mayak mortality rather than morbidity)	Little	2012	0.102	0.039	0.174	0.034439408	Adult	Acute high dose rate fractionated	1.01
4	Ischemic heart disease (ICD10 I20-I25)	Darby et al NEJM 2013 368 987-98 Nordic breast cancer case-control study, IHD (ICD10 I20-I25), EQD2 heart dose	Ischemic heart disease (all occupational, environmental, RT+medical, 5 year lag when possible, <0.5 Gy in fluoroscopy cohorts, Mayak mortality rather than morbidity)	Darby	2013	0.084	0.036	0.159	0.031378128	Old adult	Acute high dose rate fractionated	3.9
4	Ischemic heart disease (ICD10 I20-I25)	Techa River Study (Krestinina et al Radiat Environ Biophys 2013 52 47-57), ischemic heart disease mortality (ICD9 410-414), lag 5 years	Ischemic heart disease (all occupational, environmental, RT+medical, 5 year lag when possible, <0.5 Gy in fluoroscopy cohorts, Mayak mortality rather than morbidity)	Krestinina	2013	0.26	-0.22	0.81	0.26275993	All ages	Low dose rate	0.035
4	Ischemic heart disease (ICD10 I20-I25)	Kreuzer et al Radiat Environ Biophys 2013 52 37-46 ischemic heart disease	Ischemic heart disease (all occupational, environmental, RT+medical, 5 year lag when possible, <0.5 Gy in fluoroscopy cohorts, Mayak mortality rather than morbidity)	Kreuzer	2013	-0.03	-0.38	0.32	0.17857471	Adult	Low dose rate	0.047
4	Ischemic heart disease (ICD10 I20-I25)	Zablotska et al Am J Epidemiol 2014 179 120-31 ischemic heart disease mortality, 10 year lag, <0.5 Gy	Ischemic heart disease (all occupational, environmental, RT+medical, 5 year lag when possible, <0.5 Gy in fluoroscopy cohorts, Mayak mortality rather than morbidity)	Zablotska	2014	0.149	-0.284	0.67	0.243371819	All ages	Acute high dose rate fractionated	0.79
4	Ischemic heart disease (ICD10 I20-I25)	Azizova et al Br J Radiol 2015 88 20150169 updated analysis of ischemic heart disease, mortality, 5 year lag	Ischemic heart disease (all occupational, environmental, RT+medical, 5 year lag when possible, <0.5 Gy in fluoroscopy cohorts, Mayak mortality rather than morbidity)	Azizova	2015	0.05	-0.01	0.13	0.035714942	Adult	Low dose rate	0.51
4	Ischemic heart disease (ICD10 I20-I25)	Little et al Eur J Epidemiol 2016 31 287-309 ischemic heart disease mortality < 0.5 Gy	Ischemic heart disease (all occupational, environmental, RT+medical, 5 year lag when possible, <0.5 Gy in fluoroscopy cohorts, Mayak mortality rather than morbidity)	Little	2016	0.465	-0.032	1.034	0.271943773	All ages	Acute high dose rate fractionated	0.36
4	Ischemic heart disease (ICD10 I20-I25)	van Nimwegen et al J Clin Oncol 2016 34 235-43 heart disease, Netherlands HL case-control study	Ischemic heart disease (all occupational, environmental, RT+medical, 5 year lag when possible, <0.5 Gy in fluoroscopy cohorts, Mayak mortality rather than morbidity)	van Nimwegen	2016	0.07402	0.033	0.148	0.029337274	Young adult	Acute high dose rate fractionated	20.4
5	Non-ischemic heart disease (ICD10 I26-I52)	Ivanov et al (Health Phys 90, 199-207 2006) other heart disease (ICD10 I30-I52)	Non-ischemic heart disease (all occupational, environmental, RT+medical, 5 year lag when possible)	Ivanov	2006	-0.26	-0.81	0.28	0.278066334	Adult	Low dose rate	0.109
5	Non-ischemic heart disease (ICD10 I26-I52)	Vrijheid et al (Int J Epidemiol 2007 36 1126-35) heart failure	Non-ischemic heart disease (all occupational, environmental, RT+medical, 5 year lag when possible)	Vrijheid	2007	-0.03	-0.03	4.91	2.520454477	Adult	Low dose rate	0.0207
5	Non-ischemic heart disease (ICD10 I26-I52)	Mulrooney et al Br Med J 2009 339 b4606 congestive heart failure	Non-ischemic heart disease (all occupational, environmental, RT+medical, 5 year lag when possible)	Mulrooney (congestive HF)	2009	0.083892431	0.062136692	0.10564817	0.011100071	Childhood	Acute high dose rate fractionated	11.1
5	Non-ischemic heart disease (ICD10 I26-I52)	Mulrooney et al Br Med J 2009 339 b4606 pericardial disease	Non-ischemic heart disease (all occupational, environmental, RT+medical, 5 year lag when possible)	Mulrooney (pericardial)	2009	0.091193895	0.06774031	0.114647479	0.011966334	Childhood	Acute high dose rate fractionated	11.1
5	Non-ischemic heart disease (ICD10 I26-I52)	Mulrooney et al Br Med J 2009 339 b4606 valvular disease	Non-ischemic heart disease (all occupational, environmental, RT+medical, 5 year lag when possible)	Mulrooney (valvular)	2009	0.109335862	0.091303081	0.127368642	0.009200567	Childhood	Acute high dose rate fractionated	11.1
5	Non-ischemic heart disease (ICD10 I26-I52)	Shimizu et al (Br Med J 2010 340 b5349) heart failure mortality (underlying cause of death) (ICD9 428)	Non-ischemic heart disease (all occupational, environmental, RT+medical, 5 year lag when possible)	Shimizu (heart failure)	2010	0.22	0.07	0.39	0.081634153	All ages	Acute high dose rate	0.1
5	Non-ischemic heart disease (ICD10 I26-I52)	Shimizu et al (Br Med J 2010 340 b5349) other heart disease mortality (underlying cause of death) (ICD9 390-392, 415-427, 429)	Non-ischemic heart disease (all occupational, environmental, RT+medical, 5 year lag when possible)	Shimizu (other heart)	2010	-0.01	-0.21	0.24	0.114798028	All ages	Acute high dose rate	0.1
5	Non-ischemic heart disease (ICD10 I26-I52)	Cutter et al JNCI 2015 107(4) djv008 valvular heart disease, Netherlands HL case-control study	Non-ischemic heart disease (all occupational, environmental, RT+medical, 5 year lag when possible)	Cutter	2015	0.1409	0.02396	1.013	0.252310759	Young adult	Acute high dose rate fractionated	30.7
5	Non-ischemic heart disease (ICD10 I26-I52)	Little et al Eur J Epidemiol 2016 31 287-309 heart disease excluding IHD mortality	Non-ischemic heart disease (all occupational, environmental, RT+medical, 5 year lag when possible)	Little	2016	0.013	-0.072	0.127	0.050766239	All ages	Acute high dose rate fractionated	0.36
6	Cerebrovascular disease (ICD10 I60-I69)	Yamada et al (Radiat Res 2004 161 622-32) stroke	Cerebrovascular disease (all occupational, environmental, RT+medical, 5 year lag when possible)	Yamada	2004	0.07	-0.08	0.24	0.081634153	All ages	Acute high dose rate	0.1
6	Cerebrovascular disease (ICD10 I60-I69)	Vrijheid et al (Int J Epidemiol 2007 36 1126-35) stroke	Cerebrovascular disease (all occupational, environmental, RT+medical, 5 year lag when possible)	Vrijheid	2007	0.88	-0.67	3.16	0.97705877	Adult	Low dose rate	0.0207
6	Cerebrovascular disease (ICD10 I60-I69)	Muirhead et al. NRRW 3rd analysis Br J Cancer 2009 100 206-12 cerebrovascular disease mortality	Cerebrovascular disease (all occupational, environmental, RT+medical, 5 year lag when possible)	Muirhead	2009	0.161	-0.42	0.91	0.339291949	Adult	Low dose rate	0.0249
6	Cerebrovascular disease (ICD10 I60-I69)	Lane et al Radiat Res 2010 174 773-85 (Eldorado uranium miners) stroke	Cerebrovascular disease (all occupational, environmental, RT+medical, 5 year lag when possible)	Lane	2010	-0.29	-0.29	0.27	0.285719536	Adult	Low dose rate	0.0522
6	Cerebrovascular disease (ICD10 I60-I69)	Laurent et al. French nuclear workers Int Arch Occup Environ Health 2010 83 935-44 stroke mortality	Cerebrovascular disease (all occupational, environmental, RT+medical, 5 year lag when possible)	Laurent	2010	17.4	-3.095064109	48.97669761	13.28385678	Adult	Low dose rate	0.0215
6	Cerebrovascular disease (ICD10 I60-I69)	Shimizu et al (Br Med J 2010 340 b5349) stroke mortality (underlying or contributed cause of death)	Cerebrovascular disease (all occupational, environmental, RT+medical, 5 year lag when possible)	Shimizu	2010	0.12	0.05	0.19	0.035714942	All ages	Acute high dose rate	0.1
6	Cerebrovascular disease (ICD10 I60-I69)	Kazakhstan nuclear weapons test study (Grosche et al Radiat Res 2011 176 660-9), 10 year lag, stroke (ICD9 430-438): exposed settlements only	Cerebrovascular disease (all occupational, environmental, RT+medical, 5 year lag when possible)	Grosche	2011	-0.06	-0.65	0.54	0.303577007	All ages	Low dose rate	0.09
6	Cerebrovascular disease (ICD10 I60-I69)	Reanalysis of US peptic ulcer data by Little et al IJROBP 2012 84 1101-9, cerebrovascular disease mortality, thyroid dose	Cerebrovascular disease (all occupational, environmental, RT+medical, 5 year lag when possible)	Little	2012	0.422	-1.455	3.039	1.146449638	Adult	Acute high dose rate fractionated	1.01
6	Cerebrovascular disease (ICD10 I60-I69)	Kreuzer et al Radiat Environ Biophys 2013 52 37-46 cerebrovascular disease	Cerebrovascular disease (all occupational, environmental, RT+medical, 5 year lag when possible)	Kreuzer	2013	0.44	-0.16	1.04	0.306128074	Adult	Low dose rate	0.047
6	Cerebrovascular disease (ICD10 I60-I69)	Moseeva et al Radiat Environ Biophys 2014 53 469-77 updated analysis of cerebrovascular disease, morbidity, 5 year lag	Cerebrovascular disease (all occupational, environmental, RT+medical, 5 year lag when possible)	Moseeva	2014	0.497	0.393	0.601	0.0530622	Adult	Low dose rate	0.5925
6	Cerebrovascular disease (ICD10 I60-I69)	Kashcheev et al (Health Phys 111, 192-197 2016) Chernobyl liquidators cerebrovascular disease (ICD10 I60-I69) morbidty	Cerebrovascular disease (all occupational, environmental, RT+medical, 5 year lag when possible)	Kashcheev	2016	0.45	0.28	0.62	0.086736288	Adult	Low dose rate	0.161
6	Cerebrovascular disease (ICD10 I60-I69)	Little et al Eur J Epidemiol 2016 31 287-309 cerebrovascular disease mortality, using thyroid dose	Cerebrovascular disease (all occupational, environmental, RT+medical, 5 year lag when possible)	Little	2016	0.132	-0.088	0.415	0.128318684	All ages	Acute high dose rate fractionated	0.2
7	Cerebrovascular disease (ICD10 I60-I69)	Yamada et al (Radiat Res 2004 161 622-32) stroke	Cerebrovascular disease (all occupational, environmental, RT+medical, 5 year lag when possible, <0.5 Gy in fluoroscopy cohorts)	Yamada	2004	0.07	-0.08	0.24	0.081634153	All ages	Acute high dose rate	0.1
7	Cerebrovascular disease (ICD10 I60-I69)	Vrijheid et al (Int J Epidemiol 2007 36 1126-35) stroke	Cerebrovascular disease (all occupational, environmental, RT+medical, 5 year lag when possible, <0.5 Gy in fluoroscopy cohorts)	Vrijheid	2007	0.88	-0.67	3.16	0.97705877	Adult	Low dose rate	0.0207
7	Cerebrovascular disease (ICD10 I60-I69)	Muirhead et al. NRRW 3rd analysis Br J Cancer 2009 100 206-12 cerebrovascular disease mortality	Cerebrovascular disease (all occupational, environmental, RT+medical, 5 year lag when possible, <0.5 Gy in fluoroscopy cohorts)	Muirhead	2009	0.161	-0.42	0.91	0.339291949	Adult	Low dose rate	0.0249
7	Cerebrovascular disease (ICD10 I60-I69)	Lane et al Radiat Res 2010 174 773-85 (Eldorado uranium miners) stroke	Cerebrovascular disease (all occupational, environmental, RT+medical, 5 year lag when possible, <0.5 Gy in fluoroscopy cohorts)	Lane	2010	-0.29	-0.29	0.27	0.285719536	Adult	Low dose rate	0.0522
7	Cerebrovascular disease (ICD10 I60-I69)	Laurent et al. French nuclear workers Int Arch Occup Environ Health 2010 83 935-44 stroke mortality	Cerebrovascular disease (all occupational, environmental, RT+medical, 5 year lag when possible, <0.5 Gy in fluoroscopy cohorts)	Laurent	2010	17.4	-3.095064109	48.97669761	13.28385678	Adult	Low dose rate	0.0215
7	Cerebrovascular disease (ICD10 I60-I69)	Shimizu et al (Br Med J 2010 340 b5349) stroke mortality (underlying or contributed cause of death)	Cerebrovascular disease (all occupational, environmental, RT+medical, 5 year lag when possible, <0.5 Gy in fluoroscopy cohorts)	Shimizu	2010	0.12	0.05	0.19	0.035714942	All ages	Acute high dose rate	0.1
7	Cerebrovascular disease (ICD10 I60-I69)	Kazakhstan nuclear weapons test study (Grosche et al Radiat Res 2011 176 660-9), 10 year lag, stroke (ICD9 430-438): exposed settlements only	Cerebrovascular disease (all occupational, environmental, RT+medical, 5 year lag when possible, <0.5 Gy in fluoroscopy cohorts)	Grosche	2011	-0.06	-0.65	0.54	0.303577007	All ages	Low dose rate	0.09
7	Cerebrovascular disease (ICD10 I60-I69)	Reanalysis of US peptic ulcer data by Little et al IJROBP 2012 84 1101-9, cerebrovascular disease mortality, thyroid dose	Cerebrovascular disease (all occupational, environmental, RT+medical, 5 year lag when possible, <0.5 Gy in fluoroscopy cohorts)	Little	2012	0.422	-1.455	3.039	1.146449638	Adult	Acute high dose rate fractionated	1.01
7	Cerebrovascular disease (ICD10 I60-I69)	Kreuzer et al Radiat Environ Biophys 2013 52 37-46 cerebrovascular disease	Cerebrovascular disease (all occupational, environmental, RT+medical, 5 year lag when possible, <0.5 Gy in fluoroscopy cohorts)	Kreuzer	2013	0.44	-0.16	1.04	0.306128074	Adult	Low dose rate	0.047
7	Cerebrovascular disease (ICD10 I60-I69)	Moseeva et al Radiat Environ Biophys 2014 53 469-77 updated analysis of cerebrovascular disease, morbidity, 5 year lag	Cerebrovascular disease (all occupational, environmental, RT+medical, 5 year lag when possible, <0.5 Gy in fluoroscopy cohorts)	Moseeva	2014	0.497	0.393	0.601	0.0530622	Adult	Low dose rate	0.5925
7	Cerebrovascular disease (ICD10 I60-I69)	Kashcheev et al (Health Phys 111, 192-197 2016) Chernobyl liquidators cerebrovascular disease (ICD10 I60-I69) morbidty	Cerebrovascular disease (all occupational, environmental, RT+medical, 5 year lag when possible, <0.5 Gy in fluoroscopy cohorts)	Kashcheev	2016	0.45	0.28	0.62	0.086736288	Adult	Low dose rate	0.161
7	Cerebrovascular disease (ICD10 I60-I69)	Little et al Eur J Epidemiol 2016 31 287-309 cerebrovascular disease mortality, using thyroid dose <0.5 Gy	Cerebrovascular disease (all occupational, environmental, RT+medical, 5 year lag when possible, <0.5 Gy in fluoroscopy cohorts)	Little	2016	0.343	-0.536	1.473	0.512509417	All ages	Acute high dose rate fractionated	0.2
8	Cerebrovascular disease (ICD10 I60-I69)	Yamada et al (Radiat Res 2004 161 622-32) stroke	Cerebrovascular disease (all occupational, environmental, RT+medical, 5 year lag when possible, Mayak mortality rather than morbidity data)	Yamada	2004	0.07	-0.08	0.24	0.081634153	All ages	Acute high dose rate	0.1
8	Cerebrovascular disease (ICD10 I60-I69)	Vrijheid et al (Int J Epidemiol 2007 36 1126-35) stroke	Cerebrovascular disease (all occupational, environmental, RT+medical, 5 year lag when possible, Mayak mortality rather than morbidity data)	Vrijheid	2007	0.88	-0.67	3.16	0.97705877	Adult	Low dose rate	0.0207
8	Cerebrovascular disease (ICD10 I60-I69)	Muirhead et al. NRRW 3rd analysis Br J Cancer 2009 100 206-12 cerebrovascular disease mortality	Cerebrovascular disease (all occupational, environmental, RT+medical, 5 year lag when possible, Mayak mortality rather than morbidity data)	Muirhead	2009	0.161	-0.42	0.91	0.339291949	Adult	Low dose rate	0.0249
8	Cerebrovascular disease (ICD10 I60-I69)	Lane et al Radiat Res 2010 174 773-85 (Eldorado uranium miners) stroke	Cerebrovascular disease (all occupational, environmental, RT+medical, 5 year lag when possible, Mayak mortality rather than morbidity data)	Lane	2010	-0.29	-0.29	0.27	0.285719536	Adult	Low dose rate	0.0522
8	Cerebrovascular disease (ICD10 I60-I69)	Laurent et al. French nuclear workers Int Arch Occup Environ Health 2010 83 935-44 stroke mortality	Cerebrovascular disease (all occupational, environmental, RT+medical, 5 year lag when possible, Mayak mortality rather than morbidity data)	Laurent	2010	17.4	-3.095064109	48.97669761	13.28385678	Adult	Low dose rate	0.0215
8	Cerebrovascular disease (ICD10 I60-I69)	Shimizu et al (Br Med J 2010 340 b5349) stroke mortality (underlying or contributed cause of death)	Cerebrovascular disease (all occupational, environmental, RT+medical, 5 year lag when possible, Mayak mortality rather than morbidity data)	Shimizu	2010	0.12	0.05	0.19	0.035714942	All ages	Acute high dose rate	0.1
8	Cerebrovascular disease (ICD10 I60-I69)	Kazakhstan nuclear weapons test study (Grosche et al Radiat Res 2011 176 660-9), 10 year lag, stroke (ICD9 430-438): exposed settlements only	Cerebrovascular disease (all occupational, environmental, RT+medical, 5 year lag when possible, Mayak mortality rather than morbidity data)	Grosche	2011	-0.06	-0.65	0.54	0.303577007	All ages	Low dose rate	0.09
8	Cerebrovascular disease (ICD10 I60-I69)	Reanalysis of US peptic ulcer data by Little et al IJROBP 2012 84 1101-9, cerebrovascular disease mortality, thyroid dose	Cerebrovascular disease (all occupational, environmental, RT+medical, 5 year lag when possible, Mayak mortality rather than morbidity data)	Little	2012	0.422	-1.455	3.039	1.146449638	Adult	Acute high dose rate fractionated	1.01
8	Cerebrovascular disease (ICD10 I60-I69)	Kreuzer et al Radiat Environ Biophys 2013 52 37-46 cerebrovascular disease	Cerebrovascular disease (all occupational, environmental, RT+medical, 5 year lag when possible, Mayak mortality rather than morbidity data)	Kreuzer	2013	0.44	-0.16	1.04	0.306128074	Adult	Low dose rate	0.047
8	Cerebrovascular disease (ICD10 I60-I69)	Moseeva et al Radiat Environ Biophys 2014 53 469-77 updated analysis of cerebrovascular disease, mortality, 5 year lag	Cerebrovascular disease (all occupational, environmental, RT+medical, 5 year lag when possible, Mayak mortality rather than morbidity data)	Moseeva	2014	0.057	-0.046	0.161	0.052807093	Adult	Low dose rate	0.5925
8	Cerebrovascular disease (ICD10 I60-I69)	Kashcheev et al (Health Phys 111, 192-197 2016) Chernobyl liquidators cerebrovascular disease (ICD10 I60-I69) morbidty	Cerebrovascular disease (all occupational, environmental, RT+medical, 5 year lag when possible, Mayak mortality rather than morbidity data)	Kashcheev	2016	0.45	0.28	0.62	0.086736288	Adult	Low dose rate	0.161
8	Cerebrovascular disease (ICD10 I60-I69)	Little et al Eur J Epidemiol 2016 31 287-309 cerebrovascular disease mortality, using thyroid dose	Cerebrovascular disease (all occupational, environmental, RT+medical, 5 year lag when possible, Mayak mortality rather than morbidity data)	Little	2016	0.132	-0.088	0.415	0.128318684	All ages	Acute high dose rate fractionated	0.2
9	Cerebrovascular disease (ICD10 I60-I69)	Yamada et al (Radiat Res 2004 161 622-32) stroke	Cerebrovascular disease (all occupational, environmental, RT+medical, 5 year lag when possible, <0.5 Gy in fluoroscopy cohorts, Mayak mortality rather than morbidity data)	Yamada	2004	0.07	-0.08	0.24	0.081634153	All ages	Acute high dose rate	0.1
9	Cerebrovascular disease (ICD10 I60-I69)	Vrijheid et al (Int J Epidemiol 2007 36 1126-35) stroke	Cerebrovascular disease (all occupational, environmental, RT+medical, 5 year lag when possible, <0.5 Gy in fluoroscopy cohorts, Mayak mortality rather than morbidity data)	Vrijheid	2007	0.88	-0.67	3.16	0.97705877	Adult	Low dose rate	0.0207
9	Cerebrovascular disease (ICD10 I60-I69)	Muirhead et al. NRRW 3rd analysis Br J Cancer 2009 100 206-12 cerebrovascular disease mortality	Cerebrovascular disease (all occupational, environmental, RT+medical, 5 year lag when possible, <0.5 Gy in fluoroscopy cohorts, Mayak mortality rather than morbidity data)	Muirhead	2009	0.161	-0.42	0.91	0.339291949	Adult	Low dose rate	0.0249
9	Cerebrovascular disease (ICD10 I60-I69)	Lane et al Radiat Res 2010 174 773-85 (Eldorado uranium miners) stroke	Cerebrovascular disease (all occupational, environmental, RT+medical, 5 year lag when possible, <0.5 Gy in fluoroscopy cohorts, Mayak mortality rather than morbidity data)	Lane	2010	-0.29	-0.29	0.27	0.285719536	Adult	Low dose rate	0.0522
9	Cerebrovascular disease (ICD10 I60-I69)	Laurent et al. French nuclear workers Int Arch Occup Environ Health 2010 83 935-44 stroke mortality	Cerebrovascular disease (all occupational, environmental, RT+medical, 5 year lag when possible, <0.5 Gy in fluoroscopy cohorts, Mayak mortality rather than morbidity data)	Laurent	2010	17.4	-3.095064109	48.97669761	13.28385678	Adult	Low dose rate	0.0215
9	Cerebrovascular disease (ICD10 I60-I69)	Shimizu et al (Br Med J 2010 340 b5349) stroke mortality (underlying or contributed cause of death)	Cerebrovascular disease (all occupational, environmental, RT+medical, 5 year lag when possible, <0.5 Gy in fluoroscopy cohorts, Mayak mortality rather than morbidity data)	Shimizu	2010	0.12	0.05	0.19	0.035714942	All ages	Acute high dose rate	0.1
9	Cerebrovascular disease (ICD10 I60-I69)	Kazakhstan nuclear weapons test study (Grosche et al Radiat Res 2011 176 660-9), 10 year lag, stroke (ICD9 430-438): exposed settlements only	Cerebrovascular disease (all occupational, environmental, RT+medical, 5 year lag when possible, <0.5 Gy in fluoroscopy cohorts, Mayak mortality rather than morbidity data)	Grosche	2011	-0.06	-0.65	0.54	0.303577007	All ages	Low dose rate	0.09
9	Cerebrovascular disease (ICD10 I60-I69)	Reanalysis of US peptic ulcer data by Little et al IJROBP 2012 84 1101-9, cerebrovascular disease mortality, thyroid dose	Cerebrovascular disease (all occupational, environmental, RT+medical, 5 year lag when possible, <0.5 Gy in fluoroscopy cohorts, Mayak mortality rather than morbidity data)	Little	2012	0.422	-1.455	3.039	1.146449638	Adult	Acute high dose rate fractionated	1.01
9	Cerebrovascular disease (ICD10 I60-I69)	Kreuzer et al Radiat Environ Biophys 2013 52 37-46 cerebrovascular disease	Cerebrovascular disease (all occupational, environmental, RT+medical, 5 year lag when possible, <0.5 Gy in fluoroscopy cohorts, Mayak mortality rather than morbidity data)	Kreuzer	2013	0.44	-0.16	1.04	0.306128074	Adult	Low dose rate	0.047
9	Cerebrovascular disease (ICD10 I60-I69)	Moseeva et al Radiat Environ Biophys 2014 53 469-77 updated analysis of cerebrovascular disease, mortality, 5 year lag	Cerebrovascular disease (all occupational, environmental, RT+medical, 5 year lag when possible, <0.5 Gy in fluoroscopy cohorts, Mayak mortality rather than morbidity data)	Moseeva	2014	0.057	-0.046	0.161	0.052807093	Adult	Low dose rate	0.5925
9	Cerebrovascular disease (ICD10 I60-I69)	Kashcheev et al (Health Phys 111, 192-197 2016) Chernobyl liquidators cerebrovascular disease (ICD10 I60-I69) morbidty	Cerebrovascular disease (all occupational, environmental, RT+medical, 5 year lag when possible, <0.5 Gy in fluoroscopy cohorts, Mayak mortality rather than morbidity data)	Kashcheev	2016	0.45	0.28	0.62	0.086736288	Adult	Low dose rate	0.161
9	Cerebrovascular disease (ICD10 I60-I69)	Little et al Eur J Epidemiol 2016 31 287-309 cerebrovascular disease mortality, using thyroid dose <0.5 Gy	Cerebrovascular disease (all occupational, environmental, RT+medical, 5 year lag when possible, <0.5 Gy in fluoroscopy cohorts, Mayak mortality rather than morbidity data)	Little	2016	0.343	-0.536	1.473	0.512509417	All ages	Acute high dose rate fractionated	0.2
10	All circulatory disease apart from heart and cerebrovascular disease (ICD10 I00-I19, I53-I59, I70-I99)	Yamada et al (Radiat Res 2004 161 622-32) aortic aneurysm	All circulatory disease apart from heart and cerebrovascular disease (all occupational, environmental, RT+medical, 5 year lag when possible)	Yamada (aortic aneurysm)	2004	0.02	-0.22	0.41	0.160717239	All ages	Acute high dose rate	0.1
10	All circulatory disease apart from heart and cerebrovascular disease (ICD10 I00-I19, I53-I59, I70-I99)	Yamada et al (Radiat Res 2004 161 622-32) hypertension incidence linear model	All circulatory disease apart from heart and cerebrovascular disease (all occupational, environmental, RT+medical, 5 year lag when possible)	Yamada (hypertension)	2004	0.05	-0.01	0.1	0.02806174	All ages	Acute high dose rate	0.1
10	All circulatory disease apart from heart and cerebrovascular disease (ICD10 I00-I19, I53-I59, I70-I99)	Yamada et al (Radiat Res 2004 161 622-32) hypertensive heart disease	All circulatory disease apart from heart and cerebrovascular disease (all occupational, environmental, RT+medical, 5 year lag when possible)	Yamada (hypertensive heart)	2004	-0.01	-0.09	0.09	0.045919211	All ages	Acute high dose rate	0.1
10	All circulatory disease apart from heart and cerebrovascular disease (ICD10 I00-I19, I53-I59, I70-I99)	Ivanov et al (Health Phys 90, 199-207 2006) diseases of arteries, arterioles and capillaries (ICD10 I70-I79)	All circulatory disease apart from heart and cerebrovascular disease (all occupational, environmental, RT+medical, 5 year lag when possible)	Ivanov (arteries/arterioles)	2006	0.47	-0.15	1.09	0.316332343	Adult	Low dose rate	0.109
10	All circulatory disease apart from heart and cerebrovascular disease (ICD10 I00-I19, I53-I59, I70-I99)	Ivanov et al (Health Phys 90, 199-207 2006) hypertension (ICD10 I10-I15)	All circulatory disease apart from heart and cerebrovascular disease (all occupational, environmental, RT+medical, 5 year lag when possible)	Ivanov (hypertension)	2006	0.26	-0.04	0.56	0.153064037	Adult	Low dose rate	0.109
10	All circulatory disease apart from heart and cerebrovascular disease (ICD10 I00-I19, I53-I59, I70-I99)	Ivanov et al (Health Phys 90, 199-207 2006) disease of veins, lymphatic vessels and lymph nodes (ICD10 I80-I89)	All circulatory disease apart from heart and cerebrovascular disease (all occupational, environmental, RT+medical, 5 year lag when possible)	Ivanov (veins/lymphatic)	2006	-0.26	-0.7	0.18	0.224493921	Adult	Low dose rate	0.109
10	All circulatory disease apart from heart and cerebrovascular disease (ICD10 I00-I19, I53-I59, I70-I99)	Shimizu et al (Br Med J 2010 340 b5349) circulatory disease other than heart disease or stroke mortality (underlying or contributed cause of death)	All circulatory disease apart from heart and cerebrovascular disease (all occupational, environmental, RT+medical, 5 year lag when possible)	Shimizu (other than heart, stroke)	2010	0.58	0.45	0.72	0.068878817	All ages	Acute high dose rate	0.1
10	All circulatory disease apart from heart and cerebrovascular disease (ICD10 I00-I19, I53-I59, I70-I99)	Little et al Eur J Epidemiol 2016 31 287-309 all circulatory apart from heart and cerebrovascular disease mortality	All circulatory disease apart from heart and cerebrovascular disease (all occupational, environmental, RT+medical, 5 year lag when possible)	Little	2016	0.015	-0.183	0.243	0.108675466	All ages	Acute high dose rate fractionated	0.36
11	All circulatory disease (ICD10 I00-I99)	Yamada et al (Radiat Res 2004 161 622-32) aortic aneurysm	All circulatory disease (all occupational, environmental, RT+medical, 5 year lag when possible)	Yamada (aortic aneurysm)	2004	0.02	-0.22	0.41	0.160717239	All ages	Acute high dose rate	0.1
11	All circulatory disease (ICD10 I00-I99)	Yamada et al (Radiat Res 2004 161 622-32) hypertension incidence linear model	All circulatory disease (all occupational, environmental, RT+medical, 5 year lag when possible)	Yamada (hypertension)	2004	0.05	-0.01	0.1	0.02806174	All ages	Acute high dose rate	0.1
11	All circulatory disease (ICD10 I00-I99)	Yamada et al (Radiat Res 2004 161 622-32) hypertensive heart disease	All circulatory disease (all occupational, environmental, RT+medical, 5 year lag when possible)	Yamada (hypertensive heart)	2004	-0.01	-0.09	0.09	0.045919211	All ages	Acute high dose rate	0.1
11	All circulatory disease (ICD10 I00-I99)	Yamada et al (Radiat Res 2004 161 622-32) ischaemic heart disease	All circulatory disease (all occupational, environmental, RT+medical, 5 year lag when possible)	Yamada (ischemic heart)	2004	0.05	-0.05	0.16	0.053572413	All ages	Acute high dose rate	0.1
11	All circulatory disease (ICD10 I00-I99)	Yamada et al (Radiat Res 2004 161 622-32) stroke	All circulatory disease (all occupational, environmental, RT+medical, 5 year lag when possible)	Yamada (stroke)	2004	0.07	-0.08	0.24	0.081634153	All ages	Acute high dose rate	0.1
11	All circulatory disease (ICD10 I00-I99)	Ivanov et al (Health Phys 90, 199-207 2006) diseases of arteries, arterioles and capillaries (ICD10 I70-I79)	All circulatory disease (all occupational, environmental, RT+medical, 5 year lag when possible)	Ivanov (arteries/arterioles)	2006	0.47	-0.15	1.09	0.316332343	Adult	Low dose rate	0.109
11	All circulatory disease (ICD10 I00-I99)	Ivanov et al (Health Phys 90, 199-207 2006) hypertension (ICD10 I10-I15)	All circulatory disease (all occupational, environmental, RT+medical, 5 year lag when possible)	Ivanov (hypertension)	2006	0.26	-0.04	0.56	0.153064037	Adult	Low dose rate	0.109
11	All circulatory disease (ICD10 I00-I99)	Ivanov et al (Health Phys 90, 199-207 2006) ischemic heart disease (ICD10 I20-I25)	All circulatory disease (all occupational, environmental, RT+medical, 5 year lag when possible)	Ivanov (IHD)	2006	0.41	0.05	0.78	0.186227912	Adult	Low dose rate	0.109
11	All circulatory disease (ICD10 I00-I99)	Ivanov et al (Health Phys 90, 199-207 2006) other heart disease (ICD10 I30-I52)	All circulatory disease (all occupational, environmental, RT+medical, 5 year lag when possible)	Ivanov (other heart)	2006	-0.26	-0.81	0.28	0.278066334	Adult	Low dose rate	0.109
11	All circulatory disease (ICD10 I00-I99)	Ivanov et al (Health Phys 90, 199-207 2006) disease of veins, lymphatic vessels and lymph nodes (ICD10 I80-I89)	All circulatory disease (all occupational, environmental, RT+medical, 5 year lag when possible)	Ivanov (veins/lymphatic)	2006	-0.26	-0.7	0.18	0.224493921	Adult	Low dose rate	0.109
11	All circulatory disease (ICD10 I00-I99)	Vrijheid et al (Int J Epidemiol 2007 36 1126-35) all circulatory	All circulatory disease (all occupational, environmental, RT+medical, 5 year lag when possible)	Vrijheid	2007	0.09	-0.43	0.7	0.288270603	Adult	Low dose rate	0.0207
11	All circulatory disease (ICD10 I00-I99)	Muirhead et al. NRRW 3rd analysis Br J Cancer 2009 100 206-12 all circulatory disease mortality	All circulatory disease (all occupational, environmental, RT+medical, 5 year lag when possible)	Muirhead	2009	0.251	-0.01	0.54	0.140308701	Adult	Low dose rate	0.0249
11	All circulatory disease (ICD10 I00-I99)	Mulrooney et al Br Med J 2009 339 b4606 congestive heart failure	All circulatory disease (all occupational, environmental, RT+medical, 5 year lag when possible)	Mulrooney (congestive HF)	2009	0.083892431	0.062136692	0.10564817	0.011100071	Childhood	Acute high dose rate fractionated	11.1
11	All circulatory disease (ICD10 I00-I99)	Mulrooney et al Br Med J 2009 339 b4606 myocardial infarction	All circulatory disease (all occupational, environmental, RT+medical, 5 year lag when possible)	Mulrooney (myocardial inf)	2009	0.062178536	0.04045916	0.083897912	0.011081518	Childhood	Acute high dose rate fractionated	11.1
11	All circulatory disease (ICD10 I00-I99)	Mulrooney et al Br Med J 2009 339 b4606 pericardial disease	All circulatory disease (all occupational, environmental, RT+medical, 5 year lag when possible)	Mulrooney (pericardial)	2009	0.091193895	0.06774031	0.114647479	0.011966334	Childhood	Acute high dose rate fractionated	11.1
11	All circulatory disease (ICD10 I00-I99)	Mulrooney et al Br Med J 2009 339 b4606 valvular disease	All circulatory disease (all occupational, environmental, RT+medical, 5 year lag when possible)	Mulrooney (valvular)	2009	0.109335862	0.091303081	0.127368642	0.009200567	Childhood	Acute high dose rate fractionated	11.1
11	All circulatory disease (ICD10 I00-I99)	Lane et al Radiat Res 2010 174 773-85 (Eldorado uranium miners) ischemic heart disease	All circulatory disease (all occupational, environmental, RT+medical, 5 year lag when possible)	Lane (ischemic heart)	2010	0.15	-0.14	0.58	0.183676844	Adult	Low dose rate	0.0522
11	All circulatory disease (ICD10 I00-I99)	Lane et al Radiat Res 2010 174 773-85 (Eldorado uranium miners) other circulatory disease	All circulatory disease (all occupational, environmental, RT+medical, 5 year lag when possible)	Lane (other circulatory)	2010	0.07	-0.33	0.77	0.35714942	Adult	Low dose rate	0.0522
11	All circulatory disease (ICD10 I00-I99)	Lane et al Radiat Res 2010 174 773-85 (Eldorado uranium miners) stroke	All circulatory disease (all occupational, environmental, RT+medical, 5 year lag when possible)	Lane (stroke)	2010	-0.29	-0.29	0.27	0.285719536	Adult	Low dose rate	0.0522
11	All circulatory disease (ICD10 I00-I99)	Laurent et al. French nuclear workers Int Arch Occup Environ Health 2010 83 935-44 all circulatory disease mortality	All circulatory disease (all occupational, environmental, RT+medical, 5 year lag when possible)	Laurent	2010	2.7	-3.257867474	10.32607037	3.465353942	Adult	Low dose rate	0.0215
11	All circulatory disease (ICD10 I00-I99)	Shimizu et al (Br Med J 2010 340 b5349) all circulatory disease mortality (underlying or contributed cause of death)	All circulatory disease (all occupational, environmental, RT+medical, 5 year lag when possible)	Shimizu	2010	0.15	0.1	0.2	0.025510673	All ages	Acute high dose rate	0.1
11	All circulatory disease (ICD10 I00-I99)	Tukenova et al J Clin Oncol 2010 29 1308-15 cardiac disease	All circulatory disease (all occupational, environmental, RT+medical, 5 year lag when possible)	Tukenova	2010	0.6	0.2	2.5	0.586745475	Childhood	Acute high dose rate fractionated	11.1
11	All circulatory disease (ICD10 I00-I99)	Kazakhstan nuclear weapons test study (Grosche et al Radiat Res 2011 176 660-9), 10 year lag, all circulatory disease (ICD9 390-459): exposed settlements only	All circulatory disease (all occupational, environmental, RT+medical, 5 year lag when possible)	Grosche	2011	0.02	-0.32	0.37	0.176023643	All ages	Low dose rate	0.09
11	All circulatory disease (ICD10 I00-I99)	Reanalysis of US peptic ulcer data by Little et al IJROBP 2012 84 1101-9, all circulatory disease mortality, heart dose	All circulatory disease (all occupational, environmental, RT+medical, 5 year lag when possible)	Little	2012	0.082	0.031	0.14	0.027806633	Adult	Acute high dose rate fractionated	1.01
11	All circulatory disease (ICD10 I00-I99)	Darby et al NEJM 2013 368 987-98 Nordic breast cancer case-control study, IHD (ICD10 I20-I25), EQD2 heart dose	All circulatory disease (all occupational, environmental, RT+medical, 5 year lag when possible)	Darby	2013	0.084	0.036	0.159	0.031378128	Old adult	Acute high dose rate fractionated	3.9
11	All circulatory disease (ICD10 I00-I99)	Techa River Study (Krestinina et al Radiat Environ Biophys 2013 52 47-57), all circulatory disease mortality (ICD9 390-459), lag 5 years	All circulatory disease (all occupational, environmental, RT+medical, 5 year lag when possible)	Krestinina	2013	0.18	-0.13	0.52	0.165819374	All ages	Low dose rate	0.035
11	All circulatory disease (ICD10 I00-I99)	Kreuzer et al Radiat Environ Biophys 2013 52 37-46 all circulatory disease	All circulatory disease (all occupational, environmental, RT+medical, 5 year lag when possible)	Kreuzer	2013	-0.13	-0.38	0.12	0.127553364	Adult	Low dose rate	0.047
11	All circulatory disease (ICD10 I00-I99)	Moseeva et al Radiat Environ Biophys 2014 53 469-77 updated analysis of cerebrovascular disease, morbidity, 5 year lag	All circulatory disease (all occupational, environmental, RT+medical, 5 year lag when possible)	Moseeva	2014	0.497	0.393	0.601	0.0530622	Adult	Low dose rate	0.5925
11	All circulatory disease (ICD10 I00-I99)	Zablotska et al Am J Epidemiol 2014 179 120-31 all circulatory disease mortality, 5 year lag	All circulatory disease (all occupational, environmental, RT+medical, 5 year lag when possible)	Zablotska	2014	0.024	-0.02	0.079	0.025255566	All ages	Acute high dose rate fractionated	0.79
11	All circulatory disease (ICD10 I00-I99)	Azizova et al Br J Radiol 2015 88 20150169 updated analysis of ischemic heart disease, morbidity, 5 year lag	All circulatory disease (all occupational, environmental, RT+medical, 5 year lag when possible)	Azizova	2015	0.14	0.08	0.21	0.033163875	Adult	Low dose rate	0.51
11	All circulatory disease (ICD10 I00-I99)	Cutter et al JNCI 2015 107(4) djv008 valvular heart disease, Netherlands HL case-control study	All circulatory disease (all occupational, environmental, RT+medical, 5 year lag when possible)	Cutter	2015	0.1409	0.02396	1.013	0.252310759	Young adult	Acute high dose rate fractionated	30.7
11	All circulatory disease (ICD10 I00-I99)	Kashcheev et al (Health Phys 111, 192-197 2016) Chernobyl liquidators cerebrovascular disease (ICD10 I60-I69) morbidty	All circulatory disease (all occupational, environmental, RT+medical, 5 year lag when possible)	Kashcheev (stroke)	2016	0.45	0.28	0.62	0.086736288	Adult	Low dose rate	0.161
11	All circulatory disease (ICD10 I00-I99)	Little et al Eur J Epidemiol 2016 31 287-309 all circulatory disease mortality	All circulatory disease (all occupational, environmental, RT+medical, 5 year lag when possible)	Little	2016	-0.023	-0.067	0.028	0.024235139	All ages	Acute high dose rate fractionated	0.36
11	All circulatory disease (ICD10 I00-I99)	van Nimwegen et al J Clin Oncol 2016 34 235-43 heart disease, Netherlands HL case-control study	All circulatory disease (all occupational, environmental, RT+medical, 5 year lag when possible)	van Nimwegen	2016	0.07402	0.033	0.148	0.029337274	Young adult	Acute high dose rate fractionated	20.4
12	All circulatory disease (ICD10 I00-I99)	Yamada et al (Radiat Res 2004 161 622-32) aortic aneurysm	All circulatory disease (all occupational, environmental, RT+medical, 5 year lag when possible, <0.5 Gy in fluoroscopy cohorts)	Yamada (aortic aneurysm)	2004	0.02	-0.22	0.41	0.160717239	All ages	Acute high dose rate	0.1
12	All circulatory disease (ICD10 I00-I99)	Yamada et al (Radiat Res 2004 161 622-32) hypertension incidence linear model	All circulatory disease (all occupational, environmental, RT+medical, 5 year lag when possible, <0.5 Gy in fluoroscopy cohorts)	Yamada (hypertension)	2004	0.05	-0.01	0.1	0.02806174	All ages	Acute high dose rate	0.1
12	All circulatory disease (ICD10 I00-I99)	Yamada et al (Radiat Res 2004 161 622-32) hypertensive heart disease	All circulatory disease (all occupational, environmental, RT+medical, 5 year lag when possible, <0.5 Gy in fluoroscopy cohorts)	Yamada (hypertensive heart)	2004	-0.01	-0.09	0.09	0.045919211	All ages	Acute high dose rate	0.1
12	All circulatory disease (ICD10 I00-I99)	Yamada et al (Radiat Res 2004 161 622-32) ischaemic heart disease	All circulatory disease (all occupational, environmental, RT+medical, 5 year lag when possible, <0.5 Gy in fluoroscopy cohorts)	Yamada (ischemic heart)	2004	0.05	-0.05	0.16	0.053572413	All ages	Acute high dose rate	0.1
12	All circulatory disease (ICD10 I00-I99)	Yamada et al (Radiat Res 2004 161 622-32) stroke	All circulatory disease (all occupational, environmental, RT+medical, 5 year lag when possible, <0.5 Gy in fluoroscopy cohorts)	Yamada (stroke)	2004	0.07	-0.08	0.24	0.081634153	All ages	Acute high dose rate	0.1
12	All circulatory disease (ICD10 I00-I99)	Ivanov et al (Health Phys 90, 199-207 2006) diseases of arteries, arterioles and capillaries (ICD10 I70-I79)	All circulatory disease (all occupational, environmental, RT+medical, 5 year lag when possible, <0.5 Gy in fluoroscopy cohorts)	Ivanov (arteries/arterioles)	2006	0.47	-0.15	1.09	0.316332343	Adult	Low dose rate	0.109
12	All circulatory disease (ICD10 I00-I99)	Ivanov et al (Health Phys 90, 199-207 2006) hypertension (ICD10 I10-I15)	All circulatory disease (all occupational, environmental, RT+medical, 5 year lag when possible, <0.5 Gy in fluoroscopy cohorts)	Ivanov (hypertension)	2006	0.26	-0.04	0.56	0.153064037	Adult	Low dose rate	0.109
12	All circulatory disease (ICD10 I00-I99)	Ivanov et al (Health Phys 90, 199-207 2006) ischemic heart disease (ICD10 I20-I25)	All circulatory disease (all occupational, environmental, RT+medical, 5 year lag when possible, <0.5 Gy in fluoroscopy cohorts)	Ivanov (IHD)	2006	0.41	0.05	0.78	0.186227912	Adult	Low dose rate	0.109
12	All circulatory disease (ICD10 I00-I99)	Ivanov et al (Health Phys 90, 199-207 2006) other heart disease (ICD10 I30-I52)	All circulatory disease (all occupational, environmental, RT+medical, 5 year lag when possible, <0.5 Gy in fluoroscopy cohorts)	Ivanov (other heart)	2006	-0.26	-0.81	0.28	0.278066334	Adult	Low dose rate	0.109
12	All circulatory disease (ICD10 I00-I99)	Ivanov et al (Health Phys 90, 199-207 2006) disease of veins, lymphatic vessels and lymph nodes (ICD10 I80-I89)	All circulatory disease (all occupational, environmental, RT+medical, 5 year lag when possible, <0.5 Gy in fluoroscopy cohorts)	Ivanov (veins/lymphatic)	2006	-0.26	-0.7	0.18	0.224493921	Adult	Low dose rate	0.109
12	All circulatory disease (ICD10 I00-I99)	Vrijheid et al (Int J Epidemiol 2007 36 1126-35) all circulatory	All circulatory disease (all occupational, environmental, RT+medical, 5 year lag when possible, <0.5 Gy in fluoroscopy cohorts)	Vrijheid	2007	0.09	-0.43	0.7	0.288270603	Adult	Low dose rate	0.0207
12	All circulatory disease (ICD10 I00-I99)	Muirhead et al. NRRW 3rd analysis Br J Cancer 2009 100 206-12 all circulatory disease mortality	All circulatory disease (all occupational, environmental, RT+medical, 5 year lag when possible, <0.5 Gy in fluoroscopy cohorts)	Muirhead	2009	0.251	-0.01	0.54	0.140308701	Adult	Low dose rate	0.0249
12	All circulatory disease (ICD10 I00-I99)	Mulrooney et al Br Med J 2009 339 b4606 congestive heart failure	All circulatory disease (all occupational, environmental, RT+medical, 5 year lag when possible, <0.5 Gy in fluoroscopy cohorts)	Mulrooney (congestive HF)	2009	0.083892431	0.062136692	0.10564817	0.011100071	Childhood	Acute high dose rate fractionated	11.1
12	All circulatory disease (ICD10 I00-I99)	Mulrooney et al Br Med J 2009 339 b4606 myocardial infarction	All circulatory disease (all occupational, environmental, RT+medical, 5 year lag when possible, <0.5 Gy in fluoroscopy cohorts)	Mulrooney (myocardial inf)	2009	0.062178536	0.04045916	0.083897912	0.011081518	Childhood	Acute high dose rate fractionated	11.1
12	All circulatory disease (ICD10 I00-I99)	Mulrooney et al Br Med J 2009 339 b4606 pericardial disease	All circulatory disease (all occupational, environmental, RT+medical, 5 year lag when possible, <0.5 Gy in fluoroscopy cohorts)	Mulrooney (pericardial)	2009	0.091193895	0.06774031	0.114647479	0.011966334	Childhood	Acute high dose rate fractionated	11.1
12	All circulatory disease (ICD10 I00-I99)	Mulrooney et al Br Med J 2009 339 b4606 valvular disease	All circulatory disease (all occupational, environmental, RT+medical, 5 year lag when possible, <0.5 Gy in fluoroscopy cohorts)	Mulrooney (valvular)	2009	0.109335862	0.091303081	0.127368642	0.009200567	Childhood	Acute high dose rate fractionated	11.1
12	All circulatory disease (ICD10 I00-I99)	Lane et al Radiat Res 2010 174 773-85 (Eldorado uranium miners) ischemic heart disease	All circulatory disease (all occupational, environmental, RT+medical, 5 year lag when possible, <0.5 Gy in fluoroscopy cohorts)	Lane (ischemic heart)	2010	0.15	-0.14	0.58	0.183676844	Adult	Low dose rate	0.0522
12	All circulatory disease (ICD10 I00-I99)	Lane et al Radiat Res 2010 174 773-85 (Eldorado uranium miners) other circulatory disease	All circulatory disease (all occupational, environmental, RT+medical, 5 year lag when possible, <0.5 Gy in fluoroscopy cohorts)	Lane (other circulatory)	2010	0.07	-0.33	0.77	0.35714942	Adult	Low dose rate	0.0522
12	All circulatory disease (ICD10 I00-I99)	Lane et al Radiat Res 2010 174 773-85 (Eldorado uranium miners) stroke	All circulatory disease (all occupational, environmental, RT+medical, 5 year lag when possible, <0.5 Gy in fluoroscopy cohorts)	Lane (stroke)	2010	-0.29	-0.29	0.27	0.285719536	Adult	Low dose rate	0.0522
12	All circulatory disease (ICD10 I00-I99)	Laurent et al. French nuclear workers Int Arch Occup Environ Health 2010 83 935-44 all circulatory disease mortality	All circulatory disease (all occupational, environmental, RT+medical, 5 year lag when possible, <0.5 Gy in fluoroscopy cohorts)	Laurent	2010	2.7	-3.257867474	10.32607037	3.465353942	Adult	Low dose rate	0.0215
12	All circulatory disease (ICD10 I00-I99)	Shimizu et al (Br Med J 2010 340 b5349) all circulatory disease mortality (underlying or contributed cause of death)	All circulatory disease (all occupational, environmental, RT+medical, 5 year lag when possible, <0.5 Gy in fluoroscopy cohorts)	Shimizu	2010	0.15	0.1	0.2	0.025510673	All ages	Acute high dose rate	0.1
12	All circulatory disease (ICD10 I00-I99)	Tukenova et al J Clin Oncol 2010 29 1308-15 cardiac disease	All circulatory disease (all occupational, environmental, RT+medical, 5 year lag when possible, <0.5 Gy in fluoroscopy cohorts)	Tukenova	2010	0.6	0.2	2.5	0.586745475	Childhood	Acute high dose rate fractionated	11.1
12	All circulatory disease (ICD10 I00-I99)	Kazakhstan nuclear weapons test study (Grosche et al Radiat Res 2011 176 660-9), 10 year lag, all circulatory disease (ICD9 390-459): exposed settlements only	All circulatory disease (all occupational, environmental, RT+medical, 5 year lag when possible, <0.5 Gy in fluoroscopy cohorts)	Grosche	2011	0.02	-0.32	0.37	0.176023643	All ages	Low dose rate	0.09
12	All circulatory disease (ICD10 I00-I99)	Reanalysis of US peptic ulcer data by Little et al IJROBP 2012 84 1101-9, all circulatory disease mortality, heart dose	All circulatory disease (all occupational, environmental, RT+medical, 5 year lag when possible, <0.5 Gy in fluoroscopy cohorts)	Little	2012	0.082	0.031	0.14	0.027806633	Adult	Acute high dose rate fractionated	1.01
12	All circulatory disease (ICD10 I00-I99)	Darby et al NEJM 2013 368 987-98 Nordic breast cancer case-control study, IHD (ICD10 I20-I25), EQD2 heart dose	All circulatory disease (all occupational, environmental, RT+medical, 5 year lag when possible, <0.5 Gy in fluoroscopy cohorts)	Darby	2013	0.084	0.036	0.159	0.031378128	Old adult	Acute high dose rate fractionated	3.9
12	All circulatory disease (ICD10 I00-I99)	Techa River Study (Krestinina et al Radiat Environ Biophys 2013 52 47-57), all circulatory disease mortality (ICD9 390-459), lag 5 years	All circulatory disease (all occupational, environmental, RT+medical, 5 year lag when possible, <0.5 Gy in fluoroscopy cohorts)	Krestinina	2013	0.18	-0.13	0.52	0.165819374	All ages	Low dose rate	0.035
12	All circulatory disease (ICD10 I00-I99)	Kreuzer et al Radiat Environ Biophys 2013 52 37-46 all circulatory disease	All circulatory disease (all occupational, environmental, RT+medical, 5 year lag when possible, <0.5 Gy in fluoroscopy cohorts)	Kreuzer	2013	-0.13	-0.38	0.12	0.127553364	Adult	Low dose rate	0.047
12	All circulatory disease (ICD10 I00-I99)	Moseeva et al Radiat Environ Biophys 2014 53 469-77 updated analysis of cerebrovascular disease, morbidity, 5 year lag	All circulatory disease (all occupational, environmental, RT+medical, 5 year lag when possible, <0.5 Gy in fluoroscopy cohorts)	Moseeva	2014	0.497	0.393	0.601	0.0530622	Adult	Low dose rate	0.5925
12	All circulatory disease (ICD10 I00-I99)	Zablotska et al Am J Epidemiol 2014 179 120-31 all circulatory disease mortality, 5 year lag	All circulatory disease (all occupational, environmental, RT+medical, 5 year lag when possible, <0.5 Gy in fluoroscopy cohorts)	Zablotska	2014	0.024	-0.02	0.079	0.025255566	All ages	Acute high dose rate fractionated	0.79
12	All circulatory disease (ICD10 I00-I99)	Azizova et al Br J Radiol 2015 88 20150169 updated analysis of ischemic heart disease, morbidity, 5 year lag	All circulatory disease (all occupational, environmental, RT+medical, 5 year lag when possible, <0.5 Gy in fluoroscopy cohorts)	Azizova	2015	0.14	0.08	0.21	0.033163875	Adult	Low dose rate	0.51
12	All circulatory disease (ICD10 I00-I99)	Cutter et al JNCI 2015 107(4) djv008 valvular heart disease, Netherlands HL case-control study	All circulatory disease (all occupational, environmental, RT+medical, 5 year lag when possible, <0.5 Gy in fluoroscopy cohorts)	Cutter	2015	0.1409	0.02396	1.013	0.252310759	Young adult	Acute high dose rate fractionated	30.7
12	All circulatory disease (ICD10 I00-I99)	Kashcheev et al (Health Phys 111, 192-197 2016) Chernobyl liquidators cerebrovascular disease (ICD10 I60-I69) morbidty	All circulatory disease (all occupational, environmental, RT+medical, 5 year lag when possible, <0.5 Gy in fluoroscopy cohorts)	Kashcheev (stroke)	2016	0.45	0.28	0.62	0.086736288	Adult	Low dose rate	0.161
12	All circulatory disease (ICD10 I00-I99)	Little et al Eur J Epidemiol 2016 31 287-309 all circulatory disease mortality < 0.5 Gy	All circulatory disease (all occupational, environmental, RT+medical, 5 year lag when possible, <0.5 Gy in fluoroscopy cohorts)	Little	2016	0.345	-0.032	0.764	0.203064956	All ages	Acute high dose rate fractionated	0.36
12	All circulatory disease (ICD10 I00-I99)	van Nimwegen et al J Clin Oncol 2016 34 235-43 heart disease, Netherlands HL case-control study	All circulatory disease (all occupational, environmental, RT+medical, 5 year lag when possible, <0.5 Gy in fluoroscopy cohorts)	van Nimwegen	2016	0.07402	0.033	0.148	0.029337274	Young adult	Acute high dose rate fractionated	20.4
13	All circulatory disease (ICD10 I00-I99)	Yamada et al (Radiat Res 2004 161 622-32) aortic aneurysm	All circulatory disease (all occupational, environmental, RT+medical, 5 year lag when possible, Mayak mortality rather than morbidity data)	Yamada (aortic aneurysm)	2004	0.02	-0.22	0.41	0.160717239	All ages	Acute high dose rate	0.1
13	All circulatory disease (ICD10 I00-I99)	Yamada et al (Radiat Res 2004 161 622-32) hypertension incidence linear model	All circulatory disease (all occupational, environmental, RT+medical, 5 year lag when possible, Mayak mortality rather than morbidity data)	Yamada (hypertension)	2004	0.05	-0.01	0.1	0.02806174	All ages	Acute high dose rate	0.1
13	All circulatory disease (ICD10 I00-I99)	Yamada et al (Radiat Res 2004 161 622-32) hypertensive heart disease	All circulatory disease (all occupational, environmental, RT+medical, 5 year lag when possible, Mayak mortality rather than morbidity data)	Yamada (hypertensive heart)	2004	-0.01	-0.09	0.09	0.045919211	All ages	Acute high dose rate	0.1
13	All circulatory disease (ICD10 I00-I99)	Yamada et al (Radiat Res 2004 161 622-32) ischaemic heart disease	All circulatory disease (all occupational, environmental, RT+medical, 5 year lag when possible, Mayak mortality rather than morbidity data)	Yamada (ischemic heart)	2004	0.05	-0.05	0.16	0.053572413	All ages	Acute high dose rate	0.1
13	All circulatory disease (ICD10 I00-I99)	Yamada et al (Radiat Res 2004 161 622-32) stroke	All circulatory disease (all occupational, environmental, RT+medical, 5 year lag when possible, Mayak mortality rather than morbidity data)	Yamada (stroke)	2004	0.07	-0.08	0.24	0.081634153	All ages	Acute high dose rate	0.1
13	All circulatory disease (ICD10 I00-I99)	Ivanov et al (Health Phys 90, 199-207 2006) diseases of arteries, arterioles and capillaries (ICD10 I70-I79)	All circulatory disease (all occupational, environmental, RT+medical, 5 year lag when possible, Mayak mortality rather than morbidity data)	Ivanov (arteries/arterioles)	2006	0.47	-0.15	1.09	0.316332343	Adult	Low dose rate	0.109
13	All circulatory disease (ICD10 I00-I99)	Ivanov et al (Health Phys 90, 199-207 2006) hypertension (ICD10 I10-I15)	All circulatory disease (all occupational, environmental, RT+medical, 5 year lag when possible, Mayak mortality rather than morbidity data)	Ivanov (hypertension)	2006	0.26	-0.04	0.56	0.153064037	Adult	Low dose rate	0.109
13	All circulatory disease (ICD10 I00-I99)	Ivanov et al (Health Phys 90, 199-207 2006) ischemic heart disease (ICD10 I20-I25)	All circulatory disease (all occupational, environmental, RT+medical, 5 year lag when possible, Mayak mortality rather than morbidity data)	Ivanov (IHD)	2006	0.41	0.05	0.78	0.186227912	Adult	Low dose rate	0.109
13	All circulatory disease (ICD10 I00-I99)	Ivanov et al (Health Phys 90, 199-207 2006) other heart disease (ICD10 I30-I52)	All circulatory disease (all occupational, environmental, RT+medical, 5 year lag when possible, Mayak mortality rather than morbidity data)	Ivanov (other heart)	2006	-0.26	-0.81	0.28	0.278066334	Adult	Low dose rate	0.109
13	All circulatory disease (ICD10 I00-I99)	Ivanov et al (Health Phys 90, 199-207 2006) disease of veins, lymphatic vessels and lymph nodes (ICD10 I80-I89)	All circulatory disease (all occupational, environmental, RT+medical, 5 year lag when possible, Mayak mortality rather than morbidity data)	Ivanov (veins/lymphatic)	2006	-0.26	-0.7	0.18	0.224493921	Adult	Low dose rate	0.109
13	All circulatory disease (ICD10 I00-I99)	Vrijheid et al (Int J Epidemiol 2007 36 1126-35) all circulatory	All circulatory disease (all occupational, environmental, RT+medical, 5 year lag when possible, Mayak mortality rather than morbidity data)	Vrijheid	2007	0.09	-0.43	0.7	0.288270603	Adult	Low dose rate	0.0207
13	All circulatory disease (ICD10 I00-I99)	Muirhead et al. NRRW 3rd analysis Br J Cancer 2009 100 206-12 all circulatory disease mortality	All circulatory disease (all occupational, environmental, RT+medical, 5 year lag when possible, Mayak mortality rather than morbidity data)	Muirhead	2009	0.251	-0.01	0.54	0.140308701	Adult	Low dose rate	0.0249
13	All circulatory disease (ICD10 I00-I99)	Mulrooney et al Br Med J 2009 339 b4606 congestive heart failure	All circulatory disease (all occupational, environmental, RT+medical, 5 year lag when possible, Mayak mortality rather than morbidity data)	Mulrooney (congestive HF)	2009	0.083892431	0.062136692	0.10564817	0.011100071	Childhood	Acute high dose rate fractionated	11.1
13	All circulatory disease (ICD10 I00-I99)	Mulrooney et al Br Med J 2009 339 b4606 myocardial infarction	All circulatory disease (all occupational, environmental, RT+medical, 5 year lag when possible, Mayak mortality rather than morbidity data)	Mulrooney (myocardial inf)	2009	0.062178536	0.04045916	0.083897912	0.011081518	Childhood	Acute high dose rate fractionated	11.1
13	All circulatory disease (ICD10 I00-I99)	Mulrooney et al Br Med J 2009 339 b4606 pericardial disease	All circulatory disease (all occupational, environmental, RT+medical, 5 year lag when possible, Mayak mortality rather than morbidity data)	Mulrooney (pericardial)	2009	0.091193895	0.06774031	0.114647479	0.011966334	Childhood	Acute high dose rate fractionated	11.1
13	All circulatory disease (ICD10 I00-I99)	Mulrooney et al Br Med J 2009 339 b4606 valvular disease	All circulatory disease (all occupational, environmental, RT+medical, 5 year lag when possible, Mayak mortality rather than morbidity data)	Mulrooney (valvular)	2009	0.109335862	0.091303081	0.127368642	0.009200567	Childhood	Acute high dose rate fractionated	11.1
13	All circulatory disease (ICD10 I00-I99)	Lane et al Radiat Res 2010 174 773-85 (Eldorado uranium miners) ischemic heart disease	All circulatory disease (all occupational, environmental, RT+medical, 5 year lag when possible, Mayak mortality rather than morbidity data)	Lane (ischemic heart)	2010	0.15	-0.14	0.58	0.183676844	Adult	Low dose rate	0.0522
13	All circulatory disease (ICD10 I00-I99)	Lane et al Radiat Res 2010 174 773-85 (Eldorado uranium miners) other circulatory disease	All circulatory disease (all occupational, environmental, RT+medical, 5 year lag when possible, Mayak mortality rather than morbidity data)	Lane (other circulatory)	2010	0.07	-0.33	0.77	0.35714942	Adult	Low dose rate	0.0522
13	All circulatory disease (ICD10 I00-I99)	Lane et al Radiat Res 2010 174 773-85 (Eldorado uranium miners) stroke	All circulatory disease (all occupational, environmental, RT+medical, 5 year lag when possible, Mayak mortality rather than morbidity data)	Lane (stroke)	2010	-0.29	-0.29	0.27	0.285719536	Adult	Low dose rate	0.0522
13	All circulatory disease (ICD10 I00-I99)	Laurent et al. French nuclear workers Int Arch Occup Environ Health 2010 83 935-44 all circulatory disease mortality	All circulatory disease (all occupational, environmental, RT+medical, 5 year lag when possible, Mayak mortality rather than morbidity data)	Laurent	2010	2.7	-3.257867474	10.32607037	3.465353942	Adult	Low dose rate	0.0215
13	All circulatory disease (ICD10 I00-I99)	Shimizu et al (Br Med J 2010 340 b5349) all circulatory disease mortality (underlying or contributed cause of death)	All circulatory disease (all occupational, environmental, RT+medical, 5 year lag when possible, Mayak mortality rather than morbidity data)	Shimizu	2010	0.15	0.1	0.2	0.025510673	All ages	Acute high dose rate	0.1
13	All circulatory disease (ICD10 I00-I99)	Tukenova et al J Clin Oncol 2010 29 1308-15 cardiac disease	All circulatory disease (all occupational, environmental, RT+medical, 5 year lag when possible, Mayak mortality rather than morbidity data)	Tukenova	2010	0.6	0.2	2.5	0.586745475	Childhood	Acute high dose rate fractionated	11.1
13	All circulatory disease (ICD10 I00-I99)	Kazakhstan nuclear weapons test study (Grosche et al Radiat Res 2011 176 660-9), 10 year lag, all circulatory disease (ICD9 390-459): exposed settlements only	All circulatory disease (all occupational, environmental, RT+medical, 5 year lag when possible, Mayak mortality rather than morbidity data)	Grosche	2011	0.02	-0.32	0.37	0.176023643	All ages	Low dose rate	0.09
13	All circulatory disease (ICD10 I00-I99)	Reanalysis of US peptic ulcer data by Little et al IJROBP 2012 84 1101-9, all circulatory disease mortality, heart dose	All circulatory disease (all occupational, environmental, RT+medical, 5 year lag when possible, Mayak mortality rather than morbidity data)	Little	2012	0.082	0.031	0.14	0.027806633	Adult	Acute high dose rate fractionated	1.01
13	All circulatory disease (ICD10 I00-I99)	Darby et al NEJM 2013 368 987-98 Nordic breast cancer case-control study, IHD (ICD10 I20-I25), EQD2 heart dose	All circulatory disease (all occupational, environmental, RT+medical, 5 year lag when possible, Mayak mortality rather than morbidity data)	Darby	2013	0.084	0.036	0.159	0.031378128	Old adult	Acute high dose rate fractionated	3.9
13	All circulatory disease (ICD10 I00-I99)	Techa River Study (Krestinina et al Radiat Environ Biophys 2013 52 47-57), all circulatory disease mortality (ICD9 390-459), lag 5 years	All circulatory disease (all occupational, environmental, RT+medical, 5 year lag when possible, Mayak mortality rather than morbidity data)	Krestinina	2013	0.18	-0.13	0.52	0.165819374	All ages	Low dose rate	0.035
13	All circulatory disease (ICD10 I00-I99)	Kreuzer et al Radiat Environ Biophys 2013 52 37-46 all circulatory disease	All circulatory disease (all occupational, environmental, RT+medical, 5 year lag when possible, Mayak mortality rather than morbidity data)	Kreuzer	2013	-0.13	-0.38	0.12	0.127553364	Adult	Low dose rate	0.047
13	All circulatory disease (ICD10 I00-I99)	Moseeva et al Radiat Environ Biophys 2014 53 469-77 updated analysis of cerebrovascular disease, mortality, 5 year lag	All circulatory disease (all occupational, environmental, RT+medical, 5 year lag when possible, Mayak mortality rather than morbidity data)	Moseeva	2014	0.057	-0.046	0.161	0.052807093	Adult	Low dose rate	0.5925
13	All circulatory disease (ICD10 I00-I99)	Zablotska et al Am J Epidemiol 2014 179 120-31 all circulatory disease mortality, 5 year lag	All circulatory disease (all occupational, environmental, RT+medical, 5 year lag when possible, Mayak mortality rather than morbidity data)	Zablotska	2014	0.024	-0.02	0.079	0.025255566	All ages	Acute high dose rate fractionated	0.79
13	All circulatory disease (ICD10 I00-I99)	Azizova et al Br J Radiol 2015 88 20150169 updated analysis of ischemic heart disease, mortality, 5 year lag	All circulatory disease (all occupational, environmental, RT+medical, 5 year lag when possible, Mayak mortality rather than morbidity data)	Azizova	2015	0.05	-0.01	0.13	0.035714942	Adult	Low dose rate	0.51
13	All circulatory disease (ICD10 I00-I99)	Cutter et al JNCI 2015 107(4) djv008 valvular heart disease, Netherlands HL case-control study	All circulatory disease (all occupational, environmental, RT+medical, 5 year lag when possible, Mayak mortality rather than morbidity data)	Cutter	2015	0.1409	0.02396	1.013	0.252310759	Young adult	Acute high dose rate fractionated	30.7
13	All circulatory disease (ICD10 I00-I99)	Kashcheev et al (Health Phys 111, 192-197 2016) Chernobyl liquidators cerebrovascular disease (ICD10 I60-I69) morbidty	All circulatory disease (all occupational, environmental, RT+medical, 5 year lag when possible, Mayak mortality rather than morbidity data)	Kashcheev (stroke)	2016	0.45	0.28	0.62	0.086736288	Adult	Low dose rate	0.161
13	All circulatory disease (ICD10 I00-I99)	Little et al Eur J Epidemiol 2016 31 287-309 all circulatory disease mortality	All circulatory disease (all occupational, environmental, RT+medical, 5 year lag when possible, Mayak mortality rather than morbidity data)	Little	2016	-0.023	-0.067	0.028	0.024235139	All ages	Acute high dose rate fractionated	0.36
13	All circulatory disease (ICD10 I00-I99)	van Nimwegen et al J Clin Oncol 2016 34 235-43 heart disease, Netherlands HL case-control study	All circulatory disease (all occupational, environmental, RT+medical, 5 year lag when possible, Mayak mortality rather than morbidity data)	van Nimwegen	2016	0.07402	0.033	0.148	0.029337274	Young adult	Acute high dose rate fractionated	20.4
14	All circulatory disease (ICD10 I00-I99)	Yamada et al (Radiat Res 2004 161 622-32) aortic aneurysm	All circulatory disease (all occupational, environmental, RT+medical, 5 year lag when possible, <0.5 Gy in fluoroscopy cohorts, Mayak mortality rather than morbidity data)	Yamada (aortic aneurysm)	2004	0.02	-0.22	0.41	0.160717239	All ages	Acute high dose rate	0.1
14	All circulatory disease (ICD10 I00-I99)	Yamada et al (Radiat Res 2004 161 622-32) hypertension incidence linear model	All circulatory disease (all occupational, environmental, RT+medical, 5 year lag when possible, <0.5 Gy in fluoroscopy cohorts, Mayak mortality rather than morbidity data)	Yamada (hypertension)	2004	0.05	-0.01	0.1	0.02806174	All ages	Acute high dose rate	0.1
14	All circulatory disease (ICD10 I00-I99)	Yamada et al (Radiat Res 2004 161 622-32) hypertensive heart disease	All circulatory disease (all occupational, environmental, RT+medical, 5 year lag when possible, <0.5 Gy in fluoroscopy cohorts, Mayak mortality rather than morbidity data)	Yamada (hypertensive heart)	2004	-0.01	-0.09	0.09	0.045919211	All ages	Acute high dose rate	0.1
14	All circulatory disease (ICD10 I00-I99)	Yamada et al (Radiat Res 2004 161 622-32) ischaemic heart disease	All circulatory disease (all occupational, environmental, RT+medical, 5 year lag when possible, <0.5 Gy in fluoroscopy cohorts, Mayak mortality rather than morbidity data)	Yamada (ischemic heart)	2004	0.05	-0.05	0.16	0.053572413	All ages	Acute high dose rate	0.1
14	All circulatory disease (ICD10 I00-I99)	Yamada et al (Radiat Res 2004 161 622-32) stroke	All circulatory disease (all occupational, environmental, RT+medical, 5 year lag when possible, <0.5 Gy in fluoroscopy cohorts, Mayak mortality rather than morbidity data)	Yamada (stroke)	2004	0.07	-0.08	0.24	0.081634153	All ages	Acute high dose rate	0.1
14	All circulatory disease (ICD10 I00-I99)	Ivanov et al (Health Phys 90, 199-207 2006) diseases of arteries, arterioles and capillaries (ICD10 I70-I79)	All circulatory disease (all occupational, environmental, RT+medical, 5 year lag when possible, <0.5 Gy in fluoroscopy cohorts, Mayak mortality rather than morbidity data)	Ivanov (arteries/arterioles)	2006	0.47	-0.15	1.09	0.316332343	Adult	Low dose rate	0.109
14	All circulatory disease (ICD10 I00-I99)	Ivanov et al (Health Phys 90, 199-207 2006) hypertension (ICD10 I10-I15)	All circulatory disease (all occupational, environmental, RT+medical, 5 year lag when possible, <0.5 Gy in fluoroscopy cohorts, Mayak mortality rather than morbidity data)	Ivanov (hypertension)	2006	0.26	-0.04	0.56	0.153064037	Adult	Low dose rate	0.109
14	All circulatory disease (ICD10 I00-I99)	Ivanov et al (Health Phys 90, 199-207 2006) ischemic heart disease (ICD10 I20-I25)	All circulatory disease (all occupational, environmental, RT+medical, 5 year lag when possible, <0.5 Gy in fluoroscopy cohorts, Mayak mortality rather than morbidity data)	Ivanov (IHD)	2006	0.41	0.05	0.78	0.186227912	Adult	Low dose rate	0.109
14	All circulatory disease (ICD10 I00-I99)	Ivanov et al (Health Phys 90, 199-207 2006) other heart disease (ICD10 I30-I52)	All circulatory disease (all occupational, environmental, RT+medical, 5 year lag when possible, <0.5 Gy in fluoroscopy cohorts, Mayak mortality rather than morbidity data)	Ivanov (other heart)	2006	-0.26	-0.81	0.28	0.278066334	Adult	Low dose rate	0.109
14	All circulatory disease (ICD10 I00-I99)	Ivanov et al (Health Phys 90, 199-207 2006) disease of veins, lymphatic vessels and lymph nodes (ICD10 I80-I89)	All circulatory disease (all occupational, environmental, RT+medical, 5 year lag when possible, <0.5 Gy in fluoroscopy cohorts, Mayak mortality rather than morbidity data)	Ivanov (veins/lymphatic)	2006	-0.26	-0.7	0.18	0.224493921	Adult	Low dose rate	0.109
14	All circulatory disease (ICD10 I00-I99)	Vrijheid et al (Int J Epidemiol 2007 36 1126-35) all circulatory	All circulatory disease (all occupational, environmental, RT+medical, 5 year lag when possible, <0.5 Gy in fluoroscopy cohorts, Mayak mortality rather than morbidity data)	Vrijheid	2007	0.09	-0.43	0.7	0.288270603	Adult	Low dose rate	0.0207
14	All circulatory disease (ICD10 I00-I99)	Muirhead et al. NRRW 3rd analysis Br J Cancer 2009 100 206-12 all circulatory disease mortality	All circulatory disease (all occupational, environmental, RT+medical, 5 year lag when possible, <0.5 Gy in fluoroscopy cohorts, Mayak mortality rather than morbidity data)	Muirhead	2009	0.251	-0.01	0.54	0.140308701	Adult	Low dose rate	0.0249
14	All circulatory disease (ICD10 I00-I99)	Mulrooney et al Br Med J 2009 339 b4606 congestive heart failure	All circulatory disease (all occupational, environmental, RT+medical, 5 year lag when possible, <0.5 Gy in fluoroscopy cohorts, Mayak mortality rather than morbidity data)	Mulrooney (congestive HF)	2009	0.083892431	0.062136692	0.10564817	0.011100071	Childhood	Acute high dose rate fractionated	11.1
14	All circulatory disease (ICD10 I00-I99)	Mulrooney et al Br Med J 2009 339 b4606 myocardial infarction	All circulatory disease (all occupational, environmental, RT+medical, 5 year lag when possible, <0.5 Gy in fluoroscopy cohorts, Mayak mortality rather than morbidity data)	Mulrooney (myocardial inf)	2009	0.062178536	0.04045916	0.083897912	0.011081518	Childhood	Acute high dose rate fractionated	11.1
14	All circulatory disease (ICD10 I00-I99)	Mulrooney et al Br Med J 2009 339 b4606 pericardial disease	All circulatory disease (all occupational, environmental, RT+medical, 5 year lag when possible, <0.5 Gy in fluoroscopy cohorts, Mayak mortality rather than morbidity data)	Mulrooney (pericardial)	2009	0.091193895	0.06774031	0.114647479	0.011966334	Childhood	Acute high dose rate fractionated	11.1
14	All circulatory disease (ICD10 I00-I99)	Mulrooney et al Br Med J 2009 339 b4606 valvular disease	All circulatory disease (all occupational, environmental, RT+medical, 5 year lag when possible, <0.5 Gy in fluoroscopy cohorts, Mayak mortality rather than morbidity data)	Mulrooney (valvular)	2009	0.109335862	0.091303081	0.127368642	0.009200567	Childhood	Acute high dose rate fractionated	11.1
14	All circulatory disease (ICD10 I00-I99)	Lane et al Radiat Res 2010 174 773-85 (Eldorado uranium miners) ischemic heart disease	All circulatory disease (all occupational, environmental, RT+medical, 5 year lag when possible, <0.5 Gy in fluoroscopy cohorts, Mayak mortality rather than morbidity data)	Lane (ischemic heart)	2010	0.15	-0.14	0.58	0.183676844	Adult	Low dose rate	0.0522
14	All circulatory disease (ICD10 I00-I99)	Lane et al Radiat Res 2010 174 773-85 (Eldorado uranium miners) other circulatory disease	All circulatory disease (all occupational, environmental, RT+medical, 5 year lag when possible, <0.5 Gy in fluoroscopy cohorts, Mayak mortality rather than morbidity data)	Lane (other circulatory)	2010	0.07	-0.33	0.77	0.35714942	Adult	Low dose rate	0.0522
14	All circulatory disease (ICD10 I00-I99)	Lane et al Radiat Res 2010 174 773-85 (Eldorado uranium miners) stroke	All circulatory disease (all occupational, environmental, RT+medical, 5 year lag when possible, <0.5 Gy in fluoroscopy cohorts, Mayak mortality rather than morbidity data)	Lane (stroke)	2010	-0.29	-0.29	0.27	0.285719536	Adult	Low dose rate	0.0522
14	All circulatory disease (ICD10 I00-I99)	Laurent et al. French nuclear workers Int Arch Occup Environ Health 2010 83 935-44 all circulatory disease mortality	All circulatory disease (all occupational, environmental, RT+medical, 5 year lag when possible, <0.5 Gy in fluoroscopy cohorts, Mayak mortality rather than morbidity data)	Laurent	2010	2.7	-3.257867474	10.32607037	3.465353942	Adult	Low dose rate	0.0215
14	All circulatory disease (ICD10 I00-I99)	Shimizu et al (Br Med J 2010 340 b5349) all circulatory disease mortality (underlying or contributed cause of death)	All circulatory disease (all occupational, environmental, RT+medical, 5 year lag when possible, <0.5 Gy in fluoroscopy cohorts, Mayak mortality rather than morbidity data)	Shimizu	2010	0.15	0.1	0.2	0.025510673	All ages	Acute high dose rate	0.1
14	All circulatory disease (ICD10 I00-I99)	Tukenova et al J Clin Oncol 2010 29 1308-15 cardiac disease	All circulatory disease (all occupational, environmental, RT+medical, 5 year lag when possible, <0.5 Gy in fluoroscopy cohorts, Mayak mortality rather than morbidity data)	Tukenova	2010	0.6	0.2	2.5	0.586745475	Childhood	Acute high dose rate fractionated	11.1
14	All circulatory disease (ICD10 I00-I99)	Kazakhstan nuclear weapons test study (Grosche et al Radiat Res 2011 176 660-9), 10 year lag, all circulatory disease (ICD9 390-459): exposed settlements only	All circulatory disease (all occupational, environmental, RT+medical, 5 year lag when possible, <0.5 Gy in fluoroscopy cohorts, Mayak mortality rather than morbidity data)	Grosche	2011	0.02	-0.32	0.37	0.176023643	All ages	Low dose rate	0.09
14	All circulatory disease (ICD10 I00-I99)	Reanalysis of US peptic ulcer data by Little et al IJROBP 2012 84 1101-9, all circulatory disease mortality, heart dose	All circulatory disease (all occupational, environmental, RT+medical, 5 year lag when possible, <0.5 Gy in fluoroscopy cohorts, Mayak mortality rather than morbidity data)	Little	2012	0.082	0.031	0.14	0.027806633	Adult	Acute high dose rate fractionated	1.01
14	All circulatory disease (ICD10 I00-I99)	Darby et al NEJM 2013 368 987-98 Nordic breast cancer case-control study, IHD (ICD10 I20-I25), EQD2 heart dose	All circulatory disease (all occupational, environmental, RT+medical, 5 year lag when possible, <0.5 Gy in fluoroscopy cohorts, Mayak mortality rather than morbidity data)	Darby	2013	0.084	0.036	0.159	0.031378128	Old adult	Acute high dose rate fractionated	3.9
14	All circulatory disease (ICD10 I00-I99)	Techa River Study (Krestinina et al Radiat Environ Biophys 2013 52 47-57), all circulatory disease mortality (ICD9 390-459), lag 5 years	All circulatory disease (all occupational, environmental, RT+medical, 5 year lag when possible, <0.5 Gy in fluoroscopy cohorts, Mayak mortality rather than morbidity data)	Krestinina	2013	0.18	-0.13	0.52	0.165819374	All ages	Low dose rate	0.035
14	All circulatory disease (ICD10 I00-I99)	Kreuzer et al Radiat Environ Biophys 2013 52 37-46 all circulatory disease	All circulatory disease (all occupational, environmental, RT+medical, 5 year lag when possible, <0.5 Gy in fluoroscopy cohorts, Mayak mortality rather than morbidity data)	Kreuzer	2013	-0.13	-0.38	0.12	0.127553364	Adult	Low dose rate	0.047
14	All circulatory disease (ICD10 I00-I99)	Moseeva et al Radiat Environ Biophys 2014 53 469-77 updated analysis of cerebrovascular disease, mortality, 5 year lag	All circulatory disease (all occupational, environmental, RT+medical, 5 year lag when possible, <0.5 Gy in fluoroscopy cohorts, Mayak mortality rather than morbidity data)	Moseeva	2014	0.057	-0.046	0.161	0.052807093	Adult	Low dose rate	0.5925
14	All circulatory disease (ICD10 I00-I99)	Zablotska et al Am J Epidemiol 2014 179 120-31 all circulatory disease mortality, 5 year lag	All circulatory disease (all occupational, environmental, RT+medical, 5 year lag when possible, <0.5 Gy in fluoroscopy cohorts, Mayak mortality rather than morbidity data)	Zablotska	2014	0.024	-0.02	0.079	0.025255566	All ages	Acute high dose rate fractionated	0.79
14	All circulatory disease (ICD10 I00-I99)	Azizova et al Br J Radiol 2015 88 20150169 updated analysis of ischemic heart disease, mortality, 5 year lag	All circulatory disease (all occupational, environmental, RT+medical, 5 year lag when possible, <0.5 Gy in fluoroscopy cohorts, Mayak mortality rather than morbidity data)	Azizova	2015	0.05	-0.01	0.13	0.035714942	Adult	Low dose rate	0.51
14	All circulatory disease (ICD10 I00-I99)	Cutter et al JNCI 2015 107(4) djv008 valvular heart disease, Netherlands HL case-control study	All circulatory disease (all occupational, environmental, RT+medical, 5 year lag when possible, <0.5 Gy in fluoroscopy cohorts, Mayak mortality rather than morbidity data)	Cutter	2015	0.1409	0.02396	1.013	0.252310759	Young adult	Acute high dose rate fractionated	30.7
14	All circulatory disease (ICD10 I00-I99)	Kashcheev et al (Health Phys 111, 192-197 2016) Chernobyl liquidators cerebrovascular disease (ICD10 I60-I69) morbidty	All circulatory disease (all occupational, environmental, RT+medical, 5 year lag when possible, <0.5 Gy in fluoroscopy cohorts, Mayak mortality rather than morbidity data)	Kashcheev (stroke)	2016	0.45	0.28	0.62	0.086736288	Adult	Low dose rate	0.161
14	All circulatory disease (ICD10 I00-I99)	Little et al Eur J Epidemiol 2016 31 287-309 all circulatory disease mortality < 0.5 Gy	All circulatory disease (all occupational, environmental, RT+medical, 5 year lag when possible, <0.5 Gy in fluoroscopy cohorts, Mayak mortality rather than morbidity data)	Little	2016	0.345	-0.032	0.764	0.203064956	All ages	Acute high dose rate fractionated	0.36
14	All circulatory disease (ICD10 I00-I99)	van Nimwegen et al J Clin Oncol 2016 34 235-43 heart disease, Netherlands HL case-control study	All circulatory disease (all occupational, environmental, RT+medical, 5 year lag when possible, <0.5 Gy in fluoroscopy cohorts, Mayak mortality rather than morbidity data)	van Nimwegen	2016	0.07402	0.033	0.148	0.029337274	Young adult	Acute high dose rate fractionated	20.4
