# Supplementary material for: Data taken from the review article “Radiation and circulatory disease” and used in the associated meta-analysis
Source: Data Brief. 2016 Nov 9;9:1024–7. doi: 10.1016/j.dib.2016.11.016 (PMC5123126; doi:10.1016/j.dib.2016.11.016)
Supplement: Supplementary file 2 — Supplementary material [file mmc2.zip › Reanalysis of Mulrooney et al heart data.R]

# Re-analysis of Mulrooney et al Br Med J 2009 339 b4606 heart data
# modified by MP Little 2016-4-18
#
#Remove old R objects
rm(list = ls())
ls()

options(digits=20)

#Install various packages (only need do once)
#utils:::menuInstallPkgs()
#install.packages("geoR")
#install.packages("mvtnorm")
#install.packages("splancs")
#install.packages("maptools")
#install.packages("rgdal")
#install.packages("fields")

# load geoR package
#
#library(geoR)

# load mvtnorm package
#
library(mvtnorm)

# load fields package
#
library(fields)

# 
# Read Mulrooney summary data
#
data.OLS.fit<-read.csv("C:\\d_drive\\Word processing\\Reports\\Circulatory disease population risks\\Mulrooney heart data.csv",header=T)
names(data.OLS.fit)
dim(data.OLS.fit)
n<-dim(data.OLS.fit)[1]
n
#[1] 20

#Eliminate rows with variance = 0
data.OLS.fit<-subset(data.OLS.fit,data.OLS.fit$variance >= 0.001) 

#Reanalysis of congestive heart failure
data.OLS.fit_congestive<-subset(data.OLS.fit,Endpoint == 1) 

data.OLS.fit_congestive

#Fit model with 0 constant term
lm.congest <- lm(ERR ~ 0 + Dose, data=data.OLS.fit_congestive, weights=data.OLS.fit_congestive$variance)

summary(lm.congest)

confint(lm.congest)

#Reanalysis of myocardial infarction
data.OLS.fit_MI<-subset(data.OLS.fit,Endpoint == 2) 

data.OLS.fit_MI

#Fit model with 0 constant term
lm.MI <- lm(ERR ~ 0 + Dose, data=data.OLS.fit_MI, weights=data.OLS.fit_MI$variance)

summary(lm.MI)

confint(lm.MI)

#Reanalysis of pericardial disease
data.OLS.fit_pericardial<-subset(data.OLS.fit,Endpoint == 3) 

data.OLS.fit_pericardial

#Fit model with 0 constant term
lm.pericardial <- lm(ERR ~ 0 + Dose, data=data.OLS.fit_pericardial, weights=data.OLS.fit_pericardial$variance)

summary(lm.pericardial)

confint(lm.pericardial)

#Reanalysis of valvular disease
data.OLS.fit_valvular<-subset(data.OLS.fit,Endpoint == 4) 

data.OLS.fit_valvular

#Fit model with 0 constant term
lm.valvular <- lm(ERR ~ 0 + Dose, data=data.OLS.fit_valvular, weights=data.OLS.fit_valvular$variance)

summary(lm.valvular)

confint(lm.valvular)

#Save workspace image
save.image("Reanalysis of Mulrooney et al heart data.RData")

#quit
q()
