# Supplementary material for: Data taken from the review article “Radiation and circulatory disease” and used in the associated meta-analysis
Source: Data Brief. 2016 Nov 9;9:1024–7. doi: 10.1016/j.dib.2016.11.016 (PMC5123126; doi:10.1016/j.dib.2016.11.016)
Supplement: Supplementary file 2 — Supplementary material [file mmc2.zip › Reanalysis of Mulrooney et al heart data.txt]

R version 3.2.2 (2015-08-14) -- "Fire Safety"
Copyright (C) 2015 The R Foundation for Statistical Computing
Platform: x86_64-w64-mingw32/x64 (64-bit)

R is free software and comes with ABSOLUTELY NO WARRANTY.
You are welcome to redistribute it under certain conditions.
Type 'license()' or 'licence()' for distribution details.

  Natural language support but running in an English locale

R is a collaborative project with many contributors.
Type 'contributors()' for more information and
'citation()' on how to cite R or R packages in publications.

Type 'demo()' for some demos, 'help()' for on-line help, or
'help.start()' for an HTML browser interface to help.
Type 'q()' to quit R.

[Previously saved workspace restored]

> # Re-analysis of Mulrooney et al Br Med J 2009 339 b4606 heart data
> # modified by MP Little 2016-4-18
> #
> #Remove old R objects
> rm(list = ls())
> ls()
character(0)
> 
> options(digits=20)
> 
> #Install various packages (only need do once)
> #utils:::menuInstallPkgs()
> #install.packages("geoR")
> #install.packages("mvtnorm")
> #install.packages("splancs")
> #install.packages("maptools")
> #install.packages("rgdal")
> #install.packages("fields")
> 
> # load geoR package
> #
> #library(geoR)
> 
> # load mvtnorm package
> #
> library(mvtnorm)
Warning message:
package ‘mvtnorm’ was built under R version 3.2.3 
> 
> # load fields package
> #
> library(fields)
Loading required package: spam
Loading required package: grid
Spam version 1.3-0 (2015-10-24) is loaded.
Type 'help( Spam)' or 'demo( spam)' for a short introduction 
and overview of this package.
Help for individual functions is also obtained by adding the
suffix '.spam' to the function name, e.g. 'help( chol.spam)'.

Attaching package: ‘spam’

The following objects are masked from ‘package:base’:

    backsolve, forwardsolve

Loading required package: maps

 # maps v3.1: updated 'world': all lakes moved to separate new #
 # 'lakes' database. Type '?world' or 'news(package="maps")'.  #


Warning messages:
1: package ‘fields’ was built under R version 3.2.3 
2: package ‘spam’ was built under R version 3.2.3 
3: package ‘maps’ was built under R version 3.2.3 
> 
> # 
> # Read Mulrooney summary data
> #
> data.OLS.fit<-read.csv("C:\\d_drive\\Word processing\\Reports\\Circulatory disease population risks\\Mulrooney heart data.csv",header=T)
> names(data.OLS.fit)
[1] "Endpoint" "ERR"      "Dose"     "variance"
> dim(data.OLS.fit)
[1] 20  4
> n<-dim(data.OLS.fit)[1]
> n
[1] 20
> #[1] 20
> 
> #Eliminate rows with variance = 0
> data.OLS.fit<-subset(data.OLS.fit,data.OLS.fit$variance >= 0.001) 
> 
> #Reanalysis of congestive heart failure
> data.OLS.fit_congestive<-subset(data.OLS.fit,Endpoint == 1) 
> 
> data.OLS.fit_congestive
  Endpoint                  ERR Dose            variance
2        1 -0.10000000000000001  2.5 0.04165084300000000
3        1  0.29999999999999999 10.0 0.21085739500000000
4        1  1.19999999999999996 25.0 0.28700034299999999
5        1  3.50000000000000000 40.0 1.31785871899999996
> 
> #Fit model with 0 constant term
> lm.congest <- lm(ERR ~ 0 + Dose, data=data.OLS.fit_congestive, weights=data.OLS.fit_congestive$variance)
> 
> summary(lm.congest)

Call:
lm(formula = ERR ~ 0 + Dose, data = data.OLS.fit_congestive, 
    weights = data.OLS.fit_congestive$variance)

Weighted Residuals:
                    2                     3                     4 
-0.063211585235403017 -0.247469792389345716 -0.480711035919401897 
                    5 
 0.165656715595427106 

Coefficients:
                  Estimate            Std. Error            t value  Pr(>|t|)
Dose 0.0838924311516978244 0.0068361683456224353 12.271850000000001 0.0011653
       
Dose **
---
Signif. codes:  
0 ‘***’ 0.001 ‘**’ 0.01 ‘*’ 0.050000000000000003 ‘.’ 0.10000000000000001 ‘ ’ 1

Residual standard error: 0.3285129374062089 on 3 degrees of freedom
Multiple R-squared:  0.98046853351834129,       Adjusted R-squared:  0.97395804469112168 
F-statistic: 150.59829753783208 on 1 and 3 DF,  p-value: 0.0011653469640656323

> 
> confint(lm.congest)
                    2.5 %              97.5 %
Dose 0.062136692457874267 0.10564816984552139
> 
> #Reanalysis of myocardial infarction
> data.OLS.fit_MI<-subset(data.OLS.fit,Endpoint == 2) 
> 
> data.OLS.fit_MI
   Endpoint                  ERR Dose             variance
7         2 -0.29999999999999999  2.5 0.065079443000000001
8         2 -0.40000000000000002 10.0 0.374857590999999990
9         2  1.39999999999999991 25.0 0.890937572999999983
10        2  2.60000000000000009 40.0 1.626986073000000088
> 
> #Fit model with 0 constant term
> lm.MI <- lm(ERR ~ 0 + Dose, data=data.OLS.fit_MI, weights=data.OLS.fit_MI$variance)
> 
> summary(lm.MI)

Call:
lm(formula = ERR ~ 0 + Dose, data = data.OLS.fit_MI, weights = data.OLS.fit_MI$variance)

Weighted Residuals:
                   7                    8                    9 
-0.11618742598539880 -0.62559436989383110 -0.14579721898102635 
                  10 
 0.14395488094799330 

Coefficients:
                 Estimate           Std. Error            t value  Pr(>|t|)   
Dose 0.062178536179719017 0.006824742356891996 9.1107499999999995 0.0027944 **
---
Signif. codes:  
0 ‘***’ 0.001 ‘**’ 0.01 ‘*’ 0.050000000000000003 ‘.’ 0.10000000000000001 ‘ ’ 1

Residual standard error: 0.38593940388413506 on 3 degrees of freedom
Multiple R-squared:  0.96511863354100802,       Adjusted R-squared:  0.95349151138801069 
F-statistic: 83.005804948235962 on 1 and 3 DF,  p-value: 0.0027943841176145514

> 
> confint(lm.MI)
                    2.5 %               97.5 %
Dose 0.040459160081514858 0.083897912277923162
> 
> #Reanalysis of pericardial disease
> data.OLS.fit_pericardial<-subset(data.OLS.fit,Endpoint == 3) 
> 
> data.OLS.fit_pericardial
   Endpoint                  ERR Dose             variance
12        3 -0.29999999999999999  2.5 0.031888926999999997
13        3  0.90000000000000002 10.0 0.585714986000000049
14        3  1.19999999999999996 25.0 0.439937034000000005
15        3  3.79999999999999982 40.0 1.968653148000000019
> 
> #Fit model with 0 constant term
> lm.pericardial <- lm(ERR ~ 0 + Dose, data=data.OLS.fit_pericardial, weights=data.OLS.fit_pericardial$variance)
> 
> summary(lm.pericardial)

Call:
lm(formula = ERR ~ 0 + Dose, data = data.OLS.fit_pericardial, 
    weights = data.OLS.fit_pericardial$variance)

Weighted Residuals:
                    12                     13                     14 
-0.0942847212142320229 -0.0091371178318327539 -0.7162384573000993848 
                    15 
 0.2136118705364302151 

Coefficients:
                  Estimate            Std. Error  t value  Pr(>|t|)   
Dose 0.0911938947916899195 0.0073696716924135037 12.37421 0.0011371 **
---
Signif. codes:  
0 ‘***’ 0.001 ‘**’ 0.01 ‘*’ 0.050000000000000003 ‘.’ 0.10000000000000001 ‘ ’ 1

Residual standard error: 0.4349715142115313 on 3 degrees of freedom
Multiple R-squared:  0.98078415663309126,       Adjusted R-squared:  0.97437887551078839 
F-statistic: 153.12117265517659 on 1 and 3 DF,  p-value: 0.001137104552718189

> 
> confint(lm.pericardial)
                    2.5 %              97.5 %
Dose 0.067740310343014629 0.11464747924036521
> 
> #Reanalysis of valvular disease
> data.OLS.fit_valvular<-subset(data.OLS.fit,Endpoint == 4) 
> 
> data.OLS.fit_valvular
   Endpoint                  ERR Dose             variance
17        4 -0.40000000000000002  2.5 0.023428599000000001
18        4  0.40000000000000002 10.0 0.314984503999999998
19        4  2.29999999999999982 25.0 0.585714986000000049
20        4  4.50000000000000000 40.0 1.692716310000000002
> 
> #Fit model with 0 constant term
> lm.valvular <- lm(ERR ~ 0 + Dose, data=data.OLS.fit_valvular, weights=data.OLS.fit_valvular$variance)
> 
> summary(lm.valvular)

Call:
lm(formula = ERR ~ 0 + Dose, data = data.OLS.fit_valvular, weights = data.OLS.fit_valvular$variance)

Weighted Residuals:
                  17                   18                   19 
-0.10306408477921977 -0.38913698613410125 -0.33168712007449713 
                  20 
 0.16466737170278287 

Coefficients:
                  Estimate            Std. Error            t value   Pr(>|t|)
Dose 0.1093358615885611645 0.0056663267275638045 19.295719999999999 0.00030402
        
Dose ***
---
Signif. codes:  
0 ‘***’ 0.001 ‘**’ 0.01 ‘*’ 0.050000000000000003 ‘.’ 0.10000000000000001 ‘ ’ 1

Residual standard error: 0.31579607791301345 on 3 degrees of freedom
Multiple R-squared:  0.99200692439605687,       Adjusted R-squared:  0.98934256586140912 
F-statistic: 372.32486224952567 on 1 and 3 DF,  p-value: 0.0003040215542626022

> 
> confint(lm.valvular)
                    2.5 %              97.5 %
Dose 0.091303081029895414 0.12736864214722693
> 
> #Save workspace image
> save.image("Reanalysis of Mulrooney et al heart data.RData")
> 
> 
