# Supplementary material for: Data taken from the review article “Radiation and circulatory disease” and used in the associated meta-analysis
Source: Data Brief. 2016 Nov 9;9:1024–7. doi: 10.1016/j.dib.2016.11.016 (PMC5123126; doi:10.1016/j.dib.2016.11.016)
Supplement: Supplementary file 2 — Supplementary material [file mmc2.zip › van Nimwegen et al JCO 2016 heart disease data.txt]

Dose_Group	Dose	Case	Control
0	0	17	160
1	3	12	93
2	10	19	80
3	17.5	71	239
4	22.5	102	332
5	30	99	279
6	40	5	21
