# Supplementary material for: Data taken from the review article “Radiation and circulatory disease” and used in the associated meta-analysis
Source: Data Brief. 2016 Nov 9;9:1024–7. doi: 10.1016/j.dib.2016.11.016 (PMC5123126; doi:10.1016/j.dib.2016.11.016)
Supplement: Supplementary file 2 — Supplementary material [file mmc2.zip › Analysis of Cutter et al valvular data.gbo]

log 'Analysis of Cutter et al valvular data'@

!Analysis of valvular heart disease data of Cutter et al

names Dose_Group Dose Case Control@

! Skip first line (containing names of variables)
skip 1@

input 'C:\d_drive\Word processing\Reports\Circulatory disease population risks\Cutter et al JNCI 2015 valvular heart disease data.txt'@

! CREATING VARIABLES
trans total_patients = Case + Control@

!SET ITERATION BOUND TO 50
 fitopt iter 50@

!SET CONVERGENCE CRITERION TO 10**-8
 fitopt conv -8@

trials total_patients@
cases Case@

!Eliminate unknown dose people
select Dose_Group >= 0@

!FIT OPTIMUM
linear 0@

loglinear 0 %con@

fit@

!Linear dose response
linear 1 Dose@

fit@

bounds 2 level 95@

quit@
