# Supplementary material for: Data taken from the review article “Radiation and circulatory disease” and used in the associated meta-analysis
Source: Data Brief. 2016 Nov 9;9:1024–7. doi: 10.1016/j.dib.2016.11.016 (PMC5123126; doi:10.1016/j.dib.2016.11.016)
Supplement: Supplementary file 2 — Supplementary material [file mmc2.zip › Analysis of Cutter et al valvular data.log]

log 'Analysis of Cutter et al valvular data'@


!Analysis of valvular heart disease data of Cutter et al

names Dose_Group Dose Case Control@


! Skip first line (containing names of variables)
skip 1@

input 'C:\d_drive\Word processing\Reports\Circulatory disease population risks\Cutter et al JNCI 2015 valvular heart disease data.txt'@

Input from C:\d_drive\Word processing\Reports\Circulatory disease population risks\Cutter et al JNCI 2015 valvular heart disease data.txt

           7 records read           6 records used
                                    1 records rejected

6 variables defined  At least 500 additional variables can be created.


! CREATING VARIABLES
trans total_patients = Case + Control@


!SET ITERATION BOUND TO 50
 fitopt iter 50@


!SET CONVERGENCE CRITERION TO 10**-8
 fitopt conv -8@


trials total_patients@
cases Case@

!Eliminate unknown dose people
select Dose_Group >= 0@

5 records to be used


!FIT OPTIMUM
linear 0@


loglinear 0 %con@


fit@

          Iter  Step      Deviance

             0     0      68.1115
             1     0      20.4688
             2     0      20.3214
             3     0      20.3214
             4     0      20.3214

Binomial odds regression
Additive excess relative risk T0 * (1 + T1 + T2 + ...)

Using Dose_Group >= 0

     Case is used for cases
total_patients is used for number of trials


                            Parameter Summary Table

 # Name                            Estimate     Std.Err.  Test Stat.  P value
-- ----------------------------   ----------   ---------  ----------  --------
Log-linear term 0
 1 %CON.....................        -0.8644      0.1309     -6.605    < 0.001

            Records used            5

                Deviance      20.3214
                     AIC      22.3214
            Pearson Chi2      19.4469      Degrees of freedom       4


!Linear dose response
linear 1 Dose@


fit@

          Iter  Step      Deviance

             0     0      20.3214
             1     1      15.9902
             2     1      13.4285
             3     1      11.8635
             4     1      10.8771
             5     1      10.2424
             6     0      10.1817
             7     0      9.22252
             8     0      9.22182
             9     0      9.22182
            10     0      9.22182
            11     0      9.22182
            12     0      9.22182

Binomial odds regression
Additive excess relative risk T0 * (1 + T1 + T2 + ...)

Using Dose_Group >= 0

     Case is used for cases
total_patients is used for number of trials


                            Parameter Summary Table

 # Name                            Estimate     Std.Err.  Test Stat.  P value
-- ----------------------------   ----------   ---------  ----------  --------
Log-linear term 0
 1 %CON.....................         -2.571      0.8511     -3.021    0.00252

Linear term 1
 2 Dose.....................         0.1409      0.1458     0.9663      0.334

            Records used            5

                Deviance      9.22182
                     AIC      13.2218
            Pearson Chi2      9.05002      Degrees of freedom       3


bounds 2 level 95@

      Profile likelihood bounds for parameter 2 (Dose)

                  MLE     0.1409

               97.5% lower bound     0.02396
               97.5% upper bound       1.013


quit@
