# Supplementary material for: Data taken from the review article “Radiation and circulatory disease” and used in the associated meta-analysis
Source: Data Brief. 2016 Nov 9;9:1024–7. doi: 10.1016/j.dib.2016.11.016 (PMC5123126; doi:10.1016/j.dib.2016.11.016)
Supplement: Supplementary file 2 — Supplementary material [file mmc2.zip › Analysis of Cutter et al valvular data.log.bak]

log 'Analysis of Cutter et al valvular data'@


!Analysis of valvular heart disease data of Cutter et al

names Dose_Group Dose Case Control@


! Skip first line (containing names of variables)
skip 1@

input 'C:\d_drive\Word processing\Reports\Circulatory disease population risks\Cutter et al JNCI 2015 valvular heart disease data.txt'@

Input from C:\d_drive\Word processing\Reports\Circulatory disease population risks\Cutter et al JNCI 2015 valvular heart disease data.txt

           7 records read           6 records used
                                    1 records rejected

6 variables defined  At least 500 additional variables can be created.


! CREATING VARIABLES
trans total_patients = Case + Control@


!SET ITERATION BOUND TO 50
 fitopt iter 50@


!SET CONVERGENCE CRITERION TO 10**-8
 fitopt conv -8@


trials total_patients@
cases Case@

!FIT OPTIMUM
linear 0@


loglinear 0 %con@


fit@

          Iter  Step      Deviance

             0     0      69.1309
             1     0      25.4889
             2     0      25.3822
             3     0      25.3822
             4     0      25.3822

Binomial odds regression
Additive excess relative risk T0 * (1 + T1 + T2 + ...)

     Case is used for cases
total_patients is used for number of trials


                            Parameter Summary Table

 # Name                            Estimate     Std.Err.  Test Stat.  P value
-- ----------------------------   ----------   ---------  ----------  --------
Log-linear term 0
 1 %CON.....................        -0.8097      0.1274     -6.354    < 0.001

            Records used            6

                Deviance      25.3822
                     AIC      27.3822
            Pearson Chi2      24.6391      Degrees of freedom       5


!Linear dose response
linear 1 Dose@


fit@

          Iter  Step      Deviance

             0     0      25.3822
             1     0      24.0645
             2     0      22.4203
             3     0      22.4171
             4     0      22.4166
             5     0      22.4165
             6     0      22.4165
             7     0      22.4165
             8     0      22.4165
             9     0      22.4165
            10     0      22.4165

Binomial odds regression
Additive excess relative risk T0 * (1 + T1 + T2 + ...)

     Case is used for cases
total_patients is used for number of trials


                            Parameter Summary Table

 # Name                            Estimate     Std.Err.  Test Stat.  P value
-- ----------------------------   ----------   ---------  ----------  --------
Log-linear term 0
 1 %CON.....................         -1.368      0.4375     -3.126    0.00177

Linear term 1
 2 Dose.....................        0.02383     0.02363      1.008      0.313

            Records used            6

                Deviance      22.4165
                     AIC      26.4165
            Pearson Chi2      24.6248      Degrees of freedom       4


bounds 2 level 95@

      Profile likelihood bounds for parameter 2 (Dose)

                  MLE    0.02383

               97.5% lower bound   -0.002087
               97.5% upper bound     0.09203


quit@
