# Supplementary material for: Data taken from the review article “Radiation and circulatory disease” and used in the associated meta-analysis
Source: Data Brief. 2016 Nov 9;9:1024–7. doi: 10.1016/j.dib.2016.11.016 (PMC5123126; doi:10.1016/j.dib.2016.11.016)
Supplement: Supplementary file 2 — Supplementary material [file mmc2.zip › Analysis of van Nimwegen et al heart data.log]

log 'Analysis of van Nimwegen et al heart data'@


!Analysis of heart disease data of van Nimwegen et al JCO 2016

names Dose_Group Dose Case Control@


! Skip first line (containing names of variables)
skip 1@

input 'C:\d_drive\Word processing\Reports\Circulatory disease population risks\van Nimwegen et al JCO 2016 heart disease data.txt'@

Input from C:\d_drive\Word processing\Reports\Circulatory disease population risks\van Nimwegen et al JCO 2016 heart disease data.txt

           8 records read           7 records used
                                    1 records rejected

6 variables defined  At least 500 additional variables can be created.


! CREATING VARIABLES
trans total_patients = Case + Control@


!SET ITERATION BOUND TO 50
 fitopt iter 50@


!SET CONVERGENCE CRITERION TO 10**-8
 fitopt conv -8@


trials total_patients@
cases Case@

!Eliminate unknown dose people (not relevant here)
select Dose_Group >= 0@

7 records to be used


!FIT OPTIMUM
linear 0@


loglinear 0 %con@


fit@

          Iter  Step      Deviance

             0     0      569.111
             1     0      38.1826
             2     0      31.4583
             3     0      31.4469
             4     0      31.4469
             5     5      31.4469

Binomial odds regression
Additive excess relative risk T0 * (1 + T1 + T2 + ...)

Using Dose_Group >= 0

     Case is used for cases
total_patients is used for number of trials


                            Parameter Summary Table

 # Name                            Estimate     Std.Err.  Test Stat.  P value
-- ----------------------------   ----------   ---------  ----------  --------
Log-linear term 0
 1 %CON.....................         -1.310     0.06251     -20.95    < 0.001

            Records used            7

                Deviance      31.4469
                     AIC      33.4469
            Pearson Chi2      28.0404      Degrees of freedom       6


!Linear dose response
linear 1 Dose@


fit@

          Iter  Step      Deviance

             0     0      31.4469
             1     0      12.1898
             2     0      4.27836
             3     0      3.42462
             4     0      3.41251
             5     0      3.41244
             6     0      3.41244
             7     0      3.41244

Binomial odds regression
Additive excess relative risk T0 * (1 + T1 + T2 + ...)

Using Dose_Group >= 0

     Case is used for cases
total_patients is used for number of trials


                            Parameter Summary Table

 # Name                            Estimate     Std.Err.  Test Stat.  P value
-- ----------------------------   ----------   ---------  ----------  --------
Log-linear term 0
 1 %CON.....................         -2.145      0.1983     -10.81    < 0.001

Linear term 1
 2 Dose.....................        0.07187     0.02432      2.956    0.00312

            Records used            7

                Deviance      3.41244
                     AIC      7.41244
            Pearson Chi2      3.27441      Degrees of freedom       5


bounds 2 level 95@

      Profile likelihood bounds for parameter 2 (Dose)

                  MLE    0.07187

               97.5% lower bound     0.03361
               97.5% upper bound      0.1404


quit@
