# Supplementary material for: Data taken from the review article “Radiation and circulatory disease” and used in the associated meta-analysis
Source: Data Brief. 2016 Nov 9;9:1024–7. doi: 10.1016/j.dib.2016.11.016 (PMC5123126; doi:10.1016/j.dib.2016.11.016)
Supplement: Supplementary file 2 — Supplementary material [file mmc2.zip › Cutter et al JNCI 2015 valvular heart disease data.txt]

Dose_Group	Dose	Case	Control
0	0	2	18
1	22.9	5	33
2	34	16	51
3	38.8	45	82
4	42.2	15	13
-1	0	6	3
