# Supplementary material for: Data taken from the review article “Radiation and circulatory disease” and used in the associated meta-analysis
Source: Data Brief. 2016 Nov 9;9:1024–7. doi: 10.1016/j.dib.2016.11.016 (PMC5123126; doi:10.1016/j.dib.2016.11.016)
Supplement: Supplementary file 2 — Supplementary material [file mmc2.zip › Meta analysis of cerebrovascular disease data Mayak mortality.R]

# Meta-analysis of cerebrovascular disease data for Mut Res Revw paper
# modified by MP Little 2016-7-18
# As per main analysis but using Mayak mortality rather than morbidity data
#
#Remove old R objects
rm(list = ls())
ls()

options(digits=20)

#Install various packages (only need do once)
#install.packages("metafor")

#Install various packages (only need do once)
#install.packages("forestplot")

# load metafor package
#
library(metafor)

# load forestplot package
#
library(forestplot)

# 
# Read summary data
#
meta.data<-read.csv("Mut Res Reviews data.csv",header=T)
names(meta.data)
dim(meta.data)
n<-dim(meta.data)[1]
n
#[1] 265

##########################################################
##########################################################
##Meta-regression analysis of cerebrovascular disease   ##
##########################################################
##########################################################
#REML random effects estimate (default method)
meta.cerebrovasc <- rma(yi = ERR, sei = Standard_deviation, data = meta.data, subset = (Code == 9))

summary(meta.cerebrovasc)

str(meta.cerebrovasc)

meta.data.cerebrovasc<-subset(meta.data, Code == 9)

mean(meta.data.cerebrovasc$Mean_dose)
#[1] 0.20165

#Approximately center mean dose at 0.2 Gy
meta.data.cerebrovasc$Mean_dose_cen <- meta.data.cerebrovasc$Mean_dose - 0.2

#Restrict to those with positive ERR
meta.data.cerebrovasc.pos <- subset(meta.data.cerebrovasc, ERR >0)

#Forest plot

#AIC
meta.cerebrovasc.AIC <- meta.cerebrovasc$fit.stats$REML[3]

meta.cerebrovasc.AIC

#This is not so flexible
#options(digits=2)

#forest(meta.cerebrovasc,slab=paste(meta.data.cerebrovasc$Author, meta.data.cerebrovasc$Year, sep=" et al "))

#This is more flexible, if longwinded
rand.eff.mean.cerebrovasc <- meta.cerebrovasc$b[1,1]

rand.eff.SE.cerebrovasc <- meta.cerebrovasc$se

rand.eff.lower95.cerebrovasc <- rand.eff.mean.cerebrovasc - qnorm(0.975)*rand.eff.SE.cerebrovasc

rand.eff.upper95.cerebrovasc <- rand.eff.mean.cerebrovasc + qnorm(0.975)*rand.eff.SE.cerebrovasc

pval.cerebrovasc <- 1-pnorm(rand.eff.mean.cerebrovasc/rand.eff.SE.cerebrovasc)

cbind(rand.eff.mean.cerebrovasc,rand.eff.lower95.cerebrovasc,rand.eff.upper95.cerebrovasc,pval.cerebrovasc)

lab <- paste(meta.data.cerebrovasc$Author, meta.data.cerebrovasc$Year, sep=" et al ")

lab<-c(lab,"Random effects estimate")

lab

dev.off()

forestplot(mean= c(meta.data.cerebrovasc$ERR,rand.eff.mean.cerebrovasc), lower=c(meta.data.cerebrovasc$Lower_95_CI,rand.eff.lower95.cerebrovasc), upper=c(meta.data.cerebrovasc$Upper_95_CI,rand.eff.upper95.cerebrovasc), labeltext=c(lab),boxsize=0.1,xticks=c(-0.1,0.0,0.10,0.20,0.30,0.4,0.5),clip=c(-0.1,0.5),txt_gp=fpTxtGp(label=gpar(cex=1.0),xlab=gpar(cex=1.0),ticks=gpar(cex=0.75)), xlab="ERR / Gy", vertices = TRUE)

###########################################################################
#Now adjust for mean dose, adjusted to mean dose = 0.2 Gy                 #
###########################################################################

meta.cerebrovasc.dose <- rma(yi = ERR, sei = Standard_deviation, mods = ~ Mean_dose_cen, data = meta.data.cerebrovasc)

summary(meta.cerebrovasc.dose)

str(meta.cerebrovasc.dose)

meta.cerebrovasc.dose.mean <- meta.cerebrovasc.dose$b[1,1]

meta.cerebrovasc.dose.SE <- meta.cerebrovasc.dose$se[1]

meta.cerebrovasc.dose.lower95 <- meta.cerebrovasc.dose.mean - qnorm(0.975)*meta.cerebrovasc.dose.SE

meta.cerebrovasc.dose.upper95 <- meta.cerebrovasc.dose.mean + qnorm(0.975)*meta.cerebrovasc.dose.SE

pval.cerebrovasc.dose <- 1-pnorm(meta.cerebrovasc.dose.mean/meta.cerebrovasc.dose.SE)

cbind(meta.cerebrovasc.dose.mean,meta.cerebrovasc.dose.lower95,meta.cerebrovasc.dose.upper95,pval.cerebrovasc.dose)

################################################################################
#Now adjust for mean dose, adjusted to mean dose = 0.2 Gy, fitted to ln[ERR]   #
################################################################################
meta.cerebrovasc.dose.pos <- rma(yi = log(ERR), sei = Standard_deviation, mods = ~ Mean_dose_cen, data = meta.data.cerebrovasc.pos)

summary(meta.cerebrovasc.dose.pos)

str(meta.cerebrovasc.dose.pos)

meta.cerebrovasc.dose.pos.mean <- meta.cerebrovasc.dose.pos$b[1,1]

meta.cerebrovasc.dose.pos.SE <- meta.cerebrovasc.dose.pos$se[1]

meta.cerebrovasc.dose.pos.lower95 <- meta.cerebrovasc.dose.pos.mean - qnorm(0.975)*meta.cerebrovasc.dose.pos.SE

meta.cerebrovasc.dose.pos.upper95 <- meta.cerebrovasc.dose.pos.mean + qnorm(0.975)*meta.cerebrovasc.dose.pos.SE

pval.cerebrovasc.dose.pos <- pnorm(meta.cerebrovasc.dose.pos.mean/meta.cerebrovasc.dose.pos.SE)

cbind(exp(meta.cerebrovasc.dose.pos.mean),exp(meta.cerebrovasc.dose.pos.lower95),exp(meta.cerebrovasc.dose.pos.upper95),pval.cerebrovasc.dose.pos)

meta.cerebrovasc.dose.pos.adj <- meta.cerebrovasc.dose.pos$b[2,1]

meta.cerebrovasc.dose.pos.adj.SE <- meta.cerebrovasc.dose.pos$se[2]

meta.cerebrovasc.dose.pos.adj.lower95 <- meta.cerebrovasc.dose.pos.adj - qnorm(0.975)*meta.cerebrovasc.dose.pos.adj.SE

meta.cerebrovasc.dose.pos.adj.upper95 <- meta.cerebrovasc.dose.pos.adj + qnorm(0.975)*meta.cerebrovasc.dose.pos.adj.SE

pval.cerebrovasc.dose.pos.adj <- pnorm(meta.cerebrovasc.dose.pos.adj/meta.cerebrovasc.dose.pos.adj.SE)

cbind(meta.cerebrovasc.dose.pos.adj,meta.cerebrovasc.dose.pos.adj.lower95,meta.cerebrovasc.dose.pos.adj.upper95,pval.cerebrovasc.dose.pos.adj)

###########################################################################
#Now adjust for all age at exposure and radiation dose rate               #
###########################################################################

####################################
#Model adjusting for exposure age  #
####################################

meta.cerebrovasc.age <- rma(yi = ERR, sei = Standard_deviation, mods = ~ factor(Age_exposure_range), data = meta.data, subset = (Code == 9))

summary(meta.cerebrovasc.age)

str(meta.cerebrovasc.age)

#Model separately for all age exposure
meta.cerebrovasc.all.age <- rma(yi = ERR, sei = Standard_deviation, data = meta.data, subset = (Code == 9) & (Age_exposure_range == "All ages"))

summary(meta.cerebrovasc.all.age)

str(meta.cerebrovasc.all.age)

meta.cerebrovasc.all.age.mean <- meta.cerebrovasc.all.age$b[1,1]

meta.cerebrovasc.all.age.SE <- meta.cerebrovasc.all.age$se

meta.cerebrovasc.all.age.lower95 <- meta.cerebrovasc.all.age.mean - qnorm(0.975)*meta.cerebrovasc.all.age.SE

meta.cerebrovasc.all.age.upper95 <- meta.cerebrovasc.all.age.mean + qnorm(0.975)*meta.cerebrovasc.all.age.SE

pval.cerebrovasc.all.age <- 1-pnorm(meta.cerebrovasc.all.age.mean/meta.cerebrovasc.all.age.SE)

cbind(meta.cerebrovasc.all.age.mean,meta.cerebrovasc.all.age.lower95,meta.cerebrovasc.all.age.upper95,pval.cerebrovasc.all.age)

#Model separately for adult exposure
meta.cerebrovasc.adult <- rma(yi = ERR, sei = Standard_deviation, data = meta.data, subset = (Code == 9) & (Age_exposure_range == "Adult"))

summary(meta.cerebrovasc.adult)

str(meta.cerebrovasc.adult)

meta.cerebrovasc.adult.mean <- meta.cerebrovasc.adult$b[1,1]

meta.cerebrovasc.adult.SE <- meta.cerebrovasc.adult$se

meta.cerebrovasc.adult.lower95 <- meta.cerebrovasc.adult.mean - qnorm(0.975)*meta.cerebrovasc.adult.SE

meta.cerebrovasc.adult.upper95 <- meta.cerebrovasc.adult.mean + qnorm(0.975)*meta.cerebrovasc.adult.SE

pval.cerebrovasc.adult <- 1-pnorm(meta.cerebrovasc.adult.mean/meta.cerebrovasc.adult.SE)

cbind(meta.cerebrovasc.adult.mean,meta.cerebrovasc.adult.lower95,meta.cerebrovasc.adult.upper95,pval.cerebrovasc.adult)

#Forest plot
dev.off()

forestplot(mean= c(meta.cerebrovasc.all.age.mean,meta.cerebrovasc.adult.mean), lower=c(meta.cerebrovasc.all.age.lower95,meta.cerebrovasc.adult.lower95), upper=c(meta.cerebrovasc.all.age.upper95,meta.cerebrovasc.adult.upper95), labeltext=c("All age exposure","Adult exposure"),boxsize=0.05,xticks=c(0.0,0.1,0.2,0.3,0.4,0.5,0.6),clip=c(0.0,0.6),txt_gp=fpTxtGp(label=gpar(cex=1.0),xlab=gpar(cex=1.0),ticks=gpar(cex=0.75)), xlab="ERR / Gy", vertices = TRUE)

###########################################
#Model adjusting for radiation dose rate  #
###########################################

meta.cerebrovasc.frac <- rma(yi = ERR, sei = Standard_deviation, mods = ~ factor(Radiation_type), data = meta.data, subset = (Code == 9))

summary(meta.cerebrovasc.age)

str(meta.cerebrovasc.age)

#Model separately for acute high dose rate exposure
meta.cerebrovasc.acute.high <- rma(yi = ERR, sei = Standard_deviation, data = meta.data, subset = (Code == 9) & (Radiation_type == "Acute high dose rate"))

summary(meta.cerebrovasc.acute.high)

str(meta.cerebrovasc.acute.high)

meta.cerebrovasc.acute.high.mean <- meta.cerebrovasc.acute.high$b[1,1]

meta.cerebrovasc.acute.high.SE <- meta.cerebrovasc.acute.high$se

meta.cerebrovasc.acute.high.lower95 <- meta.cerebrovasc.acute.high.mean - qnorm(0.975)*meta.cerebrovasc.acute.high.SE

meta.cerebrovasc.acute.high.upper95 <- meta.cerebrovasc.acute.high.mean + qnorm(0.975)*meta.cerebrovasc.acute.high.SE

pval.cerebrovasc.acute.high <- 1-pnorm(meta.cerebrovasc.acute.high.mean/meta.cerebrovasc.acute.high.SE)

cbind(meta.cerebrovasc.acute.high.mean,meta.cerebrovasc.acute.high.lower95,meta.cerebrovasc.acute.high.upper95,pval.cerebrovasc.acute.high)

#Model separately for low dose rate exposure
meta.cerebrovasc.low.dose.rate <- rma(yi = ERR, sei = Standard_deviation, data = meta.data, subset = (Code == 9) & (Radiation_type == "Low dose rate"))

summary(meta.cerebrovasc.low.dose.rate)

str(meta.cerebrovasc.low.dose.rate)

meta.cerebrovasc.low.dose.rate.mean <- meta.cerebrovasc.low.dose.rate$b[1,1]

meta.cerebrovasc.low.dose.rate.SE <- meta.cerebrovasc.low.dose.rate$se

meta.cerebrovasc.low.dose.rate.lower95 <- meta.cerebrovasc.low.dose.rate.mean - qnorm(0.975)*meta.cerebrovasc.low.dose.rate.SE

meta.cerebrovasc.low.dose.rate.upper95 <- meta.cerebrovasc.low.dose.rate.mean + qnorm(0.975)*meta.cerebrovasc.low.dose.rate.SE

pval.cerebrovasc.low.dose.rate <- 1-pnorm(meta.cerebrovasc.low.dose.rate.mean / meta.cerebrovasc.low.dose.rate.SE)

cbind(meta.cerebrovasc.low.dose.rate.mean,meta.cerebrovasc.low.dose.rate.lower95,meta.cerebrovasc.low.dose.rate.upper95,pval.cerebrovasc.low.dose.rate)

#Forest plot
dev.off()

forestplot(mean= c(meta.cerebrovasc.acute.high.mean,meta.cerebrovasc.low.dose.rate.mean), lower=c(meta.cerebrovasc.acute.high.lower95,meta.cerebrovasc.low.dose.rate.lower95), upper=c(meta.cerebrovasc.acute.high.upper95,meta.cerebrovasc.low.dose.rate.upper95), labeltext=c("Acute high dose rate","Low dose rate"),boxsize=0.05,xticks=c(0.0,0.1,0.2,0.3,0.4,0.5,0.6),clip=c(0.0,0.6),txt_gp=fpTxtGp(label=gpar(cex=1.0),xlab=gpar(cex=1.0),ticks=gpar(cex=0.75)), xlab="ERR / Gy", vertices = TRUE)

#Save workspace image
save.image("Meta analysis of cerebrovascular disease data Mayak mortality.RData")

#quit
q()
