# Supplementary material for: Data taken from the review article “Radiation and circulatory disease” and used in the associated meta-analysis
Source: Data Brief. 2016 Nov 9;9:1024–7. doi: 10.1016/j.dib.2016.11.016 (PMC5123126; doi:10.1016/j.dib.2016.11.016)
Supplement: Supplementary file 2 — Supplementary material [file mmc2.zip › Cardiovascular disease risks (various cohorts).xlsx]

## Sheet: Environmental data
Talbott et al Environ Health Perspectives 2003 111 341-8 all heart disease
Males
Average total whole body dose (Gy)	Mean dose (Gy)	Heart disease deaths	SMR	Expected deaths	Dose*Expected
0-0.00003	1.5e-05	280	123.5	226.721	0.00340081			11	1.5e-05	280	226.721
0.00003-0.00008	5.5e-05	244	106.9	228.251	0.0125538			11	5.5e-05	244	228.251
0.00008-0.00016	0.00012	288	103.5	278.261	0.0333913			11	0.00012	288	278.261
>0.00016	0.00024	267	111.5	239.462	0.0574709			11	0.00024	267	239.462
ERR/Gy	-273.9
Lower 95% CI	-873.5				0.000109815
Upper 95% CI	437.5
Females
Average total whole body dose (Gy)	Mean dose (Gy)	Heart disease deaths	SMR	Expected deaths	Dose*Expected
0-0.00003	1.5e-05	424	171.1	247.808	0.00371712			12	1.5e-05	424	247.808
0.00003-0.00008	5.5e-05	157	95.6	164.226	0.00903243			12	5.5e-05	157	164.226
0.00008-0.00016	0.00012	295	108.4	272.14	0.0326568			12	0.00012	295	272.14
>0.00016	0.00024	245	122.3	200.327	0.0480785			12	0.00024	245	200.327
ERR/Gy	-951.1
Lower 95% CI	-1433				0.000105692
Upper 95% CI	-390.3
Persons	32135
Person years
Male	278695
Female	282368
Total	561063
Deaths
Male	1079
Female	1121
Techa River Study (Krestinina et al Radiat Environ Biophys 2013 52 47-57)
All circulatory disease mortality (ICD9 390-459), lag 5 years
ERR/Gy	0.18
Lower 95% CI	-0.13
Upper 95% CI	0.52
All circulatory disease mortality (ICD9 390-459), lag 10 years
ERR/Gy	0.24
Lower 95% CI	-0.08
Upper 95% CI	0.59
All circulatory disease mortality (ICD9 390-459), lag 15 years
ERR/Gy	0.36
Lower 95% CI	0.02
Upper 95% CI	0.75
Ischemic heart disease mortality (ICD9 410-414), lag 5 years
ERR/Gy	0.26
Lower 95% CI	-0.22
Upper 95% CI	0.81
Ischemic heart disease mortality (ICD9 410-414), lag 10 years
ERR/Gy	0.4
Lower 95% CI	-0.11
Upper 95% CI	0.99
Ischemic heart disease mortality (ICD9 410-414), lag 15 years
ERR/Gy	0.56
Lower 95% CI	0.01
Upper 95% CI	1.19
Kazakhstan nuclear weapons test study (Grosche et al Radiat Res 2011 176 660-9), 10 year lag
Heart disease (ICD9 410-429): all settlements
ERR/Gy	3.22
Lower 95% CI	2.33
Upper 95% CI	4.1
Heart disease (ICD9 410-429): exposed settlements
ERR/Gy	0.06
Lower 95% CI	-0.39
Upper 95% CI	0.52
Stroke (ICD9 430-438): all settlements
ERR/Gy	2.96
Lower 95% CI	1.77
Upper 95% CI	4.14
Stroke (ICD9 430-438): exposed settlements
ERR/Gy	-0.06
Lower 95% CI	-0.65
Upper 95% CI	0.54
Cardiovascular disease (ICD9 390-459): all settlements
ERR/Gy	3.15
Lower 95% CI	2.48
Upper 95% CI	3.81
Cardiovascular disease (ICD9 390-459): exposed settlements
ERR/Gy	0.02
Lower 95% CI	-0.32
Upper 95% CI	0.37

## Sheet: A-bomb data
Preston et al (Radiat Res 2003 160 381-407)
Person years		1950-1967	1968-1977	1978-1987	1988-1997	Total (1968+)
	Age AE <20	600571	339417	330099	314172	983688
	Age AE 20-40	383845	203469	177961	135960	517390
	Age AE >40	379769	121534	58389	16860	196783
	Total	1364185	664420	566449	466992	1697861
Heart disease (ICD9 390-429)
ERR	0.17
Lower 90% CI	0.08
Upper 90% CI	0.26
Stroke (ICD9 430-438)
ERR	0.12
Lower 90% CI	0.02
Upper 90% CI	0.22
								Numbers of cases
Yamada et al (Radiat Res 2004 161 622-32)								Male	Female		Total
Hypertension incidence (ICD9 401) linear model								1792	3243		5035	9937
ERR	0.05
Lower 95% CI	-0.01
Upper 95% CI	0.1
Hypertension incidence, 1958-1998 (pure quadratic model) (ICD9 401)
ERR	0.03
Lower 95% CI	0.01
Upper 95% CI	0.06
Hypertensive heart disease (ICD9 402, 404)								585	1301		1886
ERR	-0.01
Lower 95% CI	-0.09
Upper 95% CI	0.09
Ischaemic heart disease (ICD9 410-414)								600	946		1546
ERR	0.05
Lower 95% CI	-0.05
Upper 95% CI	0.16
Myocardial infarction (ICD9 410) linear model								65	52		117
ERR	0.12
Lower 95% CI	-0.16
Upper 95% CI	0.6
Myocardial infarction incidence, age at exposure <40, 1968-1998, pure quadratic model (ICD9 410)
ERR	0.17
Lower 95% CI	-0.03
Upper 95% CI	0.56
Occlusion incidence (ICD9 433, 434)								232	208		440
ERR	0.06
Lower 95% CI	-0.11
Upper 95% CI	0.3
Stroke (ICD9 430, 431, 433, 434, 436)								356	373		729
ERR	0.07
Lower 95% CI	-0.08
Upper 95% CI	0.24
Aortic aneurysm (ICD9 441, 442)								74	110		184
ERR	0.02
Lower 95% CI	-0.22
Upper 95% CI	0.41
Shimizu et al (Br Med J 2010 340 b5349) heart disease mortality (underlying or contributed cause of death)
ERR	0.18
Lower 95% CI	0.11
Upper 95% CI	0.25
Shimizu et al (Br Med J 2010 340 b5349) stroke mortality (underlying or contributed cause of death)
ERR	0.12
Lower 95% CI	0.05
Upper 95% CI	0.19
Shimizu et al (Br Med J 2010 340 b5349) circulatory disease other than heart disease or stroke mortality (underlying or contributed cause of death)
ERR	0.58
Lower 95% CI	0.45
Upper 95% CI	0.72
Shimizu et al (Br Med J 2010 340 b5349) all circulatory disease mortality (underlying or contributed cause of death)
ERR	0.15
Lower 95% CI	0.1
Upper 95% CI	0.2
Shimizu et al (Br Med J 2010 340 b5349) all circulatory disease mortality (underlying cause of death) (ICD9 390-459)
ERR	0.11
Lower 95% CI	0.05
Upper 95% CI	0.17
Shimizu et al (Br Med J 2010 340 b5349) stroke mortality (underlying cause of death) (ICD9 430-438)
ERR	0.09
Lower 95% CI	0.01
Upper 95% CI	0.17
Shimizu et al (Br Med J 2010 340 b5349) cerebral infarction mortality (underlying cause of death) (ICD9 433-434)
ERR	0.04
Lower 95% CI	-0.1
Upper 95% CI	0.2
Shimizu et al (Br Med J 2010 340 b5349) cerebral haemorrhage mortality (underlying cause of death) (ICD9 431)
ERR	0.05
Lower 95% CI	-0.06
Upper 95% CI	0.17
Shimizu et al (Br Med J 2010 340 b5349) subarachnoid haemorrhage mortality (underlying cause of death) (ICD9 430)
ERR	0.3
Lower 95% CI	-0.04
Upper 95% CI	0.76
Shimizu et al (Br Med J 2010 340 b5349) other & unspecified stroke mortality (underlying cause of death) (ICD9 432, 435-438)
ERR	0.16
Lower 95% CI	0.01
Upper 95% CI	0.34
Shimizu et al (Br Med J 2010 340 b5349) heart disease mortality (underlying cause of death) (ICD9 390-398, 402, 404, 410-429)
ERR	0.14
Lower 95% CI	0.06
Upper 95% CI	0.23
Shimizu et al (Br Med J 2010 340 b5349) ischaemic heart disease mortality (underlying cause of death) (ICD9 410-414)
ERR	0.02
Lower 95% CI	-0.1
Upper 95% CI	0.15
Shimizu et al (Br Med J 2010 340 b5349) myocardial infarction mortality (underlying cause of death) (ICD9 410)
ERR	0
Lower 95% CI	-0.15
Upper 95% CI	0.18
Shimizu et al (Br Med J 2010 340 b5349) hypertensive heart disease mortality (underlying cause of death) (ICD9 402, 404)
ERR	0.37
Lower 95% CI	0.08
Upper 95% CI	0.72
Shimizu et al (Br Med J 2010 340 b5349) rheumatic heart disease mortality (underlying cause of death) (ICD9 393-398)
ERR	0.86
Lower 95% CI	0.25
Upper 95% CI	1.72
Shimizu et al (Br Med J 2010 340 b5349) heart failure mortality (underlying cause of death) (ICD9 428)
ERR	0.22
Lower 95% CI	0.07
Upper 95% CI	0.39
Shimizu et al (Br Med J 2010 340 b5349) other heart disease
ERR	-0.01
Lower 95% CI	-0.21
Upper 95% CI	0.24
Shimizu et al (Br Med J 2010 340 b5349) hypertensive disease without heart disease mortality (underlying cause of death) (ICD9 401, 403, 405)
ERR	0.07
Lower 95% CI	-0.22
Upper 95% CI	0.55
Shimizu et al (Br Med J 2010 340 b5349) other circulatory disease apart from stroke, heart disease and hypertensive disease mortality (underlying cause of death) (ICD9 399, 400, 406-409, 439-459)
ERR	-0.01
Lower 95% CI	<-0.01
Upper 95% CI	0.34
Tatsukawa et al Radiat Res 2008 170 269-74 hypertension incidence in utero exposure
ERR	0.2
Lower 95% CI	-0.39
Upper 95% CI	1.38
Tatsukawa et al Radiat Res 2008 170 269-74 hypertension incidence childhood exposure
ERR	0.15
Lower 95% CI	-0.01
Upper 95% CI	0.34
Tatsukawa et al Radiat Res 2008 170 269-74 hypercholesterolemia incidence in utero exposure
ERR	0.33
Lower 95% CI	-0.27
Upper 95% CI	1.43
Tatsukawa et al Radiat Res 2008 170 269-74 hypercholesterolemia incidence childhood exposure
ERR	0.05
Lower 95% CI	-0.07
Upper 95% CI	0.19
Tatsukawa et al Radiat Res 2008 170 269-74 nonfatal CVD (stroke or myocardial infarction) incidence in utero exposure
ERR	-0.91
Lower 95% CI	-0.9999
Upper 95% CI	79.3
Tatsukawa et al Radiat Res 2008 170 269-74 nonfatal CVD (stroke or myocardial infarction) incidence childhood exposure
ERR	0.72
Lower 95% CI	0.24
Upper 95% CI	1.4

## Sheet: Occupational data
97.5% of standard normal
1.95996								SUMMARY OUTPUT										SUMMARY OUTPUT
Johnson et al AWE workers (Southport 1999)	Dose group (mSv)	Average dose (Sv)	Observed	Expected		Expected * dose
	<10	0.005	788	812.3		4.0615		2	0.005	788	812.3
	10-20	0.015	165	165.7		2.4855		2	0.015	165	165.7
	20-50	0.035	124	109.8		3.843		2	0.035	124	109.8
	50-100	0.075	49	45.4		3.405		2	0.075	49	45.4
	>100	0.15	31	23.8		3.57		2	0.15	31	23.8
ERR/Gy	2.514
Lower 95% CI	0.01097					0.0150086
Upper 95% CI	5.562
Persons	22543
Person years
Kreuzer et al German uranium miners (Radiat Environ Biophys 2006 45 199-206)	Dose group (mSv)	Average dose (Sv)	PY		PY * dose		Heart disease	3719
	0	0	236560		0		Cerebrovascular disease	1297
	0-50	0.025	1106384		27659.6		All circulatory	5417
	50-100	0.075	199069		14930.2
	100-300	0.15	201983		30297.4
	>300	0.45	57630		25933.5
					0.0548509
Persons	59001
Person years	1801626
All circulatory disease (ICD10 I00-I99)	ERR/Gy	-0.26
	Lower 95% CI	-0.6
	Upper 95% CI	0.05
Heart disease (ICD10 I00-I52)	ERR/Gy	-0.35
	Lower 95% CI	-0.7
	Upper 95% CI	0.009
Cerebrovascular disease (ICD10 I60-I69)	ERR/Gy	0.09
	Lower 95% CI	-0.6
	Upper 95% CI	0.8
Kreuzer et al Radiat Environ Biophys 2013 52 37-46
All circulatory disease (ICD10 I00-I99)	ERR/Gy	-0.13
	Lower 95% CI	-0.38
	Upper 95% CI	0.12
Ischemic heart disease (ICD10 I25-I25)	ERR/Gy	-0.03
	Lower 95% CI	-0.38
	Upper 95% CI	0.32
Cerebrovascular disease (ICD10 I60-I69)	ERR/Gy	0.44
	Lower 95% CI	-0.16
	Upper 95% CI	1.04
Atkinson et al UKAEA workers (Occup Env Med 2004 61 577-85)	Dose group (mSv)	Average dose (Sv)	Observed	Expected		Expected * dose
	<10	0.005	723	687		3.435		3	0.005	723	687
	10-20	0.015	273	292		4.38		3	0.015	273	292
	20-50	0.035	423	407		14.245		3	0.035	423	407
	50-100	0.075	197	215		16.125		3	0.075	197	215
	>100	0.15	255	270		40.5		3	0.15	255	270
ERR/Gy	-0.663
Lower 95% CI	-1.457					0.0420551
Upper 95% CI	0.2304
Persons	51367
Person years	1371153
McGeoghegan and Binks Springfields workers (J Radiol Prot 2000 20 111-37)	Dose group (mSv)	Average dose (Sv)	Observed	Expected		Expected * dose
All circulatory system disease (ICD9 390-459)	<10	0.005	769	746.45		3.73225		4	0.005	769	746.45
	10-20	0.015	308	305.27		4.57905		4	0.015	308	305.27
	20-50	0.035	403	424.29		14.8502		4	0.035	403	424.29
	50-100	0.075	192	202.02		15.1515		4	0.075	192	202.02
	100-200	0.15	82	75.55		11.3325		4	0.15	82	75.55
	200-400	0.3	7	7.26		2.178		4	0.3	7	7.26
	>400	0.6	2	2.14		1.284		4	0.6	2	2.14
ERR/Gy	-0.1572
Lower 95% CI	-1.065					0.0301237
Upper 95% CI	0.9874
Mean dose (Sv)	0.0228
Persons	19454
Person years	479146
McGeoghegan and Binks Springfields workers (J Radiol Prot 2000 20 111-37)	Dose group (mSv)	Average dose (Sv)	Observed	Expected		Expected * dose
Ischaemic heart disease (ICD9 410-414)	<10	0.005	515	505.3		2.5265		5	0.005	515	505.3
	10-20	0.015	207	205.07		3.07605		5	0.015	207	205.07
	20-50	0.035	273	282.95		9.90325		5	0.035	273	282.95
	50-100	0.075	136	138.33		10.3748		5	0.075	136	138.33
	100-200	0.15	58	52.64		7.896		5	0.15	58	52.64
	200-400	0.3	4	5.2		1.56		5	0.3	4	5.2
	>400	0.6	0	1.52		0.912		5	0.6	0	1.52
ERR/Gy	-0.5087
Lower 95% CI	-1.66667	< THIS				0.0304351
Upper 95% CI	0.9705
Mean dose (Sv)	0.0228
Persons	19454
Person years	479146
McGeoghegan and Binks Springfields workers (J Radiol Prot 2000 20 111-37)	Dose group (mSv)	Average dose (Sv)	Observed	Expected		Expected * dose
Cerebrovascular disease (ICD9 430-438)	<10	0.005	144	133.3		0.6665		6	0.005	144	133.3
	10-20	0.015	62	58.56		0.8784		6	0.015	62	58.56
	20-50	0.035	71	83.52		2.9232		6	0.035	71	83.52
	50-100	0.075	30	37.31		2.79825		6	0.075	30	37.31
	100-200	0.15	16	13.02		1.953		6	0.15	16	13.02
	200-400	0.3	2	1.03		0.309		6	0.3	2	1.03
	>400	0.6	2	0.25		0.15		6	0.6	2	0.25
ERR/Gy	1.028
Lower 95% CI	-0.8891					0.0295983
Upper 95% CI	4.094
McGeoghegan and Binks Capenhurst workers (J Radiol Prot 2000 20 381-401)	Dose group (mSv)	Average dose (Sv)	Observed	Expected		Expected * dose
All circulatory system disease (ICD9 390-459)	<10	0.005	191	198.74		0.9937		7	0.005	191	198.74
	10-20	0.015	45	35.35		0.53025		7	0.015	45	35.35
	20-50	0.035	41	38.08		1.3328		7	0.035	41	38.08
	50-100	0.075	8	11.28		0.846		7	0.075	8	11.28
	100-200	0.15	3	3.54		0.531		7	0.15	3	3.54
	200-400	0.3	1	1.06		0.318		7	0.3	1	1.06
	>400	0.6	0	0.95		0.57		7	0.6	0	0.95
ERR/Gy	-1.666
Lower 95% CI	-1.66667	<THIS				0.0177223
Upper 95% CI	1.343
Persons	12540
Person years	334473
McGeoghegan and Binks Capenhurst workers (J Radiol Prot 2000 20 381-401)	Dose group (mSv)	Average dose (Sv)	Observed	Expected		Expected * dose
Ischaemic heart disease (ICD9 410-414)	<10	0.005	143	145.25		0.72625		8	0.005	143	145.25
	10-20	0.015	32	26.31		0.39465		8	0.015	32	26.31
	20-50	0.035	31	28.18		0.9863		8	0.035	31	28.18
	50-100	0.075	5	8.77		0.65775		8	0.075	5	8.77
	100-200	0.15	1	2.89		0.4335		8	0.15	1	2.89
	200-400	0.3	1	0.87		0.261		8	0.3	1	0.87
	>400	0.6	0	0.73		0.438		8	0.6	0	0.73
ERR/Gy	-1.667
Lower 95% CI	-1.66667	<THIS				0.0182979
Upper 95% CI	1
Persons	12540
Person years	334473
McGeoghegan and Binks Capenhurst workers (J Radiol Prot 2000 20 381-401)	Dose group (mSv)	Average dose (Sv)	Observed	Expected		Expected * dose
Cerebrovascular disease (ICD9 430-438)	<10	0.005	23	26.47		0.13235		9	0.005	23	26.47
	10-20	0.015	7	4.84		0.0726		9	0.015	7	4.84
	20-50	0.035	5	3.94		0.1379		9	0.035	5	3.94
	50-100	0.075	1	1.32		0.099		9	0.075	1	1.32
	100-200	0.15	1	0.27		0.0405		9	0.15	1	0.27
	200-400	0.3	0	0.05		0.015		9	0.3	0	0.05
	>400	0.6	0	0.11		0.066		9	0.6	0	0.11
ERR/Gy	2.822
Lower 95% CI	-1.66667	<THIS				0.0152257
Upper 95% CI	32.77
Gilbert et al Hanford workers (Health Phys 1993 64 577-90)	Dose group (mSv)	Average dose (Sv)	Observed	Expected	Person years	Expected * dose
Circulatory disease	<10	0.005	2193	2120.6	499847	10.603		10	0.005	2193	2120.6
	10-50	0.03	642	699.7	96731	20.991		10	0.03	642	699.7
	50-100	0.075	102	113	17545	8.475		10	0.075	102	113
	100-200	0.15	76	83.6	11430	12.54		10	0.15	76	83.6
	>200	0.3	81	77	7958	23.1		10	0.3	81	77
ERR/Gy	-0.238
Lower 95% CI	-0.8278					0.0244704
Upper 95% CI	0.4355
Persons	44154
Person years	633511
Richardson & Wing Environ Health Perspectives 1999 107 649-56, ischaemic heart disease
Persons	14095
Person years	425486
ERR/Gy (5 year lag)	-2.39
SD	1.81
Lower 95% CI	-5.93753
Upper 95% CI	1.15753
ERR/Gy (10 year lag)	-2.86
SD	2.06
Lower 95% CI	-6.89753
Upper 95% CI	1.17753
ERR/Gy (20 year lag)	-0.16
SD	2.99
Lower 95% CI	-6.02029
Upper 95% CI	5.70029
Deaths	976
McGeoghegan and Binks Chapelcross workers (J Radiol Prot 2001 21 221-50)
Ischaemic heart disease
ERR/Sv	0.51
Lower 95% CI	-0.81
Upper 95% CI	2.54
Cerebrovascular disease
ERR/Sv	-0.96
Lower 95% CI	<-2.95
Upper 95% CI	2.34
All circulatory disease
ERR/Sv	0.37
Lower 95% CI	-0.74
Upper 95% CI	1.95
Cardis et al (Radiat Res 1995 142 117-132)
Persons	95673
Person years	2124526
Howe et al (Radiat Res 2004 162 517-526)
Persons	53698
Person years	698051
Muirhead et al (J Radiol Prot 1999 19 3-26)
Persons	124743
Person years	2063300
McGeoghegan and Binks Chapelcross workers (J Radiol Prot 2001 21 221-250)
Persons	2628
Person years	63967
Bolotnikova et al Sci Total Environ 1994 142 29-31
Average total cardiac dose (Gy)	Mean dose (Gy)		Cardiovascular disease rate (age standardised)	SD	Modelled risk	-2 x Likelihood contribution
0	0		513.3	36.1	501.86	0.100427
0-1 Gy	0.5		497.4	18	516.833	1.16558
>1 Gy	1.5		504.2	25.7	546.78	2.74498
	Constant	501.86			-2 x Likelihood	4.01098
	ERR	0.0596711			Optimum + 3.84	7.85244
						4.01098
	Optimum
	Constant	501.853
	ERR	-0.000736808
	Lower 95% CI
	Constant	501.854
	ERR	-0.0611566
	Upper 95% CI
	Constant	501.86
	ERR	0.0596711
Vrijheid Int J Epidemiol 2007 36 1126-35
All circulatory disease 0-20 years after exposure	RR at 0.1 Sv	0.8	ln(ERR/Sv)	-2.23144	ERR/Sv	-0.892626
	Lower 95% CI	0.7	Lower 95% CI	-3.56675	Lower 95% CI	-0.971752
	Upper 95% CI	0.91	Upper 95% CI	-0.943107	Upper 95% CI	-0.610584
	Deaths	104
All circulatory disease female	RR at 0.1 Sv	0.86	ln(ERR/Sv)	-1.50823	ERR/Sv	-0.778698
	Lower 95% CI	0.29	Lower 95% CI	-12.3787	Lower 95% CI	-0.999996
	Upper 95% CI	2.08	Upper 95% CI	7.32368	Upper 95% CI	1514.77
	Deaths	104
Deep vein thrombosis and pulmonary embolism (ICD10 I26, I60-I69, I80, I82)	RR at 0.1 Sv	0.74	ln(ERR/Sv)	-3.01105	ERR/Sv	-0.95076
	Lower 95% CI	0.38	Lower 95% CI	-9.67584	Lower 95% CI	-0.999937
	Upper 95% CI	1.26	Upper 95% CI	2.31112	Upper 95% CI	9.08569
	Deaths	104
Circulatory disease (ICD10 I00-I99, J60-J69, O88.2, R00-R02, R57)	ERR	0.09
	Lower 95% CI	-0.43
	Upper 95% CI	0.7
	Deaths	8412
Ischemic heart disease (ICD10 I20-I25)	ERR	-0.01
	Lower 95% CI	-0.59
	Upper 95% CI	0.69
	Deaths	5821
Heart failure (ICD10 I50)	ERR	-0.03
	Lower 95% CI	<0
	Upper 95% CI	4.91
	Deaths	130
Deep vein thrombosis and pulmonary embolism (ICD10 I26, I60-I69, I80, I82)	ERR	-0.95076
	Lower 95% CI	-0.999937
	Upper 95% CI	9.08569
	Deaths	104
Cerebrovascular disease (ICD10 O88.2)	ERR	0.88
	Lower 95% CI	-0.67
	Upper 95% CI	3.16
	Deaths	1224
All other circulatory disease (ICD10 R00-R02, R57, I00-I99 excluding I20-26, I50, I60-69, I80, I82)	ERR	0.29
	Lower 95% CI	<0
	Upper 95% CI	2.4
	Deaths	1133
Ivanov et al (Health Phys 90, 199-207 2006) Chernobyl liquidators
Hypertension (ICD10 I10-I15)	ERR	0.26	Cases	15484
	Lower 95% CI	-0.04
	Upper 95% CI	0.56
Ischemic heart disease (ICD10 I20-I25)	ERR	0.41	Cases	10942
	Lower 95% CI	0.05
	Upper 95% CI	0.78
Acute myocardial infarction (ICD10 I21)	ERR	0.19	Cases	948
	Lower 95% CI	-0.99
	Upper 95% CI	1.37
Other heart disease (ICD10 I30-I52)	ERR	-0.26	Cases	3572
	Lower 95% CI	-0.81
	Upper 95% CI	0.28
Cerebrovascular disease (ICD10 I60-I69)	ERR	0.45	Cases	12832
	Lower 95% CI	0.11
	Upper 95% CI	0.8
Diseases of arteries, arterioles and capillaries (ICD10 I70-I79)	ERR	0.47
	Lower 95% CI	-0.15
	Upper 95% CI	1.09
Diseases of veins, lymphatic vessels and lymph nodes (ICD10 I80-I89)	ERR	-0.26
	Lower 95% CI	-0.7
	Upper 95% CI	0.18
All circulatory disease (ICD10 I00-I99)	ERR	0.18	Cases	32189
	Lower 95% CI	-0.03
	Upper 95% CI	0.39
Persons	61017
Person years
Kashcheev et al (Health Phys 111, 192-197 2016) Chernobyl liquidators
Cerebrovascular disease (ICD10 I60-I69) morbidity after no diabetes mellitus (ICD10 E10-E14)
ERR / Gy	0.35
Lower 95% CI	0.18
Upper 95% CI	0.53
Cases	< 23264
Cerebrovascular disease (ICD10 I60-I69) morbidity after diabetes mellitus (ICD10 E10-E14)
ERR / Gy	1.29
Lower 95% CI	0.63
Upper 95% CI	1.94
Cases	< 23264
Cerebrovascular disease (ICD10 I60-I69) morbidity after no atherosclerosis (ICD10 I70)
ERR / Gy	0.43
Lower 95% CI	0.25
Upper 95% CI	0.62
Cases	< 23264
Cerebrovascular disease (ICD10 I60-I69) morbidity after atherosclerosis (ICD10 I70)
ERR / Gy	0.5
Lower 95% CI	0.09
Upper 95% CI	0.9
Cases	< 23264
Cerebrovascular disease (ICD10 I60-I69) morbidity after no hypertensive diseases (ICD10 I10-I15)
ERR / Gy	0.38
Lower 95% CI	0.08
Upper 95% CI	0.68
Cases	< 23264
Cerebrovascular disease (ICD10 I60-I69) morbidity after hypertensive diseases (ICD10 I10-I15)
ERR / Gy	0.48
Lower 95% CI	0.27
Upper 95% CI	0.68
Cases	< 23264
Cerebrovascular disease (ICD10 I60-I69) morbidity after no ischemic heart disease (ICD10 I20-I25)
ERR / Gy	0.41
Lower 95% CI	0.14
Upper 95% CI	0.68
Cases	< 23264
Cerebrovascular disease (ICD10 I60-I69) morbidity after ischemic heart disease (ICD10 I20-I25)
ERR / Gy	0.47
Lower 95% CI	0.25
Upper 95% CI	0.69
Cases	< 23264
Cerebrovascular disease (ICD10 I60-I69) morbidity after no other prevalent disease
ERR / Gy	0.38
Lower 95% CI	0.13
Upper 95% CI	0.64
Cases	< 23264
Cerebrovascular disease (ICD10 I60-I69) morbidity
ERR / Gy	0.45
Lower 95% CI	0.28
Upper 95% CI	0.62
Cases	23264
Mean whole body external dose (Gy)	0.161	range	0.0001	1.42
Ashmore et al (Am. J. Epidemiol. 148, 564-574 1998)
Circulatory disease (males) (ICD9 390-459)	ERR	2.3
	Deaths	1708
	Lower 90% CI	0.9
	Upper 90% CI	3.7
Circulatory disease (females) (ICD9 390-459)	ERR	12.1
	Deaths	243
	Lower 90% CI	-0.4
	Upper 90% CI	24.6
Persons	206620
Person years
McGeoghegan et al BNFL workers (Int J Epidemiol 2008 37 506-18)
All circulatory disease (underlying and contributory causes)		All circulatory disease (underlying cause only)
ERR	0.54	0.65
Lower 90% CI	0.3	0.36
Upper 90% CI	0.82	0.98
Deaths	6476	5319
All cerebrovascular disease (underlying and contributory causes)
ERR	0.66	0.43
Lower 90% CI	0.17	-0.1
Upper 90% CI	1.27	1.12
Deaths	1365	1018
Ischaemic heart disease (underlying and contributory causes)
ERR	0.7	0.7
Lower 90% CI	0.37	0.33
Upper 90% CI	1.07	1.11
Deaths	4165	3567
Male radiation workers	Persons	PY
Industrial	23976	667316
Non-industrial	14803	414254
Total	38779	1081570
		Mean doses (Sv)	Numbers
Industrial	Internal	0.085	13259
	External	0.0328	10717
Non-industrial	Internal	0.0871	6633
	External	0.0184	8170
	Total	0.0569018
Dose group (mSv)	Average dose	Observed deaths	Expected deaths	Lower 95% CI	Upper 95% CI	Dose	ERR	Lower 95% CI	Upper 95% CI	p-value lower 95% CI	p-value upper 95% CI		Sum squares differences from 0.025
<10	0.005	2207	2279.6	2115.82	2300.68	0.005	-0.0318477	-0.0718473	0.00924801	0.0249268	0.0254378		1.97037e-07
10-20	0.015	600	569.5	552.946	649.941	0.015	0.0535558	-0.0290685	0.141248	0.0250014	0.0251091		1.19021e-08
20-50	0.035	909	889.23	850.862	970.203	0.035	0.0222327	-0.0431478	0.0910599	0.0250023	0.0247464		6.43248e-08
50-100	0.075	642	575.17	593.294	693.662	0.075	0.116192	0.0315099	0.206012	0.0250017	0.0249514		2.36493e-09
100-200	0.15	428	394.9	388.423	470.546	0.15	0.0838187	-0.0164012	0.191557	0.025048	0.0249686		3.28587e-09
.200-400	0.3	330	255.29	295.349	367.712	0.3	0.292648	0.156917	0.440369	0.0249912	0.0246551		1.19053e-07
>400	0.6	203	155.64	176.041	232.903	0.6	0.304292	0.131079	0.496419	0.0250333	0.0250978		1.06841e-08
													4.08651e-07
Updated Mayak worker study (Muirhead & Azizova, Article 31 Group meeting, Luxembourg 25/11/2008, also Azizova et al Radiat Res 2010 174 155-68, Azizova et al Radiat Res 2010 174 851-64)
Ischaemic heart disease morbidity (external gamma dose)(ICD9 410-414) 0 year lag
ERR / Gy	0.109		Workers	Male	8658		Cases	3751
Lower 95% CI	0.049			Female	3552
Upper 95% CI	0.168			Total	12210
Acute myocardial infarction morbidity (external gamma dose)(ICD9 410) 10 year lag
ERR / Gy	0.015
Lower 95% CI	-0.09
Upper 95% CI	0.12
Ischaemic heart disease morbidity (external gamma dose)(ICD9 410-414) 10 year lag
ERR / Gy	0.119
Lower 95% CI	0.051
Upper 95% CI	0.186
Ischaemic heart disease mortality (external dose)(ICD9 410-414) 0 year lag							Deaths	1495
ERR / Gy	0.065
Lower 95% CI	-0.016		Mean external gamma dose Gy	Male	0.91
Upper 95% CI	0.151			Female	0.65
Acute myocardial infarction mortality (external gamma dose)(ICD9 410) 10 year lag				Total	0.834364
ERR / Gy	0.258		Maximum dose Gy		5.92
Lower 95% CI	-0.005
Upper 95% CI	0.522		Mean internal liver dose Gy	Male	0.4
Ischaemic heart disease mortality (external dose)(ICD9 410-414) 10 year lag				Female	0.81
ERR / Gy	0.066			Total	0.519273
Lower 95% CI	-0.018		Maximum dose Gy		127.82
Upper 95% CI	0.149
Ischaemic heart disease morbidity (internal alpha liver dose)(ICD9 410-414) 0 year lag			Mean internal liver dose Sv	Male	8		Cases	4418
ERR / Gy	0.032			Female	16.2
Lower 95% CI	-0.014			Total	10.3855
Upper 95% CI	0.079		Maximum dose Sv		2556.4
Ischaemic heart disease morbidity (internal alpha liver dose)(ICD9 410-414) 10 year lag							Deaths	753
ERR / Gy	0.062
Lower 95% CI	0.026
Upper 95% CI	0.099
Ischaemic heart disease mortality (internal alpha liver dose)(ICD9 410-414) 0 year lag
ERR / Gy	0.276
Lower 95% CI	0.05
Upper 95% CI	0.501
Ischaemic heart disease mortality (internal alpha liver dose)(ICD9 410-414) 10 year lag
ERR / Gy	0.382
Lower 95% CI	0.072
Upper 95% CI	0.691
Ischaemic heart disease morbidity (internal alpha liver dose)(ICD9 410-414) 0 year lag
ERR / Sv	0.64
Lower 95% CI	-0.28
Upper 95% CI	1.58
Ischaemic heart disease morbidity (internal alpha liver dose)(ICD9 410-414) 10 year lag
ERR / Sv	1.24
Lower 95% CI	0.52
Upper 95% CI	1.98
Ischaemic heart disease mortality (internal alpha liver dose)(ICD9 410-414) 0 year lag
ERR / Sv	5.52
Lower 95% CI	1
Upper 95% CI	10.02
Ischaemic heart disease mortality (internal alpha liver dose)(ICD9 410-414) 10 year lag
ERR / Sv	7.64
Lower 95% CI	1.44
Upper 95% CI	13.82
Cerebrovascular disease morbidity (external gamma dose) 0 year lag
ERR / Gy	0.464
Lower 95% CI	0.36
Upper 95% CI	0.567
Cerebrovascular disease morbidity (external gamma dose) 10 year lag
ERR / Gy	0.449
Lower 95% CI	0.338
Upper 95% CI	0.559
Cerebrovascular disease mortality (external dose) 0 year lag
ERR / Gy	-0.022
Lower 95% CI	-0.117
Upper 95% CI	0.073
Cerebrovascular disease mortality (external dose) 10 year lag
ERR / Gy	-0.018
Lower 95% CI	-0.115
Upper 95% CI	0.079
Cerebrovascular disease morbidity (internal alpha dose) 0 year lag
ERR / Gy	0.155
Lower 95% CI	0.075
Upper 95% CI	0.235
Cerebrovascular disease morbidity (internal alpha dose) 10 year lag
ERR / Gy	0.33
Lower 95% CI	0.174
Upper 95% CI	0.487
Cerebrovascular disease mortality (internal alpha dose) 0 year lag
ERR / Gy	0.12
Lower 95% CI	-0.116
Upper 95% CI	0.356
Cerebrovascular disease mortality (internal alpha dose) 10 year lag
ERR / Gy	0.191
Lower 95% CI	-0.153
Upper 95% CI	0.535
Cerebrovascular disease morbidity (internal alpha dose) 0 year lag
ERR / Sv	3.1
Lower 95% CI	1.5
Upper 95% CI	4.7
Cerebrovascular disease morbidity (internal alpha dose) 10 year lag
ERR / Sv	6.6
Lower 95% CI	3.48
Upper 95% CI	9.74
Cerebrovascular disease mortality (internal alpha dose) 0 year lag
ERR / Sv	2.4
Lower 95% CI	-2.32
Upper 95% CI	7.12
Cerebrovascular disease morbidity (internal alpha dose) 10 year lag
ERR / Sv	3.82
Lower 95% CI	-3.06
Upper 95% CI	10.7
Muirhead et al. NRRW 3rd analysis Br J Cancer 2009 100 206-12
All circulatory disease mortality (ICD9 390-459)
ERR / Gy	0.251
Lower 95% CI	-0.01
Upper 95% CI	0.54
Deaths	10509
Circulatory disease not strongly related to smoking mortality (ICD9 390-409, 415-440, 442-459)
ERR / Gy	0.28
Lower 95% CI	-0.19
Upper 95% CI	0.85
Deaths	2875
Cerebrovascular disease mortality ICD9 430-438)
ERR / Gy	0.161
Lower 95% CI	-0.42
Upper 95% CI	0.91
Deaths	1817
Coronary heart disease mortality ICD9 410-414)
ERR / Gy	0.259
Lower 95% CI	-0.05
Upper 95% CI	0.61
Deaths	7168
Moseeva et al Radiat Environ Biophys 2014 53 469-77 updated analysis of cerebrovascular disease, mortality+morbidity, 5-20 year latency, Tables S4-S5
Cerebrovascular disease mortality ICD9 430-438), 5 year latency
ERR / Gy	0.057
Lower 95% CI	-0.046
Upper 95% CI	0.161
Deaths	1379
Cerebrovascular disease mortality ICD9 430-438), 10 year latency
ERR / Gy	0.064
Lower 95% CI	-0.042
Upper 95% CI	0.17
Deaths	1372
Cerebrovascular disease mortality ICD9 430-438), 15 year latency
ERR / Gy	0.076
Lower 95% CI	-0.033
Upper 95% CI	0.186
Deaths	1359
Cerebrovascular disease mortality ICD9 430-438), 20 year latency
ERR / Gy	0.07
Lower 95% CI	-0.039
Upper 95% CI	0.179
Deaths	1334
Cerebrovascular disease morbidity ICD9 430-438), 5 year latency
ERR / Gy	0.497
Lower 95% CI	0.393
Upper 95% CI	0.601
Cases	7159
Cerebrovascular disease morbidity ICD9 430-438), 10 year latency
ERR / Gy	0.529
Lower 95% CI	0.415
Upper 95% CI	0.642
Cases	6749
Cerebrovascular disease morbidity ICD9 430-438), 15 year latency
ERR / Gy	0.572
Lower 95% CI	0.45
Upper 95% CI	0.695
Cases	6366
Cerebrovascular disease morbidity ICD9 430-438), 20 year latency
ERR / Gy	0.504
Lower 95% CI	0.382
Upper 95% CI	0.625
Cases	5808
Moseeva et al Radiat Environ Biophys 2014 53 469-77 updated analysis of ischemic heart disease, mortality+morbidity, 5-20 year latency, Tables S2+S3
Ischemic heart disease mortality ICD9 410-414), 5 year latency
ERR / Gy	0.038
Lower 95% CI	-0.033
Upper 95% CI	0.108
Deaths	2544
Ischemic heart disease mortality ICD9 410-414), 10 year latency
ERR / Gy	0.038
Lower 95% CI	-0.033
Upper 95% CI	0.109
Deaths	2515
Ischemic heart disease mortality ICD9 410-414), 15 year latency
ERR / Gy	0.036
Lower 95% CI	-0.036
Upper 95% CI	0.108
Deaths	2468
Ischemic heart disease mortality ICD9 410-414), 20 year latency
ERR / Gy	0.039
Lower 95% CI	-0.035
Upper 95% CI	0.113
Deaths	2377
Ischemic heart disease morbidity ICD9 410-414), 5 year latency
ERR / Gy	0.147
Lower 95% CI	0.082
Upper 95% CI	0.212
Cases	5870
Ischemic heart disease morbidity ICD9 410-414), 10 year latency
ERR / Gy	0.16
Lower 95% CI	0.089
Upper 95% CI	0.23
Cases	5422
Ischemic heart disease morbidity ICD9 410-414), 15 year latency
ERR / Gy	0.164
Lower 95% CI	0.091
Upper 95% CI	0.238
Cases	5035
Ischemic heart disease morbidity ICD9 410-414), 20 year latency
ERR / Gy	0.155
Lower 95% CI	0.077
Upper 95% CI	0.233
Cases	4409
Azizova et al Radiat Res 2014 182 529-44 updated analysis of cerebrovascular disease, mortality + morbidity, 5-20 year latency, Table 2
Cerebrovascular disease mortality ICD9 430-438), 5 year latency
ERR / Gy	0.05
Lower 95% CI	-0.04
Upper 95% CI	0.16
Deaths	1575
Cerebrovascular disease mortality ICD9 430-438), 10 year latency
ERR / Gy	0.05
Lower 95% CI	-0.03
Upper 95% CI	0.16
Deaths	1567
Cerebrovascular disease mortality ICD9 430-438), 15 year latency
ERR / Gy	0.06
Lower 95% CI	-0.03
Upper 95% CI	0.18
Deaths	1550
Cerebrovascular disease mortality ICD9 430-438), 20 year latency
ERR / Gy	0.05
Lower 95% CI	-0.03
Upper 95% CI	0.17
Deaths	1518
Cerebrovascular disease morbidity ICD9 430-438), 5 year latency
ERR / Gy	0.46
Lower 95% CI	0.37
Upper 95% CI	0.56
Cases	3098
Cerebrovascular disease morbidity ICD9 430-438), 10 year latency
ERR / Gy	0.49
Lower 95% CI	0.39
Upper 95% CI	0.6
Cases	2843
Cerebrovascular disease morbidity ICD9 430-438), 15 year latency
ERR / Gy	0.53
Lower 95% CI	0.43
Upper 95% CI	0.65
Cases	2578
Cerebrovascular disease morbidity ICD9 430-438), 20 year latency
ERR / Gy	0.47
Lower 95% CI	0.36
Upper 95% CI	0.59
Cases	2172
Azizova et al Br J Radiol 2015 88 20150169 updated analysis of ischemic heart disease morbidity+mortality, 5-20 year latency, Table 2
Ischemic heart disease mortality ICD9 410-414), 5 year latency
ERR / Gy	0.05
Lower 95% CI	-0.01
Upper 95% CI	0.13
Deaths	2848
Ischemic heart disease mortality ICD9 410-414), 10 year latency
ERR / Gy	0.05
Lower 95% CI	-0.01
Upper 95% CI	0.13
Deaths	2848
Ischemic heart disease mortality ICD9 410-414), 15 year latency
ERR / Gy	0.05
Lower 95% CI	-0.01
Upper 95% CI	0.13
Deaths	2848
Ischemic heart disease mortality ICD9 410-414), 20 year latency
ERR / Gy	0.05
Lower 95% CI	-0.02
Upper 95% CI	0.13
Deaths	2848
Ischemic heart disease morbidity ICD9 410-414), 5 year latency
ERR / Gy	0.14
Lower 95% CI	0.08
Upper 95% CI	0.21
Cases	7225
Ischemic heart disease morbidity ICD9 410-414), 10 year latency
ERR / Gy	0.14
Lower 95% CI	0.08
Upper 95% CI	0.21
Cases	7225
Ischemic heart disease morbidity ICD9 410-414), 15 year latency
ERR / Gy	0.16
Lower 95% CI	0.1
Upper 95% CI	0.24
Cases	7225
Ischemic heart disease morbidity ICD9 410-414), 20 year latency
ERR / Gy	0.13
Lower 95% CI	0.07
Upper 95% CI	0.21
Cases	7225
Laurent et al French nuclear workers Int Arch Occup Environ Health 2010 83 935-44
All circulatory disease mortality
ERR / Gy	2.7
Lower 90% CI	-2.3
Upper 90% CI	9.1
Deaths	154
Ischaemic heart disease mortality
ERR / Gy	4.1
Lower 90% CI	-2.9
Upper 90% CI	13.7
Deaths	79
Stroke mortality
ERR / Gy	17.4
Lower 90% CI	0.2
Upper 90% CI	43.9
Deaths	22
Lane et al Radiat Res 2010 174 773-85 (Eldorado uranium miners)
Ischaemic heart disease
ERR / Sv	0.15
Lower 95% CI	-0.14
Upper 95% CI	0.58
Stroke
ERR / Sv	-0.29
Lower 95% CI	<-0.29
Upper 95% CI	0.27
Other cardiovascular disease
ERR / Sv	0.07
Lower 95% CI	<-0.33
Upper 95% CI	0.77
Mean gamma dose (mSv)	Dose	Numbers
males	52.2	16236
females	34.4	1424
total	50.7647

## Sheet: Summary data
97.5% normal	1.95996	Age at exposure range	Radiation type	Mean dose		Used (Yes=1, 0=no)	1/SD**2	1/SD**4	ERR/SD**2	1/(SD(random effect)**2+SD**2)	ERR/(SD(random effect)**2+SD**2)	Chi-squared	Sum-Chi-squared	Sum df	Study reference	ERR	Lower 95% CI	Upper 95% CI	Standard deviation	Age at exposure range	Radiation type	Mean dose		Circulatory disease apart from heart and cerebrovascular: A-bomb & occupational & environmental	Circulatory disease apart from heart and cerebrovascular: occupational only	Circulatory disease apart from heart and cerebrovascular: A-bomb & occupational & environmental - Yamada et al (2004)	Circulatory disease apart from heart and cerebrovascular: A-bomb & occupational & environmental - Ivanov et al. (2006)	Circulatory disease apart from heart and cerebrovascular: A-bomb & occupational & environmental - Shimizu et al. (2010)	Circulatory disease apart from heart and cerebrovascular: A-bomb & occupational & environmental morbidity	Circulatory disease apart from heart and cerebrovascular: A-bomb & occupational & environmental mortality	Non-ischaemic heart disease: A-bomb & occupational & environmental	Non-ischaemic heart disease: occupational studies only	Non-ischaemic heart disease: A-bomb & occupational & environmental - Ivanov et al (2006)	Non-ischaemic heart disease: A-bomb & occupational & environmental - Vrijheid et al (2007)	Non-ischaemic heart disease: A-bomb & occupational & environmental - Shimizu et al. (2010)	Heart: all studies	Heart: A-bomb & occupational & environmental)	Heart: occupational & environmental only	Heart: occupational only	Stroke: all studies	Stroke: A-bomb & occupational & environmental)	Stroke: A-bomb & occupational & environmental) - Yamada et al (2004)	Stroke: A-bomb & occupational & environmental) - Ivanov et al (2006)	Stroke: A-bomb & occupational & environmental) - Kreuzer et al (2006)	Stroke: A-bomb & occupational & environmental) - Vrijheid et al (2007)	Stroke: A-bomb & occupational & environmental) - Muirhead et al (2009)	Stroke: A-bomb & occupational & environmental) - Azizova et al (2010)	Stroke: A-bomb & occupational & environmental) - Shimizu et al (2010)	Stroke: A-bomb & occupational & environmental) - Laurent et al (2010)
95% normal	1.64485
					Weighted ERR (fixed effect)	0.0858599																		0.0957564	0.146659	0.478646	0.0939114	0.0378154	0.0378154	0.589138	0.120849	-0.257234	0.142635	0.120949	-0.257234		0.134314	0.127603	0.12762		0.198312	0.214901	0.191958	0.198964	0.197767	0.198561	0.119137	0.314861	0.198238
					Weighted ERR (individual+random effect)	0.081485																		0.191715	0.136135	0.353713	0.216148	0.0373676	0.0373676	0.589138	0.0775339	-0.257234	0.127424	0.0648863	-0.257234		0.134659	0.146625	0.12762		0.205439	0.236069	0.167959	0.211529	0.19912	0.207582	0.122375	0.223263	0.204909
					SD of weighted ERR (fixed effect)	0.00468353																		0.0219619	0.117429	0.0586807	0.0223564	0.0232157	0.0232157	0.0677456	0.0646808	0.276389	0.066505	0.0647021	0.276389		0.0218646	0.0322853	0.0322853		0.0276211	0.0293524	0.0279676	0.0277041	0.0276322	0.0277131	0.0316841	0.0435702	0.0276212
					SD of random effect rv	0.0305248																		0.226742	0.266115	0.305513	0.233499	0.0483665	0.0483665	0	0.11738	0	0.0814724	0.148736	0		0.0939555	0.217657	0		0.187434	0.212045	0.189354	0.192083	0.189443	0.192524	0.0597268	0.228425	0.185006
					SD total (individual + random effect)	0.0103609																		0.0982527	0.201161	0.168643	0.119369	0.0392935	0.0392935	0.0677456	0.101456	0.276389	0.0891586	0.116943	0.276389		0.0514228	0.117023	0.0322853		0.0932492	0.114322	0.100841	0.0976509	0.0944013	0.0980551	0.0525582	0.122081	0.0923673
					Lower 95% CI (fixed effect)	0.0766804																		0.0527117	-0.0834982	0.363634	0.0500936	-0.00768657	-0.00768657	0.456359	-0.00592272	-0.798948	0.0122873	-0.00586508	-0.798948		0.0914604	0.0643251	0.0643417		0.144176	0.157371	0.137143	0.144665	0.143609	0.144244	0.0570373	0.229465	0.144101
					Upper 95% CI (fixed effect)	0.0950395																		0.138801	0.376815	0.593658	0.137729	0.0833174	0.0833174	0.721917	0.247621	0.284479	0.272982	0.247763	0.284479		0.177168	0.190881	0.190898		0.252449	0.27243	0.246774	0.253263	0.251925	0.252878	0.181237	0.400257	0.252374
					Lower 95% CI (individual+random effect)	0.061178																		-0.000856307	-0.258133	0.0231794	-0.01781	-0.0396462	-0.0396462	0.456359	-0.121317	-0.798948	-0.0473239	-0.164318	-0.798948		0.0338723	-0.0827357	0.0643417		0.0226737	0.012003	-0.0296849	0.0201363	0.0140967	0.0153979	0.0193626	-0.0160116	0.0238722
		Age at exposure range	Acute high dose rate/fractionated high dose rate/low dose rate		Upper 95% CI (individual+random effect)	0.101792																		0.384287	0.530402	0.684246	0.450107	0.114381	0.114381	0.721917	0.276385	0.284479	0.302171	0.294091	0.284479		0.235446	0.375985	0.190898		0.388204	0.460136	0.365603	0.402921	0.384143	0.399767	0.225387	0.462537	0.385945
					chi-squared statistic	68.689																		66.8269	4.87446	16.0665	61.7577	7.01869	7.01869	0.539297	4.65386	0.00822705	2.67066	4.65028	0.00822705		23.3459	19.1895	5.73003		34.283	31.493	32.1869	34.1904	33.7958	34.2708	8.26708	22.3196	32.6061
					df	33																		7	2	4	4	5	5	1	3	1	2	2	1		11	9	7		8	7	7	7	7	7	7	7	7
					p-value for heterogeneity	0.000262878																		6.45163e-12	0.0874027	0.00293117	1.23877e-12	0.219254	0.219254	0.462724	0.19897	0.927729	0.263071	0.0977698	0.927729		0.0157909	0.0236292	0.571603		3.60995e-05	5.0415e-05	3.75005e-05	1.58671e-05	1.88081e-05	1.53266e-05	0.309633	0.00223726	3.13448e-05
					1-sided p-value (fixed effect)	2.28564e-75																		6.50004e-06	0.105849	1.72029e-16	1.33077e-05	0.0516702	0.0516702	1.71395e-18	0.0308535	0.823994	0.0159876	0.0307894	0.823994		4.04895e-10	3.86925e-05	3.86096e-05		3.49267e-13	1.22688e-13	3.35745e-12	3.44142e-13	4.11946e-13	3.89292e-13	8.49057e-05	2.47764e-13	3.56253e-13
					1-sided p-value (individual+random effect)	1.85042e-15																		0.0255137	0.249283	0.0179786	0.0350888	0.170806	0.170806	1.71395e-18	0.222371	0.823994	0.0764761	0.289497	0.823994		0.00441371	0.10511	3.86096e-05		0.0137933	0.0194635	0.0478976	0.0151491	0.0174597	0.01713	0.00994631	0.0337142	0.0132634
					2-sided p-value (fixed effect)	4.57128e-75																		1.30001e-05	0.211697	3.44057e-16	2.66154e-05	0.10334	0.10334	3.4279e-18	0.061707	1.64799	0.0319752	0.0615788	1.64799		8.0979e-10	7.7385e-05	7.72192e-05		6.98534e-13	2.45377e-13	6.7149e-12	6.88284e-13	8.23891e-13	7.78584e-13	0.000169811	4.95528e-13	7.12506e-13
					2-sided p-value (individual+random effect)	3.70083e-15																		0.0510275	0.498567	0.0359572	0.0701776	0.341611	0.341611	3.4279e-18	0.444743	1.64799	0.152952	0.578995	1.64799		0.00882743	0.210221	7.72192e-05		0.0275866	0.038927	0.0957953	0.0302981	0.0349194	0.0342601	0.0198926	0.0674284	0.0265267
A BOMB DATA
Preston et al (Radiat Res 2003 160 381-407) heart disease mortality
ERR	0.17	All ages	Acute high dose rate	0.1		0	0	0	0	0	0	0	12.9662	6										0	0	0	0	0	0	0	0	0	0	0	0	0	0	0	0	0	0	0	0	0	0	0	0	0	0
SD	0.0547161
Lower 90% CI	0.08
Upper 90% CI	0.26
Preston et al (Radiat Res 2003 160 381-407) stroke mortality
ERR	0.12	All ages	Acute high dose rate	0.1		0	0	0	0	0	0	0												0	0	0	0	0	0	0	0	0	0	0	0	0	0	0	0	0	0	0	0	0	0	0	0	0	0
SD	0.0607957
Lower 90% CI	0.02
Upper 90% CI	0.22
Shimizu et al (Br Med J 2010 340 b5349) heart disease mortality (underlying or contributed cause of death)
ERR	0.18	All ages	Acute high dose rate	0.1		0	0	0	0	0	0	0												0	0	0	0	0	0	0	0	0	0	0	0	1	1	0	0	0	0	0	0	0	0	0	0	0	0
SD	0.0357149
Lower 95% CI	0.11
Upper 95% CI	0.25
Shimizu et al (Br Med J 2010 340 b5349) heart failure mortality (underlying cause of death)
ERR	0.22	All ages	Acute high dose rate	0.1		0	0	0	0	0	0	0												0	0	0	0	0	0	0	0	0	0	0	0	0	0	0	0	0	0	0	0	0	0	0	0	0	0
SD	0.0816342
Lower 95% CI	0.07
Upper 95% CI	0.39
Shimizu et al (Br Med J 2010 340 b5349) stroke mortality (underlying or contributed cause of death)
ERR	0.12	All ages	Acute high dose rate	0.1		0	0	0	0	0	0	0												0	0	0	0	0	0	0	0	0	0	0	0	0	0	0	0	1	1	1	1	1	1	1	1	0	1
SD	0.0357149
Lower 95% CI	0.05
Upper 95% CI	0.19
Shimizu et al (Br Med J 2010 340 b5349) circulatory disease other than heart disease or stroke mortality (underlying or contributed cause of death)
ERR	0.58	All ages	Acute high dose rate	0.1		0	0	0	0	0	0	0												1	0	1	1	0	0	1	0	0	0	0	0	0	0	0	0	0	0	0	0	0	0	0	0	0	0
SD	0.0688788
Lower 95% CI	0.45
Upper 95% CI	0.72
Shimizu et al (Br Med J 2010 340 b5349) all circulatory disease mortality (underlying or contributed cause of death)
ERR	0.15	All ages	Acute high dose rate	0.1		1	1536.58	2.36109e+06	230.488	631.889	94.7833	6.32143			Shimizu et al (Br Med J 2010 340 b5349) all circulatory disease mortality (underlying or contributed cause of death)	0.15	0.1	0.2	0.0255107	All ages	Acute high dose rate	0.1		0	0	0	0	0	0	0	0	0	0	0	0	0	0	0	0	0	0	0	0	0	0	0	0	0	0
SD	0.0255107
Lower 95% CI	0.1
Upper 95% CI	0.2
Shimizu et al (Br Med J 2010 340 b5349) ischaemic heart disease mortality (underlying cause of death) (ICD9 410-414)
ERR	0.02	All ages	Acute high dose rate	0.1		0	0	0	0	0	0	0												0	0	0	0	0	0	0	0	0	0	0	0	0	0	0	0	0	0	0	0	0	0	0	0	0	0
SD	0.0637767
Lower 95% CI	-0.1
Upper 95% CI	0.15
Shimizu et al (Br Med J 2010 340 b5349) myocardial infarction mortality (underlying cause of death) (ICD9 410)
ERR	0	All ages	Acute high dose rate	0.1		0	0	0	0	0	0	0												0	0	0	0	0	0	0	0	0	0	0	0	0	0	0	0	0	0	0	0	0	0	0	0	0	0
SD	0.0841852
Lower 95% CI	-0.15
Upper 95% CI	0.18
Shimizu et al (Br Med J 2010 340 b5349) heart failure mortality (underlying cause of death) (ICD9 428)
ERR	0.22	All ages	Acute high dose rate	0.1		0	0	0	0	0	0	0												0	0	0	0	0	0	0	1	0	1	1	0	0	0	0	0	0	0	0	0	0	0	0	0	0	0
SD	0.0816342
Lower 95% CI	0.07
Upper 95% CI	0.39
Shimizu et al (Br Med J 2010 340 b5349) other heart disease mortality (underlying cause of death) (ICD9 390-392, 415-427, 429)
ERR	-0.01	All ages	Acute high dose rate	0.1		0	0	0	0	0	0	0												0	0	0	0	0	0	0	1	0	1	1	0	0	0	0	0	0	0	0	0	0	0	0	0	0	0
SD	0.114798
Lower 95% CI	-0.21
Upper 95% CI	0.24
Shimizu et al (Br Med J 2010 340 b5349) rheumatic heart disease mortality (underlying cause of death) (ICD9 393-398)
ERR	0.86	All ages	Acute high dose rate	0.1		0	0	0	0	0	0	0												1	0	1	1	0	0	1	0	0	0	0	0	0	0	0	0	0	0	0	0	0	0	0	0	0	0
SD	0.375007
Lower 95% CI	0.25
Upper 95% CI	1.72
Yamada et al (Radiat Res 2004 161 622-32) hypertension incidence linear model
ERR	0.05	All ages	Acute high dose rate	0.1		1	1269.9	1.61266e+06	63.4952	581.658	29.0829	1.63301			Yamada et al (Radiat Res 2004 161 622-32) hypertension incidence linear model	0.05	-0.01	0.1	0.0280617	All ages	Acute high dose rate	0.1		1	0	0	1	1	1	0	0	0	0	0	0	0	0	0	0	0	0	0	0	0	0	0	0	0	0
SD	0.0280617
Lower 95% CI	-0.01
Upper 95% CI	0.1
Yamada et al (Radiat Res 2004 161 622-32) hypertension incidence quadratic model
ERR	0.03	All ages	Acute high dose rate	0.1		0	0	0	0	0	0	0												0	0	0	0	0	0	0	0	0	0	0	0	0	0	0	0	0	0	0	0	0	0	0	0	0	0
SD	0.0127553
Lower 95% CI	0.01
Upper 95% CI	0.06
Yamada et al (Radiat Res 2004 161 622-32) hypertensive heart disease
ERR	-0.01	All ages	Acute high dose rate	0.1		1	474.254	224917	-4.74254	328.911	-3.28911	4.35798			Yamada et al (Radiat Res 2004 161 622-32) hypertensive heart disease	-0.01	-0.09	0.09	0.0459192	All ages	Acute high dose rate	0.1		1	0	0	1	1	1	0	0	0	0	0	0	0	0	0	0	0	0	0	0	0	0	0	0	0	0
SD	0.0459192
Lower 95% CI	-0.09
Upper 95% CI	0.09
Yamada et al (Radiat Res 2004 161 622-32) ischaemic heart disease
ERR	0.05	All ages	Acute high dose rate	0.1		1	348.432	121405	17.4216	263.036	13.1518	0.44806			Yamada et al (Radiat Res 2004 161 622-32) ischaemic heart disease	0.05	-0.05	0.16	0.0535724	All ages	Acute high dose rate	0.1		0	0	0	0	0	0	0	0	0	0	0	0	1	1	0	0	0	0	0	0	0	0	0	0	0	0
SD	0.0535724
Lower 95% CI	-0.05
Upper 95% CI	0.16
Yamada et al (Radiat Res 2004 161 622-32) myocardial infarction linear model
ERR	0.12	All ages	Acute high dose rate	0.1		0	0	0	0	0	0	0												0	0	0	0	0	0	0	0	0	0	0	0	0	0	0	0	0	0	0	0	0	0	0	0	0	0
SD	0.193881
Lower 95% CI	-0.16
Upper 95% CI	0.6
Yamada et al (Radiat Res 2004 161 622-32) myocardial infarction quadratic model
ERR	0.17	All ages	Acute high dose rate	0.1		0	0	0	0	0	0	0												0	0	0	0	0	0	0	0	0	0	0	0	0	0	0	0	0	0	0	0	0	0	0	0	0	0
SD	0.150513
Lower 95% CI	-0.03
Upper 95% CI	0.56
Yamada et al (Radiat Res 2004 161 622-32) stroke
ERR	0.07	All ages	Acute high dose rate	0.1		1	150.057	22517.1	10.504	131.65	9.2155	0.0377449			Yamada et al (Radiat Res 2004 161 622-32) stroke	0.07	-0.08	0.24	0.0816342	All ages	Acute high dose rate	0.1		0	0	0	0	0	0	0	0	0	0	0	0	0	0	0	0	1	1	0	1	1	1	1	1	1	1
SD	0.0816342
Lower 95% CI	-0.08
Upper 95% CI	0.24
Yamada et al (Radiat Res 2004 161 622-32) aortic aneurysm
ERR	0.02	All ages	Acute high dose rate	0.1		1	38.7146	1498.82	0.774293	37.3667	0.747334	0.167926			Yamada et al (Radiat Res 2004 161 622-32) aortic aneurysm	0.02	-0.22	0.41	0.160717	All ages	Acute high dose rate	0.1		1	0	0	1	1	1	0	0	0	0	0	0	0	0	0	0	0	0	0	0	0	0	0	0	0	0
SD	0.160717
Lower 95% CI	-0.22
Upper 95% CI	0.41
Tatsukawa et al Radiat Res 2008 170 269-74 hypertension incidence in utero exposure
ERR	0.2	All ages	Acute high dose rate	0.001		0	0	0	0	0	0	0												0	0	0	0	0	0	0	0	0	0	0	0	0	0	0	0	0	0	0	0	0	0	0	0	0	0
SD	0.451539
Lower 95% CI	-0.39
Upper 95% CI	1.38
Tatsukawa et al Radiat Res 2008 170 269-74 hypertension incidence childhood exposure
ERR	0.15	All ages	Acute high dose rate	0.001		0	0	0	0	0	0	0												0	0	0	0	0	0	0	0	0	0	0	0	0	0	0	0	0	0	0	0	0	0	0	0	0	0
SD	0.0892874
Lower 95% CI	-0.01
Upper 95% CI	0.34
Tatsukawa et al Radiat Res 2008 170 269-74 hypercholesterolemia incidence in utero exposure
ERR	0.33	All ages	Acute high dose rate	0.001		0	0	0	0	0	0	0												0	0	0	0	0	0	0	0	0	0	0	0	0	0	0	0	0	0	0	0	0	0	0	0	0	0
SD	0.433681
Lower 95% CI	-0.27
Upper 95% CI	1.43
Tatsukawa et al Radiat Res 2008 170 269-74 hypercholesterolemia incidence childhood exposure
ERR	0.05	All ages	Acute high dose rate	0.001		0	0	0	0	0	0	0												0	0	0	0	0	0	0	0	0	0	0	0	0	0	0	0	0	0	0	0	0	0	0	0	0	0
SD	0.0663277
Lower 95% CI	-0.07
Upper 95% CI	0.19
Tatsukawa et al Radiat Res 2008 170 269-74 nonfatal CVD (stroke or myocardial infarction) incidence in utero exposure
ERR	-0.91	All ages	Acute high dose rate	0.001		0	0	0	0	0	0	0												0	0	0	0	0	0	0	0	0	0	0	0	0	0	0	0	0	0	0	0	0	0	0	0	0	0
SD	20.485
Lower 95% CI	-0.9999
Upper 95% CI	79.3
Tatsukawa et al Radiat Res 2008 170 269-74 nonfatal CVD (stroke or myocardial infarction) incidence childhood exposure
ERR	0.72	All ages	Acute high dose rate	0.001		0	0	0	0	0	0	0												0	0	0	0	0	0	0	0	0	0	0	0	0	0	0	0	0	0	0	0	0	0	0	0	0	0
SD	0.295924
Lower 95% CI	0.24
Upper 95% CI	1.4
RT STUDIES
Carr et al (Int J Radiat Oncol Biol Phys 2005 61 842-50) coronary heart disease (ICD8 410-414)
ERR	0.114884	Adult	Acute high dose rate fractionated	1.01		0	0	0	0	0	0	0	0	0										0	0	0	0	0	0	0	0	0	0	0	0	0	0	0	0	0	0	0	0	0	0	0	0	0	0
SD	0.0542278
Lower 95% CI	0.00859994
Upper 95% CI	0.221169
Carr et al (Int J Radiat Oncol Biol Phys 2005 61 842-50) coronary heart disease: all except highest dose group (ICD8 410-414)
ERR	0.10313	Adult	Acute high dose rate fractionated	1.01		0	0	0	0	0	0	0												0	0	0	0	0	0	0	0	0	0	0	0	1	0	0	0	0	0	0	0	0	0	0	0	0	0
SD	0.115092
Lower 95% CI	-0.122446
Upper 95% CI	0.328706
Carr et al (Int J Radiat Oncol Biol Phys 2005 61 842-50) coronary heart disease (ICD8 410-414), corrected dose, α/β = 1 Gy
ERR	0.200223	Adult	Acute high dose rate fractionated	1.01		0	0	0	0	0	0	0												0	0	0	0	0	0	0	0	0	0	0	0	0	0	0	0	0	0	0	0	0	0	0	0	0	0
SD	0.104027
Lower 95% CI	-0.00366699
Upper 95% CI	0.404113
Carr et al (Int J Radiat Oncol Biol Phys 2005 61 842-50) coronary heart disease (ICD8 410-414): all except highest dose group, corrected dose, α/β = 1 Gy
ERR	0.172355	Adult	Acute high dose rate fractionated	1.01		0	0	0	0	0	0	0												0	0	0	0	0	0	0	0	0	0	0	0	0	0	0	0	0	0	0	0	0	0	0	0	0	0
SD	0.20806
Lower 95% CI	-0.235436
Upper 95% CI	0.580145
Carr et al (Int J Radiat Oncol Biol Phys 2005 61 842-50) coronary heart disease (ICD8 410-414), corrected dose, α/β = 2 Gy
ERR	0.176917	Adult	Acute high dose rate fractionated	1.01		0	0	0	0	0	0	0												0	0	0	0	0	0	0	0	0	0	0	0	0	0	0	0	0	0	0	0	0	0	0	0	0	0
SD	0.0933322
Lower 95% CI	-0.00601045
Upper 95% CI	0.359845
Carr et al (Int J Radiat Oncol Biol Phys 2005 61 842-50) coronary heart disease (ICD8 410-414): all except highest dose group, corrected dose, α/β = 2 Gy
ERR	0.151081	Adult	Acute high dose rate fractionated	1.01		0	0	0	0	0	0	0												0	0	0	0	0	0	0	0	0	0	0	0	0	0	0	0	0	0	0	0	0	0	0	0	0	0
SD	0.18385
Lower 95% CI	-0.209258
Upper 95% CI	0.51142
Carr et al (Int J Radiat Oncol Biol Phys 2005 61 842-50) other heart disease
ERR	-0.111236	Adult	Acute high dose rate fractionated	1.01		0	0	0	0	0	0	0												0	0	0	0	0	0	0	0	0	0	0	0	0	0	0	0	0	0	0	0	0	0	0	0	0	0
SD	0.145373
Lower 95% CI	-0.396161
Upper 95% CI	0.17369
Carr et al (Int J Radiat Oncol Biol Phys 2005 61 842-50) other heart disease: all except highest dose group
ERR	-0.160826	Adult	Acute high dose rate fractionated	1.01		0	0	0	0	0	0	0												0	0	0	0	0	0	0	0	0	0	0	0	1	0	0	0	0	0	0	0	0	0	0	0	0	0
SD	0.167192
Lower 95% CI	-0.488516
Upper 95% CI	0.166864
Carr et al (Int J Radiat Oncol Biol Phys 2005 61 842-50) other heart disease, corrected dose, α/β = 1 Gy
ERR	-0.201008	Adult	Acute high dose rate fractionated	1.01		0	0	0	0	0	0	0												0	0	0	0	0	0	0	0	0	0	0	0	0	0	0	0	0	0	0	0	0	0	0	0	0	0
SD	0.25445
Lower 95% CI	-0.699721
Upper 95% CI	0.297704
Carr et al (Int J Radiat Oncol Biol Phys 2005 61 842-50) other heart disease: all except highest dose group, corrected dose, α/β = 1 Gy
ERR	-0.2813	Adult	Acute high dose rate fractionated	1.01		0	0	0	0	0	0	0												0	0	0	0	0	0	0	0	0	0	0	0	0	0	0	0	0	0	0	0	0	0	0	0	0	0
SD	0.294832
Lower 95% CI	-0.85916
Upper 95% CI	0.29656
Carr et al (Int J Radiat Oncol Biol Phys 2005 61 842-50) other heart disease, corrected dose, α/β = 2 Gy
ERR	-0.178873	Adult	Acute high dose rate fractionated	1.01		0	0	0	0	0	0	0												0	0	0	0	0	0	0	0	0	0	0	0	0	0	0	0	0	0	0	0	0	0	0	0	0	0
SD	0.22378
Lower 95% CI	-0.617473
Upper 95% CI	0.259728
Carr et al (Int J Radiat Oncol Biol Phys 2005 61 842-50) other heart disease: all except highest dose group, corrected dose, α/β = 2 Gy
ERR	-0.24785	Adult	Acute high dose rate fractionated	1.01		0	0	0	0	0	0	0												0	0	0	0	0	0	0	0	0	0	0	0	0	0	0	0	0	0	0	0	0	0	0	0	0	0
SD	0.259479
Lower 95% CI	-0.756421
Upper 95% CI	0.26072
Reanalysis of US peptic ulcer data by Little et al IJROBP 2012 84 1101-9, IHD mortality, heart dose
ERR	0.102	Adult	Acute high dose rate fractionated	1.01		0	0	0	0	0	0	0	0.019269	1										0	0	0	0	0	0	0	0	0	0	0	0	0	0	0	0	0	0	0	0	0	0	0	0	0	0
SD	0.0344394
Lower 95% CI	0.039
Upper 95% CI	0.174
Reanalysis of US peptic ulcer data by Little et al IJROBP 2012 84 1101-9, cerebrovascular disease mortality, heart dose
ERR	0.028	Adult	Acute high dose rate fractionated	1.01		0	0	0	0	0	0	0												0	0	0	0	0	0	0	0	0	0	0	0	0	0	0	0	0	0	0	0	0	0	0	0	0	0
SD	0.0691339
Lower 95% CI	-0.085
Upper 95% CI	0.186
Reanalysis of US peptic ulcer data by Little et al IJROBP 2012 84 1101-9, cerebrovascular disease mortality, thyroid dose
ERR	0.422	Adult	Acute high dose rate fractionated	1.01		0	0	0	0	0	0	0												0	0	0	0	0	0	0	0	0	0	0	0	0	0	0	0	0	0	0	0	0	0	0	0	0	0
SD	1.14645
Lower 95% CI	-1.455
Upper 95% CI	3.039
Reanalysis of US peptic ulcer data by Little et al IJROBP 2012 84 1101-9, all other circulatory disease mortality, heart dose
ERR	0.05	Adult	Acute high dose rate fractionated	1.01		0	0	0	0	0	0	0												0	0	0	0	0	0	0	0	0	0	0	0	0	0	0	0	0	0	0	0	0	0	0	0	0	0
SD	0.0630114
Lower 95% CI	-0.053
Upper 95% CI	0.194
Reanalysis of US peptic ulcer data by Little et al IJROBP 2012 84 1101-9, all circulatory disease mortality, heart dose
ERR	0.082	Adult	Acute high dose rate fractionated	1.01		1	1293.31	1.67265e+06	106.052	586.52	48.0946	0.019269			Reanalysis of US peptic ulcer data by Little et al IJROBP 2012 84 1101-9, all circulatory disease mortality, heart dose	0.082	0.031	0.14	0.0278066	Adult	Acute high dose rate fractionated	1.01		0	0	0	0	0	0	0	0	0	0	0	0	0	0	0	0	0	0	0	0	0	0	0	0	0	0
SD	0.0278066
Lower 95% CI	0.031
Upper 95% CI	0.14
Darby et al Br J Cancer 55 179-90 1987 (+Radford et al NEJM 297 572-6 1977, Lewis et al Br J Radiol 61 212-20 1988) stroke
ERR	-2.42857	Adult	Acute high dose rate fractionated	1.01		0	0	0	0	0	0	0	0	0										0	0	0	0	0	0	0	0	0	0	0	0	0	0	0	0	1	0	0	0	0	0	0	0	0	0
SD	1.27553
Lower 95% CI	-4.28571
Upper 95% CI	0.714286
Darby et al Br J Cancer 55 179-90 1987 (+Radford et al NEJM 297 572-6 1977, Lewis et al Br J Radiol 61 212-20 1988) stroke, corrected dose, α/β = 1 Gy
ERR	-2.68396	Adult	Acute high dose rate fractionated	0.14		0	0	0	0	0	0	0												0	0	0	0	0	0	0	0	0	0	0	0	0	0	0	0	0	0	0	0	0	0	0	0	0	0
SD	1.40967
Lower 95% CI	-4.7364
Upper 95% CI	0.7894
Darby et al Br J Cancer 55 179-90 1987 (+Radford et al NEJM 297 572-6 1977, Lewis et al Br J Radiol 61 212-20 1988) stroke, corrected dose, α/β = 2 Gy
ERR	-2.56564	Adult	Acute high dose rate fractionated	0.14		0	0	0	0	0	0	0												0	0	0	0	0	0	0	0	0	0	0	0	0	0	0	0	0	0	0	0	0	0	0	0	0	0
SD	1.34753
Lower 95% CI	-4.52761
Upper 95% CI	0.754601
Darby et al Br J Cancer 55 179-90 1987 (+Radford et al NEJM 297 572-6 1977, Lewis et al Br J Radiol 61 212-20 1988) other circulatory
ERR	-0.0120482	Adult	Acute high dose rate fractionated	2.49		0	0	0	0	0	0	0												0	0	0	0	0	0	0	0	0	0	0	0	1	0	0	0	0	0	0	0	0	0	0	0	0	0
SD	0.0645451
Lower 95% CI	-0.120482
Upper 95% CI	0.13253
Darby et al Br J Cancer 55 179-90 1987 (+Radford et al NEJM 297 572-6 1977, Lewis et al Br J Radiol 61 212-20 1988) other circulatory, corrected dose, α/β = 1 Gy
ERR	-0.0198035	Adult	Acute high dose rate fractionated	2.49		0	0	0	0	0	0	0												0	0	0	0	0	0	0	0	0	0	0	0	0	0	0	0	0	0	0	0	0	0	0	0	0	0
SD	0.106092
Lower 95% CI	-0.198035
Upper 95% CI	0.217839
Darby et al Br J Cancer 55 179-90 1987 (+Radford et al NEJM 297 572-6 1977, Lewis et al Br J Radiol 61 212-20 1988) other circulatory, corrected dose, α/β = 2 Gy
ERR	-0.0179604	Adult	Acute high dose rate fractionated	2.49		0	0	0	0	0	0	0												0	0	0	0	0	0	0	0	0	0	0	0	0	0	0	0	0	0	0	0	0	0	0	0	0	0
SD	0.096218
Lower 95% CI	-0.179604
Upper 95% CI	0.197564
Zablotska et al Am J Epidemiol 2014 179 120-31 all circulatory disease mortality, 5 year lag
ERR	0.024	All ages	Acute high dose rate fractionated	0.79		1	1567.78	2.45794e+06	37.6268	637.102	15.2905	5.99935			Zablotska et al Am J Epidemiol 2014 179 120-31 all circulatory disease mortality, 5 year lag	0.024	-0.02	0.079	0.0252556	All ages	Acute high dose rate fractionated	0.79		0	0	0	0	0	0	0	0	0	0	0	0	0	0	0	0	0	0	0	0	0	0	0	0	0	0
SD	0.0252556
Lower 95% CI	-0.02
Upper 95% CI	0.079
Zablotska et al Am J Epidemiol 2014 179 120-31 all circulatory disease mortality, 10 year lag
ERR	0.02	All ages	Acute high dose rate fractionated	0.79		0	0	0	0	0	0	0												0	0	0	0	0	0	0	0	0	0	0	0	0	0	0	0	0	0	0	0	0	0	0	0	0	0
SD	0.0252556
Lower 95% CI	-0.025
Upper 95% CI	0.074
Zablotska et al Am J Epidemiol 2014 179 120-31 ischemic heart disease mortality, 5 year lag
ERR	0.011	All ages	Acute high dose rate fractionated	0.79		0	0	0	0	0	0	0												0	0	0	0	0	0	0	0	0	0	0	0	0	0	0	0	0	0	0	0	0	0	0	0	0	0
SD	0.0293373
Lower 95% CI	-0.04
Upper 95% CI	0.075
Zablotska et al Am J Epidemiol 2014 179 120-31 ischemic heart disease mortality, 10 year lag
ERR	0.007	All ages	Acute high dose rate fractionated	0.79		0	0	0	0	0	0	0												0	0	0	0	0	0	0	0	0	0	0	0	0	0	0	0	0	0	0	0	0	0	0	0	0	0
SD	0.0295924
Lower 95% CI	-0.044
Upper 95% CI	0.072
Zablotska et al Am J Epidemiol 2014 179 120-31 ischemic heart disease mortality, 10 year lag, <0.5 Gy
ERR	0.149	All ages	Acute high dose rate fractionated	0.79		0	0	0	0	0	0	0												0	0	0	0	0	0	0	0	0	0	0	0	0	0	0	0	0	0	0	0	0	0	0	0	0	0
SD	0.243372
Lower 95% CI	-0.284
Upper 95% CI	0.67
Zablotska et al Am J Epidemiol 2014 179 120-31 hypertensive and other (non-stroke) circulatory disease mortality, 5 year lag
ERR	0.034	All ages	Acute high dose rate fractionated	0.79		0	0	0	0	0	0	0												0	0	0	0	0	0	0	0	0	0	0	0	0	0	0	0	0	0	0	0	0	0	0	0	0	0
SD	0.0607154
Lower 95% CI	-0.059
Upper 95% CI	0.179
Zablotska et al Am J Epidemiol 2014 179 120-31 hypertensive and other (non-stroke) circulatory disease mortality, 10 year lag
ERR	0.027	All ages	Acute high dose rate fractionated	0.79		0	0	0	0	0	0	0												0	0	0	0	0	0	0	0	0	0	0	0	0	0	0	0	0	0	0	0	0	0	0	0	0	0
SD	0.0589297
Lower 95% CI	-0.064
Upper 95% CI	0.167
Little et al Eur J Epidemiol 2016 31 287-309 all circulatory disease mortality
ERR	-0.023	All ages	Acute high dose rate fractionated	0.36		0	0	0	0	0	0	0	1.62854	1										0	0	0	0	0	0	0	0	0	0	0	0	0	0	0	0	0	0	0	0	0	0	0	0	0	0
SD	0.0242351
Lower 95% CI	-0.067
Upper 95% CI	0.028
Little et al Eur J Epidemiol 2016 31 287-309 all circulatory disease mortality < 0.5 Gy
ERR	0.345	All ages	Acute high dose rate fractionated	0.36		1	24.251	588.112	8.3666	23.7151	8.18173	1.62854			Little et al Eur J Epidemiol 2016 31 287-309 all circulatory disease mortality < 0.5 Gy	0.345	-0.032	0.764	0.203065	All ages	Acute high dose rate fractionated	0.36		0	0	0	0	0	0	0	0	0	0	0	0	0	0	0	0	0	0	0	0	0	0	0	0	0	0
SD	0.203065
Lower 95% CI	-0.032
Upper 95% CI	0.764
Little et al Eur J Epidemiol 2016 31 287-309 cerebrovascular disease mortality, using thyroid dose
ERR	0.132	All ages	Acute high dose rate fractionated	0.2		0	0	0	0	0	0	0												0	0	0	0	0	0	0	0	0	0	0	0	0	0	0	0	0	0	0	0	0	0	0	0	0	0
SD	0.128319
Lower 95% CI	-0.088
Upper 95% CI	0.415
Little et al Eur J Epidemiol 2016 31 287-309 cerebrovascular disease mortality, using thyroid dose <0.5 Gy
ERR	0.343	All ages	Acute high dose rate fractionated	0.2		0	0	0	0	0	0	0												0	0	0	0	0	0	0	0	0	0	0	0	0	0	0	0	0	0	0	0	0	0	0	0	0	0
SD	0.512509
Lower 95% CI	-0.536
Upper 95% CI	1.473
Little et al Eur J Epidemiol 2016 31 287-309 cerebrovascular disease mortality, using lung dose
ERR	0.075	All ages	Acute high dose rate fractionated	0.36		0	0	0	0	0	0	0												0	0	0	0	0	0	0	0	0	0	0	0	0	0	0	0	0	0	0	0	0	0	0	0	0	0
SD	0.0732156
Lower 95% CI	-0.05
Upper 95% CI	0.237
Little et al Eur J Epidemiol 2016 31 287-309 all heart disease mortality
ERR	-0.042	All ages	Acute high dose rate fractionated	0.36		0	0	0	0	0	0	0												0	0	0	0	0	0	0	0	0	0	0	0	0	0	0	0	0	0	0	0	0	0	0	0	0	0
SD	0.0257658
Lower 95% CI	-0.088
Upper 95% CI	0.013
Little et al Eur J Epidemiol 2016 31 287-309 ischemic heart disease mortality
ERR	-0.077	All ages	Acute high dose rate fractionated	0.36		0	0	0	0	0	0	0												0	0	0	0	0	0	0	0	0	0	0	0	0	0	0	0	0	0	0	0	0	0	0	0	0	0
SD	0.0301026
Lower 95% CI	-0.13
Upper 95% CI	-0.012
Little et al Eur J Epidemiol 2016 31 287-309 ischemic heart disease mortality < 0.5 Gy
ERR	0.465	All ages	Acute high dose rate fractionated	0.36		0	0	0	0	0	0	0												0	0	0	0	0	0	0	0	0	0	0	0	0	0	0	0	0	0	0	0	0	0	0	0	0	0
SD	0.271944
Lower 95% CI	-0.032
Upper 95% CI	1.034
Little et al Eur J Epidemiol 2016 31 287-309 heart disease excluding IHD mortality
ERR	0.013	All ages	Acute high dose rate fractionated	0.36		0	0	0	0	0	0	0												0	0	0	0	0	0	0	0	0	0	0	0	0	0	0	0	0	0	0	0	0	0	0	0	0	0
SD	0.0507662
Lower 95% CI	-0.072
Upper 95% CI	0.127
Little et al Eur J Epidemiol 2016 31 287-309 hypertensive heart disease mortality
ERR	0.357	All ages	Acute high dose rate fractionated	0.36		0	0	0	0	0	0	0												0	0	0	0	0	0	0	0	0	0	0	0	0	0	0	0	0	0	0	0	0	0	0	0	0	0
SD	0.27373
Lower 95% CI	-0.043
Upper 95% CI	1.03
Little et al Eur J Epidemiol 2016 31 287-309 hypertensive heart disease mortality < 0.5 Gy
ERR	0.801	All ages	Acute high dose rate fractionated	0.36		0	0	0	0	0	0	0												0	0	0	0	0	0	0	0	0	0	0	0	0	0	0	0	0	0	0	0	0	0	0	0	0	0
SD	1.49595
Lower 95% CI	-1.226
Upper 95% CI	4.638
Little et al Eur J Epidemiol 2016 31 287-309 all circulatory apart from heart and cerebrovascular disease mortality
ERR	0.015	All ages	Acute high dose rate fractionated	0.36		0	0	0	0	0	0	0												0	0	0	0	0	0	0	0	0	0	0	0	0	0	0	0	0	0	0	0	0	0	0	0	0	0
SD	0.108675
Lower 95% CI	-0.183
Upper 95% CI	0.243
Davis et al. (Cancer Res 1989 49 6130-6) all circulatory
ERR	-0.1082	All ages	Acute high dose rate fractionated	0.36		0	0	0	0	0	0	0	0	0										0	0	0	0	0	0	0	0	0	0	0	0	0	0	0	0	0	0	0	0	0	0	0	0	0	0
SD	0.0477534
Lower 95% CI	-0.1981
Upper 95% CI	-0.01091
Davis et al. (Cancer Res 1989 49 6130-6) all circulatory, corrected dose, α/β = 1 Gy
ERR	-0.167064	All ages	Acute high dose rate fractionated	0.36		0	0	0	0	0	0	0												0	0	0	0	0	0	0	0	0	0	0	0	0	0	0	0	0	0	0	0	0	0	0	0	0	0
SD	0.0737328
Lower 95% CI	-0.305872
Upper 95% CI	-0.0168454
Davis et al. (Cancer Res 1989 49 6130-6) all circulatory, corrected dose, α/β = 2 Gy
ERR	-0.142666	All ages	Acute high dose rate fractionated	0.36		0	0	0	0	0	0	0												0	0	0	0	0	0	0	0	0	0	0	0	0	0	0	0	0	0	0	0	0	0	0	0	0	0
SD	0.0629646
Lower 95% CI	-0.261202
Upper 95% CI	-0.0143852
Cutter et al JNCI 2015 107(4) djv008 valvular heart disease, Netherlands HL case-control study
ERR	0.1409	Young adult	Acute high dose rate fractionated	30.7		1	15.7083	246.75	2.2133	15.4817	2.18137	0.0475868	0.210463	2	Cutter et al JNCI 2015 107(4) djv008 valvular heart disease, Netherlands HL case-control study	0.1409	0.02396	1.013	0.252311	Young adult	Acute high dose rate fractionated	30.7		0	0	0	0	0	0	0	0	0	0	0	0	0	0	0	0	0	0	0	0	0	0	0	0	0	0
SD	0.252311
Lower 95% CI	0.02396
Upper 95% CI	1.013
van Nimwegen et al J Clin Oncol 2016 34 235-43 heart disease, Netherlands HL case-control study
ERR	0.07402	Young adult	Acute high dose rate fractionated	20.4		1	1161.88	1.34996e+06	86.0022	557.899	41.2957	0.162876			van Nimwegen et al J Clin Oncol 2016 34 235-43 heart disease, Netherlands HL case-control study	0.07402	0.033	0.148	0.0293373	Young adult	Acute high dose rate fractionated	20.4		0	0	0	0	0	0	0	0	0	0	0	0	0	0	0	0	0	0	0	0	0	0	0	0	0	0
SD	0.0293373
Lower 95% CI	0.033
Upper 95% CI	0.148
Darby et al NEJM 2013 368 987-98 Nordic breast cancer case-control study, IHD (ICD10 I20-I25), cumulative heart dose
ERR	0.074	Young adult	Acute high dose rate fractionated	4.9		0	0	0	0	0	0	0	0.00351346	1										0	0	0	0	0	0	0	0	0	0	0	0	0	0	0	0	0	0	0	0	0	0	0	0	0	0
SD	0.0295924
Lower 95% CI	0.029
Upper 95% CI	0.145
Darby et al NEJM 2013 368 987-98 Nordic breast cancer case-control study, IHD (ICD10 I20-I25), EQD2 heart dose
ERR	0.084	Old adult	Acute high dose rate fractionated	3.9		1	1015.65	1.03155e+06	85.315	521.825	43.8333	0.00351346			Darby et al NEJM 2013 368 987-98 Nordic breast cancer case-control study, IHD (ICD10 I20-I25), EQD2 heart dose	0.084	0.036	0.159	0.0313781	Old adult	Acute high dose rate fractionated	3.9		0	0	0	0	0	0	0	0	0	0	0	0	0	0	0	0	0	0	0	0	0	0	0	0	0	0
SD	0.0313781
Lower 95% CI	0.036
Upper 95% CI	0.159
Mulrooney et al Br Med J 2009 339 b4606 congestive heart failure
ERR	0.0838924	Childhood	Acute high dose rate fractionated	11.1		1	8116.12	6.58714e+07	680.881	947.89	79.5208	0.0314176	11.3075	4	Mulrooney et al Br Med J 2009 339 b4606 congestive heart failure	0.0838924	0.0621367	0.105648	0.0111001	Childhood	Acute high dose rate fractionated	11.1		0	0	0	0	0	0	0	0	0	0	0	0	0	0	0	0	0	0	0	0	0	0	0	0	0	0
SD	0.0111001
Lower 95% CI	0.0621367
Upper 95% CI	0.105648
Mulrooney et al Br Med J 2009 339 b4606 myocardial infarction
ERR	0.0621785	Childhood	Acute high dose rate fractionated	11.1		1	8143.32	6.63137e+07	506.34	948.26	58.9614	4.56684			Mulrooney et al Br Med J 2009 339 b4606 myocardial infarction	0.0621785	0.0404592	0.0838979	0.0110815	Childhood	Acute high dose rate fractionated	11.1		0	0	0	0	0	0	0	0	0	0	0	0	0	0	0	0	0	0	0	0	0	0	0	0	0	0
SD	0.0110815
Lower 95% CI	0.0404592
Upper 95% CI	0.0838979
Mulrooney et al Br Med J 2009 339 b4606 pericardial disease
ERR	0.0911939	Childhood	Acute high dose rate fractionated	11.1		1	6983.57	4.87703e+07	636.859	930.271	84.835	0.198692			Mulrooney et al Br Med J 2009 339 b4606 pericardial disease	0.0911939	0.0677403	0.114647	0.0119663	Childhood	Acute high dose rate fractionated	11.1		0	0	0	0	0	0	0	0	0	0	0	0	0	0	0	0	0	0	0	0	0	0	0	0	0	0
SD	0.0119663
Lower 95% CI	0.0677403
Upper 95% CI	0.114647
Mulrooney et al Br Med J 2009 339 b4606 valvular disease
ERR	0.109336	Childhood	Acute high dose rate fractionated	11.1		1	11813.3	1.39554e+08	1291.62	983.852	107.57	6.51054			Mulrooney et al Br Med J 2009 339 b4606 valvular disease	0.109336	0.0913031	0.127369	0.00920057	Childhood	Acute high dose rate fractionated	11.1		0	0	0	0	0	0	0	0	0	0	0	0	0	0	0	0	0	0	0	0	0	0	0	0	0	0
SD	0.00920057
Lower 95% CI	0.0913031
Upper 95% CI	0.127369
Tukenova et al J Clin Oncol 2010 29 1308-15 cardiac disease
ERR	0.6	Childhood	Acute high dose rate fractionated	11.1		1	2.90469	8.43725	1.74282	2.89685	1.73811	0.767827	0.767827	1	Tukenova et al J Clin Oncol 2010 29 1308-15 cardiac disease	0.6	0.2	2.5	0.586745	Childhood	Acute high dose rate fractionated	11.1		0	0	0	0	0	0	0	0	0	0	0	0	0	0	0	0	0	0	0	0	0	0	0	0	0	0
SD	0.586745
Lower 95% CI	0.2
Upper 95% CI	2.5
OCCUPATIONAL STUDIES
Vrijheid et al (Int J Epidemiol 2007 36 1126-35) all circulatory
ERR	0.09	Adult	Low dose rate	0.0207		1	12.0337	144.81	1.08303	11.9003	1.07102	0.000206261	0.000206261	1	Vrijheid et al (Int J Epidemiol 2007 36 1126-35) all circulatory	0.09	-0.43	0.7	0.288271	Adult	Low dose rate	0.0207		0	0	0	0	0	0	0	0	0	0	0	0	0	0	0	0	0	0	0	0	0	0	0	0	0	0
SD	0.288271
Lower 95% CI	-0.43
Upper 95% CI	0.7
Vrijheid et al (Int J Epidemiol 2007 36 1126-35) ischaemic heart disease
ERR	-0.01	Adult	Low dose rate	0.0207		0	0	0	0	0	0	0	1.29435	1										0	0	0	0	0	0	0	0	0	0	0	0	1	1	1	1	0	0	0	0	0	0	0	0	0	0
SD	0.326537
Lower 95% CI	-0.59
Upper 95% CI	0.69
Vrijheid et al (Int J Epidemiol 2007 36 1126-35) heart failure
ERR	-0.03	Adult	Low dose rate	0.0207		0	0	0	0	0	0	0												0	0	0	0	0	0	0	1	1	1	0	1	1	1	1	1	0	0	0	0	0	0	0	0	0	0
SD	2.52045
Lower 95% CI	<0
Upper 95% CI	4.91
Vrijheid et al (Int J Epidemiol 2007 36 1126-35) stroke
ERR	0.88	Adult	Low dose rate	0.0207		0	0	0	0	0	0	0												0	0	0	0	0	0	0	0	0	0	0	0	0	0	0	0	1	1	1	1	1	0	1	1	1	1
SD	0.977059
Lower 95% CI	-0.67
Upper 95% CI	3.16
Vrijheid et al (Int J Epidemiol 2007 36 1126-35) all other circulatory
ERR	0.29	Adult	Low dose rate	0.0207		0	0	0	0	0	0	0												0	0	0	0	0	0	0	0	0	0	0	0	0	0	0	0	0	0	0	0	0	0	0	0	0	0
SD	1.07655
Lower 95% CI	<0
Upper 95% CI	2.4
Ivanov et al (Health Phys 90, 199-207 2006) hypertension (ICD10 I10-I15)
ERR	0.26	Adult	Low dose rate	0.109		1	42.6829	1821.83	11.0975	41.0503	10.6731	1.29435	9.7191	5	Ivanov et al (Health Phys 90, 199-207 2006) hypertension (ICD10 I10-I15)	0.26	-0.04	0.56	0.153064	Adult	Low dose rate	0.109		1	1	1	0	1	1	0	0	0	0	0	0	0	0	0	0	0	0	0	0	0	0	0	0	0	0
SD	0.153064
Lower 95% CI	-0.04
Upper 95% CI	0.56
Ivanov et al (Health Phys 90, 199-207 2006) ischemic heart disease (ICD10 I20-I25)
ERR	0.41	Adult	Low dose rate	0.109		1	28.8344	831.421	11.8221	28.08	11.5128	3.02953			Ivanov et al (Health Phys 90, 199-207 2006) ischemic heart disease (ICD10 I20-I25)	0.41	0.05	0.78	0.186228	Adult	Low dose rate	0.109		0	0	0	0	0	0	0	0	0	0	0	0	1	1	1	1	0	0	0	0	0	0	0	0	0	0
SD	0.186228
Lower 95% CI	0.05
Upper 95% CI	0.78
Ivanov et al (Health Phys 90, 199-207 2006) acute myocardial infarction (ICD10 I21)
ERR	0.19	Adult	Low dose rate	0.109		0	0	0	0	0	0	0												0	0	0	0	0	0	0	0	0	0	0	0	0	0	0	0	0	0	0	0	0	0	0	0	0	0
SD	0.602052
Lower 95% CI	-0.99
Upper 95% CI	1.37
Ivanov et al (Health Phys 90, 199-207 2006) other heart disease (ICD10 I30-I52)
ERR	-0.26	Adult	Low dose rate	0.109		1	12.9331	167.265	-3.36261	12.7791	-3.32257	1.54705			Ivanov et al (Health Phys 90, 199-207 2006) other heart disease (ICD10 I30-I52)	-0.26	-0.81	0.28	0.278066	Adult	Low dose rate	0.109		0	0	0	0	0	0	0	1	1	0	1	1	1	1	1	1	0	0	0	0	0	0	0	0	0	0
SD	0.278066
Lower 95% CI	-0.81
Upper 95% CI	0.28
Ivanov et al (Health Phys 90, 199-207 2006) stroke (ICD10 I60-I69)
ERR	0.45	Adult	Low dose rate	0.109		0	0	0	0	0	0	0												0	0	0	0	0	0	0	0	0	0	0	0	0	0	0	0	1	1	1	0	1	1	1	1	1	1
SD	0.176024
Lower 95% CI	0.11
Upper 95% CI	0.8
Ivanov et al (Health Phys 90, 199-207 2006) diseases of arteries, arterioles and capillaries (ICD10 I70-I79)
ERR	0.47	Adult	Low dose rate	0.109		1	9.99339	99.8678	4.69689	9.90119	4.65356	1.47466			Ivanov et al (Health Phys 90, 199-207 2006) diseases of arteries, arterioles and capillaries (ICD10 I70-I79)	0.47	-0.15	1.09	0.316332	Adult	Low dose rate	0.109		1	1	1	0	1	1	0	0	0	0	0	0	0	0	0	0	0	0	0	0	0	0	0	0	0	0
SD	0.316332
Lower 95% CI	-0.15
Upper 95% CI	1.09
Ivanov et al (Health Phys 90, 199-207 2006) disease of veins, lymphatic vessels and lymph nodes (ICD10 I80-I89)
ERR	-0.26	Adult	Low dose rate	0.109		1	19.8422	393.715	-5.15898	19.4821	-5.06533	2.37351			Ivanov et al (Health Phys 90, 199-207 2006) disease of veins, lymphatic vessels and lymph nodes (ICD10 I80-I89)	-0.26	-0.7	0.18	0.224494	Adult	Low dose rate	0.109		1	1	1	0	1	1	0	0	0	0	0	0	0	0	0	0	0	0	0	0	0	0	0	0	0	0
SD	0.224494
Lower 95% CI	-0.7
Upper 95% CI	0.18
Ivanov et al (Health Phys 90, 199-207 2006) all circulatory (ICD10 I00-I99)
ERR	0.18	Adult	Low dose rate	0.109		0	0	0	0	0	0	0												0	0	0	0	0	0	0	0	0	0	0	0	0	0	0	0	0	0	0	0	0	0	0	0	0	0
SD	0.107145
Lower 95% CI	-0.03
Upper 95% CI	0.39
Kashcheev et al (Health Phys 111, 192-197 2016) Chernobyl liquidators cerebrovascular disease (ICD10 I60-I69) morbidty after no diabetes mellitus (ICD10 E10-E14)
ERR	0.35	Adult	Low dose rate	0.161		0	0	0	0	0	0	0												0	0	0	0	0	0	0	0	0	0	0	0	0	0	0	0	0	0	0	0	0	0	0	0	0	0
SD	0.0892874
Lower 95% CI	0.18
Upper 95% CI	0.53
Kashcheev et al (Health Phys 111, 192-197 2016) Chernobyl liquidators cerebrovascular disease (ICD10 I60-I69) morbidty after diabetes mellitus (ICD10 E10-E14)
ERR	1.29	Adult	Low dose rate	0.161		0	0	0	0	0	0	0												0	0	0	0	0	0	0	0	0	0	0	0	0	0	0	0	0	0	0	0	0	0	0	0	0	0
SD	0.33419
Lower 95% CI	0.63
Upper 95% CI	1.94
Kashcheev et al (Health Phys 111, 192-197 2016) Chernobyl liquidators cerebrovascular disease (ICD10 I60-I69) morbidty after no atherosclerosis (ICD10 I70)
ERR	0.43	Adult	Low dose rate	0.161		0	0	0	0	0	0	0												0	0	0	0	0	0	0	0	0	0	0	0	0	0	0	0	0	0	0	0	0	0	0	0	0	0
SD	0.0943895
Lower 95% CI	0.25
Upper 95% CI	0.62
Kashcheev et al (Health Phys 111, 192-197 2016) Chernobyl liquidators cerebrovascular disease (ICD10 I60-I69) morbidty after atherosclerosis (ICD10 I70)
ERR	0.5	Adult	Low dose rate	0.161		0	0	0	0	0	0	0												0	0	0	0	0	0	0	0	0	0	0	0	0	0	0	0	0	0	0	0	0	0	0	0	0	0
SD	0.206636
Lower 95% CI	0.09
Upper 95% CI	0.9
Kashcheev et al (Health Phys 111, 192-197 2016) Chernobyl liquidators cerebrovascular disease (ICD10 I60-I69) morbidty after no hypertensive disease (ICD10 I10-I15)
ERR	0.38	Adult	Low dose rate	0.161		0	0	0	0	0	0	0												0	0	0	0	0	0	0	0	0	0	0	0	0	0	0	0	0	0	0	0	0	0	0	0	0	0
SD	0.153064
Lower 95% CI	0.08
Upper 95% CI	0.68
Kashcheev et al (Health Phys 111, 192-197 2016) Chernobyl liquidators cerebrovascular disease (ICD10 I60-I69) morbidty after hypertensive disease (ICD10 I10-I15)
ERR	0.48	Adult	Low dose rate	0.161		0	0	0	0	0	0	0												0	0	0	0	0	0	0	0	0	0	0	0	0	0	0	0	0	0	0	0	0	0	0	0	0	0
SD	0.104594
Lower 95% CI	0.27
Upper 95% CI	0.68
Kashcheev et al (Health Phys 111, 192-197 2016) Chernobyl liquidators cerebrovascular disease (ICD10 I60-I69) morbidty after no ischemic heart disease (ICD10 I20-I25)
ERR	0.41	Adult	Low dose rate	0.161		0	0	0	0	0	0	0												0	0	0	0	0	0	0	0	0	0	0	0	0	0	0	0	0	0	0	0	0	0	0	0	0	0
SD	0.137758
Lower 95% CI	0.14
Upper 95% CI	0.68
Kashcheev et al (Health Phys 111, 192-197 2016) Chernobyl liquidators cerebrovascular disease (ICD10 I60-I69) morbidty after ischemic heart disease (ICD10 I20-I25)
ERR	0.47	Adult	Low dose rate	0.161		0	0	0	0	0	0	0												0	0	0	0	0	0	0	0	0	0	0	0	0	0	0	0	0	0	0	0	0	0	0	0	0	0
SD	0.112247
Lower 95% CI	0.25
Upper 95% CI	0.69
Kashcheev et al (Health Phys 111, 192-197 2016) Chernobyl liquidators cerebrovascular disease (ICD10 I60-I69) morbidty after no other concomitant diagnoses
ERR	0.38	Adult	Low dose rate	0.161		0	0	0	0	0	0	0												0	0	0	0	0	0	0	0	0	0	0	0	0	0	0	0	0	0	0	0	0	0	0	0	0	0
SD	0.130104
Lower 95% CI	0.13
Upper 95% CI	0.64
Kashcheev et al (Health Phys 111, 192-197 2016) Chernobyl liquidators cerebrovascular disease (ICD10 I60-I69) morbidty
ERR	0.45	Adult	Low dose rate	0.161		1	132.922	17668.4	59.8151	118.274	53.2233	17.6253			Kashcheev et al (Health Phys 111, 192-197 2016) Chernobyl liquidators cerebrovascular disease (ICD10 I60-I69) morbidty	0.45	0.28	0.62	0.0867363	Adult	Low dose rate	0.161		0	0	0	0	0	0	0	0	0	0	0	0	0	0	0	0	0	0	0	0	0	0	0	0	0	0
SD	0.0867363
Lower 95% CI	0.28
Upper 95% CI	0.62
Ashmore et al (Am. J. Epidemiol. 148, 564-574 1998) male circulatory disease
ERR	2.3	Adult	Low dose rate	0.063		0	0	0	0	0	0	0												0	0	0	0	0	0	0	0	0	0	0	0	0	0	0	0	0	0	0	0	0	0	0	0	0	0
SD	0.85114
Lower 90% CI	0.9
Upper 90% CI	3.7
Ashmore et al (Am. J. Epidemiol. 148, 564-574 1998) female circulatory disease
ERR	12.1	Adult	Low dose rate	0.063		0	0	0	0	0	0	0												0	0	0	0	0	0	0	0	0	0	0	0	0	0	0	0	0	0	0	0	0	0	0	0	0	0
SD	7.59946
Lower 90% CI	-0.4
Upper 90% CI	24.6
Johnson et al AWE workers (Southport 1999) circulatory disease
ERR	2.514	Adult	Low dose rate	0.015		0	0	0	0	0	0	0												0	0	0	0	0	0	0	0	0	0	0	0	0	0	0	0	0	0	0	0	0	0	0	0	0	0
SD	1.41611
Lower 95% CI	0.01097
Upper 95% CI	5.562
McGeoghegan and Binks Springfields workers (J Radiol Prot 2000 20 111-37) ischaemic heart disease
ERR	-0.5087	Adult	Low dose rate	0.0228		0	0	0	0	0	0	0												0	0	0	0	0	0	0	0	0	0	0	0	0	0	0	0	0	0	0	0	0	0	0	0	0	0
SD	0.672759
Lower 95% CI	-1.66667
Upper 95% CI	0.9705
McGeoghegan and Binks Springfields workers (J Radiol Prot 2000 20 111-37) cerebrovascular disease
ERR	1.028	Adult	Low dose rate	0.0228		0	0	0	0	0	0	0												0	0	0	0	0	0	0	0	0	0	0	0	0	0	0	0	0	0	0	0	0	0	0	0	0	0
SD	1.27122
Lower 95% CI	-0.8891
Upper 95% CI	4.094
McGeoghegan and Binks Springfields workers (J Radiol Prot 2000 20 111-37) all circulatory disease
ERR	-0.1572	Adult	Low dose rate	0.0228		0	0	0	0	0	0	0												0	0	0	0	0	0	0	0	0	0	0	0	0	0	0	0	0	0	0	0	0	0	0	0	0	0
SD	0.523581
Lower 95% CI	-1.065
Upper 95% CI	0.9874
McGeoghegan and Binks Capenhurst workers (J Radiol Prot 2000 20 381-401) ischaemic heart disease
ERR	-1.667	Adult	Low dose rate	0.00985		0	0	0	0	0	0	0												0	0	0	0	0	0	0	0	0	0	0	0	0	0	0	0	0	0	0	0	0	0	0	0	0	0
SD	0.680285
Lower 95% CI	-1.66667
Upper 95% CI	1
McGeoghegan and Binks Capenhurst workers (J Radiol Prot 2000 20 381-401) cerebrovascular disease
ERR	2.822	Adult	Low dose rate	0.00985		0	0	0	0	0	0	0												0	0	0	0	0	0	0	0	0	0	0	0	0	0	0	0	0	0	0	0	0	0	0	0	0	0
SD	8.78503
Lower 95% CI	-1.66667
Upper 95% CI	32.77
McGeoghegan and Binks Capenhurst workers (J Radiol Prot 2000 20 381-401) all circulatory disease
ERR	-1.666	Adult	Low dose rate	0.00985		0	0	0	0	0	0	0												0	0	0	0	0	0	0	0	0	0	0	0	0	0	0	0	0	0	0	0	0	0	0	0	0	0
SD	0.767786
Lower 95% CI	-1.66667
Upper 95% CI	1.343
Atkinson et al UKAEA workers (Occup Env Med 2004 61 577-85) ischaemic heart disease
ERR	-0.663	Adult	Low dose rate	0.01888		0	0	0	0	0	0	0												0	0	0	0	0	0	0	0	0	0	0	0	0	0	0	0	0	0	0	0	0	0	0	0	0	0
SD	0.430467
Lower 95% CI	-1.457
Upper 95% CI	0.2304
Bolotnikova et al (Sci Total Environ 1994 142 29-31) Mayak workers
ERR	-0.000736808	Adult	Low dose rate	0.5925		0	0	0	0	0	0	0												0	0	0	0	0	0	0	0	0	0	0	0	0	0	0	0	0	0	0	0	0	0	0	0	0	0
SD	0.030824
Lower 95% CI	-0.0611566
Upper 95% CI	0.0596711
Richardson & Wing (Environ Health Perspectives 1999 107 649-56) Oak Ridge workers ischaemic heart disease (mean dose from Frome et al Rad Res 1997 148 64-80)
ERR	-2.86	Adult	Low dose rate	0.0132642		0	0	0	0	0	0	0												0	0	0	0	0	0	0	0	0	0	0	0	0	0	0	0	0	0	0	0	0	0	0	0	0	0
SD	2.06
Lower 95% CI	-6.89753
Upper 95% CI	1.17753
McGeoghegan and Binks Chapelcross workers (J Radiol Prot 2001 21 221-50) ischaemic heart disease
ERR	0.51	Adult	Low dose rate	0.0391		0	0	0	0	0	0	0												0	0	0	0	0	0	0	0	0	0	0	0	0	0	0	0	0	0	0	0	0	0	0	0	0	0
SD	0.854608
Lower 95% CI	-0.81
Upper 95% CI	2.54
McGeoghegan and Binks Chapelcross workers (J Radiol Prot 2001 21 221-50) cerebrovascular disease
ERR	-0.96	Adult	Low dose rate	0.0391		0	0	0	0	0	0	0												0	0	0	0	0	0	0	0	0	0	0	0	0	0	0	0	0	0	0	0	0	0	0	0	0	0
SD	1.6837
Lower 95% CI	<-2.95
Upper 95% CI	2.34
McGeoghegan and Binks Chapelcross workers (J Radiol Prot 2001 21 221-50) all circulatory disease
ERR	0.37	Adult	Low dose rate	0.0391		0	0	0	0	0	0	0												0	0	0	0	0	0	0	0	0	0	0	0	0	0	0	0	0	0	0	0	0	0	0	0	0	0
SD	0.686237
Lower 95% CI	-0.74
Upper 95% CI	1.95
Kreuzer et al German uranium miners (Radiat Environ Biophys 2006 45 199-206) all circulatory disease
ERR	-0.26	Adult	Low dose rate	0.041		0	0	0	0	0	0	0	0	0										0	0	0	0	0	0	0	0	0	0	0	0	0	0	0	0	0	0	0	0	0	0	0	0	0	0
SD	0.165819
Lower 95% CI	-0.6
Upper 95% CI	0.05
Kreuzer et al German uranium miners (Radiat Environ Biophys 2006 45 199-206) all heart disease
ERR	-0.35	Adult	Low dose rate	0.041		0	0	0	0	0	0	0												0	0	0	0	0	0	0	0	0	0	0	0	0	0	0	0	0	0	0	0	0	0	0	0	0	0
SD	0.180871
Lower 95% CI	-0.7
Upper 95% CI	0.009
Kreuzer et al German uranium miners (Radiat Environ Biophys 2006 45 199-206) cerebrovascular disease
ERR	0.09	Adult	Low dose rate	0.041		0	0	0	0	0	0	0												0	0	0	0	0	0	0	0	0	0	0	0	0	0	0	0	1	1	1	1	0	1	1	1	1	1
SD	0.357149
Lower 95% CI	-0.6
Upper 95% CI	0.8
Kreuzer et al Radiat Environ Biophys 2013 52 37-46 all circulatory disease
ERR	-0.13	Adult	Low dose rate	0.047		1	61.4633	3777.74	-7.99023	58.134	-7.55743	2.86392			Kreuzer et al Radiat Environ Biophys 2013 52 37-46 all circulatory disease	-0.13	-0.38	0.12	0.127553	Adult	Low dose rate	0.047		0	0	0	0	0	0	0	0	0	0	0	0	0	0	0	0	0	0	0	0	0	0	0	0	0	0
SD	0.127553
Lower 95% CI	-0.38
Upper 95% CI	0.12
Kreuzer et al Radiat Environ Biophys 2013 52 37-46 ischemic heart disease
ERR	-0.03	Adult	Low dose rate	0.047		0	0	0	0	0	0	0												0	0	0	0	0	0	0	0	0	0	0	0	0	0	0	0	0	0	0	0	0	0	0	0	0	0
SD	0.178575
Lower 95% CI	-0.38
Upper 95% CI	0.32
Kreuzer et al Radiat Environ Biophys 2013 52 37-46 cerebrovascular disease
ERR	0.44	Adult	Low dose rate	0.047		0	0	0	0	0	0	0												0	0	0	0	0	0	0	0	0	0	0	0	0	0	0	0	0	0	0	0	0	0	0	0	0	0
SD	0.306128
Lower 95% CI	-0.16
Upper 95% CI	1.04
McGeoghegan et al BNFL workers (Int J Epidemiol 2008 37 506-18) all circulatory disease (underlying and contributory causes)
ERR	0.54	Adult	Low dose rate	0.0569		0	0	0	0	0	0	0	0	0										0	0	0	0	0	0	0	0	0	0	0	0	0	0	0	0	0	0	0	0	0	0	0	0	0	0
SD	0.158069
Lower 90% CI	0.3
Upper 90% CI	0.82
McGeoghegan et al BNFL workers (Int J Epidemiol 2008 37 506-18) all cerebrovascular disease (underlying and contributory causes)
ERR	0.66	Adult	Low dose rate	0.0569		0	0	0	0	0	0	0												0	0	0	0	0	0	0	0	0	0	0	0	0	0	0	0	0	0	0	0	0	0	0	0	0	0
SD	0.334376
Lower 90% CI	0.17
Upper 90% CI	1.27
McGeoghegan et al BNFL workers (Int J Epidemiol 2008 37 506-18) ischaemic heart disease (underlying and contributory causes)
ERR	0.7	Adult	Low dose rate	0.0569		0	0	0	0	0	0	0												0	0	0	0	0	0	0	0	0	0	0	0	0	0	0	0	0	0	0	0	0	0	0	0	0	0
SD	0.212785
Lower 90% CI	0.37
Upper 90% CI	1.07
Azizova et al Radiat Res 2010 174 155-68 Mayak workers ischaemic heart disease morbidity (external gamma dose) 0 year lag
ERR	0.109	Adult	Low dose rate	0.83		0	0	0	0	0	0	0	0	0										0	0	0	0	0	0	0	0	0	0	0	0	0	0	0	0	0	0	0	0	0	0	0	0	0	0
SD	0.0303577
Lower 95% CI	0.049
Upper 95% CI	0.168
Azizova et al Radiat Res 2010 174 155-68 Mayak workers acute myocardial infarction morbidity (external gamma dose) 10 year lag
ERR	0.015	Adult	Low dose rate	0.83		0	0	0	0	0	0	0												0	0	0	0	0	0	0	0	0	0	0	0	0	0	0	0	0	0	0	0	0	0	0	0	0	0
SD	0.0535724
Lower 95% CI	-0.09
Upper 95% CI	0.12
Azizova et al Radiat Res 2010 174 155-68 Mayak workers acute myocardial infarction mortality (external gamma dose) 10 year lag
ERR	0.258	Adult	Low dose rate	0.83		0	0	0	0	0	0	0												0	0	0	0	0	0	0	0	0	0	0	0	0	0	0	0	0	0	0	0	0	0	0	0	0	0
SD	0.134441
Lower 95% CI	-0.005
Upper 95% CI	0.522
Azizova et al Radiat Res 2010 174 155-68 Mayak workers ischaemic heart disease morbidity (external gamma dose) 10 year lag
ERR	0.119	Adult	Low dose rate	0.83		0	0	0	0	0	0	0												0	0	0	0	0	0	0	0	0	0	0	0	1	1	1	1	0	0	0	0	0	0	0	0	0	0
SD	0.0344394
Lower 95% CI	0.051
Upper 95% CI	0.186
Azizova et al Radiat Res 2010 174 851-64 Mayak workers cerebrovascular disease morbidity (external gamma dose) 0 year lag
ERR	0.464	Adult	Low dose rate	0.83		0	0	0	0	0	0	0												0	0	0	0	0	0	0	0	0	0	0	0	0	0	0	0	0	0	0	0	0	0	0	0	0	0
SD	0.0528071
Lower 95% CI	0.36
Upper 95% CI	0.567
Azizova et al Radiat Res 2010 174 851-64 Mayak workers cerebrovascular disease morbidity (external gamma dose) 10 year lag
ERR	0.449	Adult	Low dose rate	0.83		0	0	0	0	0	0	0												0	0	0	0	0	0	0	0	0	0	0	0	0	0	0	0	1	1	1	1	1	1	1	0	1	1
SD	0.0563786
Lower 95% CI	0.338
Upper 95% CI	0.559
Moseeva et al Radiat Environ Biophys 2014 53 469-77 updated analysis of cerebrovascular disease, mortality, 5 year lag
ERR	0.057	Adult	Low dose rate	0.5925		1	358.604	128597	20.4404	268.792	15.3211	0.29868			Moseeva et al Radiat Environ Biophys 2014 53 469-77 updated analysis of cerebrovascular disease, mortality, 5 year lag	0.057	-0.046	0.161	0.0528071	Adult	Low dose rate	0.5925		0	0	0	0	0	0	0	0	0	0	0	0	0	0	0	0	0	0	0	0	0	0	0	0	0	0
SD	0.0528071
Lower 95% CI	-0.046
Upper 95% CI	0.161
Moseeva et al Radiat Environ Biophys 2014 53 469-77 updated analysis of cerebrovascular disease, mortality, 10 year lag
ERR	0.064	Adult	Low dose rate	0.5925		0	0	0	0	0	0	0												0	0	0	0	0	0	0	0	0	0	0	0	0	0	0	0	0	0	0	0	0	0	0	0	0	0
SD	0.0540826
Lower 95% CI	-0.042
Upper 95% CI	0.17
Moseeva et al Radiat Environ Biophys 2014 53 469-77 updated analysis of cerebrovascular disease, mortality, 15 year lag
ERR	0.076	Adult	Low dose rate	0.5925		0	0	0	0	0	0	0												0	0	0	0	0	0	0	0	0	0	0	0	0	0	0	0	0	0	0	0	0	0	0	0	0	0
SD	0.0558684
Lower 95% CI	-0.033
Upper 95% CI	0.186
Moseeva et al Radiat Environ Biophys 2014 53 469-77 updated analysis of cerebrovascular disease, mortality, 20 year lag
ERR	0.07	Adult	Low dose rate	0.5925		0	0	0	0	0	0	0												0	0	0	0	0	0	0	0	0	0	0	0	0	0	0	0	0	0	0	0	0	0	0	0	0	0
SD	0.0556133
Lower 95% CI	-0.039
Upper 95% CI	0.179
Moseeva et al Radiat Environ Biophys 2014 53 469-77 updated analysis of cerebrovascular disease, morbidity, 5 year lag
ERR	0.497	Adult	Low dose rate	0.5925		0	0	0	0	0	0	0												0	0	0	0	0	0	0	0	0	0	0	0	0	0	0	0	0	0	0	0	0	0	0	0	0	0
SD	0.0530622
Lower 95% CI	0.393
Upper 95% CI	0.601
Moseeva et al Radiat Environ Biophys 2014 53 469-77 updated analysis of cerebrovascular disease, morbidity, 10 year lag
ERR	0.529	Adult	Low dose rate	0.5925		0	0	0	0	0	0	0												0	0	0	0	0	0	0	0	0	0	0	0	0	0	0	0	0	0	0	0	0	0	0	0	0	0
SD	0.0579092
Lower 95% CI	0.415
Upper 95% CI	0.642
Moseeva et al Radiat Environ Biophys 2014 53 469-77 updated analysis of cerebrovascular disease, morbidity, 15 year lag
ERR	0.572	Adult	Low dose rate	0.5925		0	0	0	0	0	0	0												0	0	0	0	0	0	0	0	0	0	0	0	0	0	0	0	0	0	0	0	0	0	0	0	0	0
SD	0.0625011
Lower 95% CI	0.45
Upper 95% CI	0.695
Moseeva et al Radiat Environ Biophys 2014 53 469-77 updated analysis of cerebrovascular disease, morbidity, 20 year lag
ERR	0.504	Adult	Low dose rate	0.5925		0	0	0	0	0	0	0												0	0	0	0	0	0	0	0	0	0	0	0	0	0	0	0	0	0	0	0	0	0	0	0	0	0
SD	0.0619909
Lower 95% CI	0.382
Upper 95% CI	0.625
Moseeva et al Radiat Environ Biophys 2014 53 469-77 updated analysis of ischemic heart disease, mortality, 5 year lag
ERR	0.038	Adult	Low dose rate	0.5925		0	0	0	0	0	0	0												0	0	0	0	0	0	0	0	0	0	0	0	0	0	0	0	0	0	0	0	0	0	0	0	0	0
SD	0.03597
Lower 95% CI	-0.033
Upper 95% CI	0.108
Moseeva et al Radiat Environ Biophys 2014 53 469-77 updated analysis of ischemic heart disease, mortality, 10 year lag
ERR	0.038	Adult	Low dose rate	0.5925		0	0	0	0	0	0	0												0	0	0	0	0	0	0	0	0	0	0	0	0	0	0	0	0	0	0	0	0	0	0	0	0	0
SD	0.0362252
Lower 95% CI	-0.033
Upper 95% CI	0.109
Moseeva et al Radiat Environ Biophys 2014 53 469-77 updated analysis of ischemic heart disease, mortality, 15 year lag
ERR	0.036	Adult	Low dose rate	0.5925		0	0	0	0	0	0	0												0	0	0	0	0	0	0	0	0	0	0	0	0	0	0	0	0	0	0	0	0	0	0	0	0	0
SD	0.0367354
Lower 95% CI	-0.036
Upper 95% CI	0.108
Moseeva et al Radiat Environ Biophys 2014 53 469-77 updated analysis of ischemic heart disease, mortality, 20 year lag
ERR	0.039	Adult	Low dose rate	0.5925		0	0	0	0	0	0	0												0	0	0	0	0	0	0	0	0	0	0	0	0	0	0	0	0	0	0	0	0	0	0	0	0	0
SD	0.0377558
Lower 95% CI	-0.035
Upper 95% CI	0.113
Moseeva et al Radiat Environ Biophys 2014 53 469-77 updated analysis of ischemic heart disease, morbidity, 5 year lag
ERR	0.147	Adult	Low dose rate	0.5925		0	0	0	0	0	0	0												0	0	0	0	0	0	0	0	0	0	0	0	0	0	0	0	0	0	0	0	0	0	0	0	0	0
SD	0.0331639
Lower 95% CI	0.082
Upper 95% CI	0.212
Moseeva et al Radiat Environ Biophys 2014 53 469-77 updated analysis of ischemic heart disease, morbidity, 10 year lag
ERR	0.16	Adult	Low dose rate	0.5925		0	0	0	0	0	0	0												0	0	0	0	0	0	0	0	0	0	0	0	0	0	0	0	0	0	0	0	0	0	0	0	0	0
SD	0.03597
Lower 95% CI	0.089
Upper 95% CI	0.23
Moseeva et al Radiat Environ Biophys 2014 53 469-77 updated analysis of ischemic heart disease, morbidity, 15 year lag
ERR	0.164	Adult	Low dose rate	0.5925		0	0	0	0	0	0	0												0	0	0	0	0	0	0	0	0	0	0	0	0	0	0	0	0	0	0	0	0	0	0	0	0	0
SD	0.0375007
Lower 95% CI	0.091
Upper 95% CI	0.238
Moseeva et al Radiat Environ Biophys 2014 53 469-77 updated analysis of ischemic heart disease, morbidity, 20 year lag
ERR	0.155	Adult	Low dose rate	0.5925		0	0	0	0	0	0	0												0	0	0	0	0	0	0	0	0	0	0	0	0	0	0	0	0	0	0	0	0	0	0	0	0	0
SD	0.0397966
Lower 95% CI	0.077
Upper 95% CI	0.233
Azizova et al Radiat Res 2014 182 529-44 updated analysis of cerebrovascular disease, mortality, 5 year lag
ERR	0.05	Adult	Low dose rate	0.5925		0	0	0	0	0	0	0												0	0	0	0	0	0	0	0	0	0	0	0	0	0	0	0	0	0	0	0	0	0	0	0	0	0
SD	0.0510213
Lower 95% CI	-0.04
Upper 95% CI	0.16
Azizova et al Radiat Res 2014 182 529-44 updated analysis of cerebrovascular disease, mortality, 10 year lag
ERR	0.05	Adult	Low dose rate	0.5925		0	0	0	0	0	0	0												0	0	0	0	0	0	0	0	0	0	0	0	0	0	0	0	0	0	0	0	0	0	0	0	0	0
SD	0.0484703
Lower 95% CI	-0.03
Upper 95% CI	0.16
Azizova et al Radiat Res 2014 182 529-44 updated analysis of cerebrovascular disease, mortality, 15 year lag
ERR	0.06	Adult	Low dose rate	0.5925		0	0	0	0	0	0	0												0	0	0	0	0	0	0	0	0	0	0	0	0	0	0	0	0	0	0	0	0	0	0	0	0	0
SD	0.0535724
Lower 95% CI	-0.03
Upper 95% CI	0.18
Azizova et al Radiat Res 2014 182 529-44 updated analysis of cerebrovascular disease, mortality, 20 year lag
ERR	0.05	Adult	Low dose rate	0.5925		0	0	0	0	0	0	0												0	0	0	0	0	0	0	0	0	0	0	0	0	0	0	0	0	0	0	0	0	0	0	0	0	0
SD	0.0510213
Lower 95% CI	-0.03
Upper 95% CI	0.17
Azizova et al Radiat Res 2014 182 529-44 updated analysis of cerebrovascular disease, morbidity, 5 year lag
ERR	0.46	Adult	Low dose rate	0.5925		0	0	0	0	0	0	0												0	0	0	0	0	0	0	0	0	0	0	0	0	0	0	0	0	0	0	0	0	0	0	0	0	0
SD	0.0484703
Lower 95% CI	0.37
Upper 95% CI	0.56
Azizova et al Radiat Res 2014 182 529-44 updated analysis of cerebrovascular disease, morbidity, 10 year lag
ERR	0.49	Adult	Low dose rate	0.5925		0	0	0	0	0	0	0												0	0	0	0	0	0	0	0	0	0	0	0	0	0	0	0	0	0	0	0	0	0	0	0	0	0
SD	0.0535724
Lower 95% CI	0.39
Upper 95% CI	0.6
Azizova et al Radiat Res 2014 182 529-44 updated analysis of cerebrovascular disease, morbidity, 15 year lag
ERR	0.53	Adult	Low dose rate	0.5925		0	0	0	0	0	0	0												0	0	0	0	0	0	0	0	0	0	0	0	0	0	0	0	0	0	0	0	0	0	0	0	0	0
SD	0.0561235
Lower 95% CI	0.43
Upper 95% CI	0.65
Azizova et al Radiat Res 2014 182 529-44 updated analysis of cerebrovascular disease, morbidity, 20 year lag
ERR	0.47	Adult	Low dose rate	0.5925		0	0	0	0	0	0	0												0	0	0	0	0	0	0	0	0	0	0	0	0	0	0	0	0	0	0	0	0	0	0	0	0	0
SD	0.0586745
Lower 95% CI	0.36
Upper 95% CI	0.59
Azizova et al Br J Radiol 2015 88 20150169 updated analysis of ischemic heart disease, mortality, 5 year lag
ERR	0.05	Adult	Low dose rate	0.51		1	783.971	614611	39.1986	453.038	22.6519	1.00814			Azizova et al Br J Radiol 2015 88 20150169 updated analysis of ischemic heart disease, mortality, 5 year lag	0.05	-0.01	0.13	0.0357149	Adult	Low dose rate	0.51		0	0	0	0	0	0	0	0	0	0	0	0	0	0	0	0	0	0	0	0	0	0	0	0	0	0
SD	0.0357149
Lower 95% CI	-0.01
Upper 95% CI	0.13
Azizova et al Br J Radiol 2015 88 20150169 updated analysis of ischemic heart disease, mortality, 10 year lag
ERR	0.05	Adult	Low dose rate	0.51		0	0	0	0	0	0	0												0	0	0	0	0	0	0	0	0	0	0	0	0	0	0	0	0	0	0	0	0	0	0	0	0	0
SD	0.0357149
Lower 95% CI	-0.01
Upper 95% CI	0.13
Azizova et al Br J Radiol 2015 88 20150169 updated analysis of ischemic heart disease, mortality, 15 year lag
ERR	0.05	Adult	Low dose rate	0.51		0	0	0	0	0	0	0												0	0	0	0	0	0	0	0	0	0	0	0	0	0	0	0	0	0	0	0	0	0	0	0	0	0
SD	0.0357149
Lower 95% CI	-0.01
Upper 95% CI	0.13
Azizova et al Br J Radiol 2015 88 20150169 updated analysis of ischemic heart disease, mortality, 20 year lag
ERR	0.05	Adult	Low dose rate	0.51		0	0	0	0	0	0	0												0	0	0	0	0	0	0	0	0	0	0	0	0	0	0	0	0	0	0	0	0	0	0	0	0	0
SD	0.038266
Lower 95% CI	-0.02
Upper 95% CI	0.13
Azizova et al Br J Radiol 2015 88 20150169 updated analysis of ischemic heart disease, morbidity, 5 year lag
ERR	0.14	Adult	Low dose rate	0.51		0	0	0	0	0	0	0												0	0	0	0	0	0	0	0	0	0	0	0	0	0	0	0	0	0	0	0	0	0	0	0	0	0
SD	0.0331639
Lower 95% CI	0.08
Upper 95% CI	0.21
Azizova et al Br J Radiol 2015 88 20150169 updated analysis of ischemic heart disease, morbidity, 10 year lag
ERR	0.14	Adult	Low dose rate	0.51		0	0	0	0	0	0	0												0	0	0	0	0	0	0	0	0	0	0	0	0	0	0	0	0	0	0	0	0	0	0	0	0	0
SD	0.0331639
Lower 95% CI	0.08
Upper 95% CI	0.21
Azizova et al Br J Radiol 2015 88 20150169 updated analysis of ischemic heart disease, morbidity, 15 year lag
ERR	0.16	Adult	Low dose rate	0.51		0	0	0	0	0	0	0												0	0	0	0	0	0	0	0	0	0	0	0	0	0	0	0	0	0	0	0	0	0	0	0	0	0
SD	0.0357149
Lower 95% CI	0.1
Upper 95% CI	0.24
Azizova et al Br J Radiol 2015 88 20150169 updated analysis of ischemic heart disease, morbidity, 20 year lag
ERR	0.13	Adult	Low dose rate	0.51		0	0	0	0	0	0	0												0	0	0	0	0	0	0	0	0	0	0	0	0	0	0	0	0	0	0	0	0	0	0	0	0	0
SD	0.0357149
Lower 95% CI	0.07
Upper 95% CI	0.21
Muirhead et al. NRRW 3rd analysis Br J Cancer 2009 100 206-12 all circulatory disease mortality
ERR	0.251	Adult	Low dose rate	0.0249		1	50.7961	2580.25	12.7498	48.5006	12.1737	1.38527	1.38527	1	Muirhead et al. NRRW 3rd analysis Br J Cancer 2009 100 206-12 all circulatory disease mortality	0.251	-0.01	0.54	0.140309	Adult	Low dose rate	0.0249		0	0	0	0	0	0	0	0	0	0	0	0	0	0	0	0	0	0	0	0	0	0	0	0	0	0
SD	0.140309
Lower 95% CI	-0.01
Upper 95% CI	0.54
Muirhead et al. NRRW 3rd analysis Br J Cancer 2009 100 206-12 circulatory disease not strongly related to smoking mortality
ERR	0.28	Adult	Low dose rate	0.0249		0	0	0	0	0	0	0												0	0	0	0	0	0	0	0	0	0	0	0	0	0	0	0	0	0	0	0	0	0	0	0	0	0
SD	0.265311
Lower 95% CI	-0.19
Upper 95% CI	0.85
Muirhead et al. NRRW 3rd analysis Br J Cancer 2009 100 206-12 cerebrovascular disease mortality
ERR	0.161	Adult	Low dose rate	0.0249		0	0	0	0	0	0	0												0	0	0	0	0	0	0	0	0	0	0	0	0	0	0	0	1	1	1	1	1	1	0	1	1	1
SD	0.339292
Lower 95% CI	-0.42
Upper 95% CI	0.91
Muirhead et al. NRRW 3rd analysis Br J Cancer 2009 100 206-12 ischaemic heart disease mortality
ERR	0.259	Adult	Low dose rate	0.0249		0	0	0	0	0	0	0												0	0	0	0	0	0	0	0	0	0	0	0	1	1	1	1	0	0	0	0	0	0	0	0	0	0
SD	0.16837
Lower 95% CI	-0.05
Upper 95% CI	0.61
Laurent et al. French nuclear workers Int Arch Occup Environ Health 2010 83 935-44 all circulatory disease mortality
ERR	2.7	Adult	Low dose rate	0.0215		1	0.0832731	0.00693441	0.224837	0.0832667	0.22482	0.569066	0.569066	1	Laurent et al. French nuclear workers Int Arch Occup Environ Health 2010 83 935-44 all circulatory disease mortality	2.7	-3.25787	10.3261	3.46535	Adult	Low dose rate	0.0215		0	0	0	0	0	0	0	0	0	0	0	0	0	0	0	0	0	0	0	0	0	0	0	0	0	0
SD	3.46535
Lower 90% CI	-2.3
Upper 90% CI	9.1
Laurent et al. French nuclear workers Int Arch Occup Environ Health 2010 83 935-44 ischaemic heart disease mortality
ERR	4.1	Adult	Low dose rate	0.0215		0	0	0	0	0	0	0												0	0	0	0	0	0	0	0	0	0	0	0	1	1	1	1	0	0	0	0	0	0	0	0	0	0
SD	5.04604
Lower 90% CI	-2.9
Upper 90% CI	13.7
Laurent et al. French nuclear workers Int Arch Occup Environ Health 2010 83 935-44 stroke mortality
ERR	17.4	Adult	Low dose rate	0.0215		0	0	0	0	0	0	0												0	0	0	0	0	0	0	0	0	0	0	0	0	0	0	0	1	1	1	1	1	1	1	1	1	0
SD	13.2839
Lower 90% CI	0.2
Upper 90% CI	43.9
Lane et al Radiat Res 2010 174 773-85 (Eldorado uranium miners) ischemic heart disease
ERR	0.15	Adult	Low dose rate	0.0522		1	29.6409	878.582	4.44613	28.8443	4.32664	0.121941			Lane et al Radiat Res 2010 174 773-85 (Eldorado uranium miners) ischemic heart disease	0.15	-0.14	0.58	0.183677	Adult	Low dose rate	0.0522		0	0	0	0	0	0	0	0	0	0	0	0	0	1	1	1	0	0	0	0	0	0	0	0	0	0
SD	0.183677
Lower 95% CI	-0.14
Upper 95% CI	0.58
Lane et al Radiat Res 2010 174 773-85 (Eldorado uranium miners) stroke
ERR	-0.29	Adult	Low dose rate	0.0522		1	12.2495	150.051	-3.55237	12.1113	-3.51228	1.7305			Lane et al Radiat Res 2010 174 773-85 (Eldorado uranium miners) stroke	-0.29	<-0.29	0.27	0.28572	Adult	Low dose rate	0.0522		0	0	0	0	0	0	0	0	0	0	0	0	0	0	0	0	1	1	1	1	1	1	1	1	1	1
SD	0.28572
Lower 95% CI	<-0.29
Upper 95% CI	0.27
Lane et al Radiat Res 2010 174 773-85 (Eldorado uranium miners) other circulatory disease
ERR	0.07	Adult	Low dose rate	0.0522		1	7.83971	61.4611	0.54878	7.78286	0.5448	0.00197198			Lane et al Radiat Res 2010 174 773-85 (Eldorado uranium miners) other circulatory disease	0.07	<-0.33	0.77	0.357149	Adult	Low dose rate	0.0522		0	0	0	0	0	0	0	0	0	0	0	0	0	0	0	0	0	0	0	0	0	0	0	0	0	0
SD	0.357149
Lower 95% CI	<-0.33
Upper 95% CI	0.77
ALL ENVIRONMENTAL STUDIES
Techa River Study (Krestinina et al Radiat Environ Biophys 2013 52 47-57), all circulatory disease mortality (ICD9 390-459), lag 5 years
ERR	0.18	All ages	Low dose rate	0.035		1	36.3688	1322.69	6.54639	35.1768	6.33182	0.322314	0.322314	1	Techa River Study (Krestinina et al Radiat Environ Biophys 2013 52 47-57), all circulatory disease mortality (ICD9 390-459), lag 5 years	0.18	-0.13	0.52	0.165819	All ages	Low dose rate	0.035		0	0	0	0	0	0	0	0	0	0	0	0	0	0	0	0	0	0	0	0	0	0	0	0	0	0
SD	0.165819
Lower 95% CI	-0.13
Upper 95% CI	0.52
Techa River Study (Krestinina et al Radiat Environ Biophys 2013 52 47-57), all circulatory disease mortality (ICD9 390-459), lag 10 years
ERR	0.24	All ages	Low dose rate	0.035		0	0	0	0	0	0	0												0	0	0	0	0	0	0	0	0	0	0	0	0	0	0	0	0	0	0	0	0	0	0	0	0	0
SD	0.170922
Lower 95% CI	-0.08
Upper 95% CI	0.59
Techa River Study (Krestinina et al Radiat Environ Biophys 2013 52 47-57), all circulatory disease mortality (ICD9 390-459), lag 15 years
ERR	0.36	All ages	Low dose rate	0.035		0	0	0	0	0	0	0												0	0	0	0	0	0	0	0	0	0	0	0	0	0	0	0	0	0	0	0	0	0	0	0	0	0
SD	0.186228
Lower 95% CI	0.02
Upper 95% CI	0.75
Techa River Study (Krestinina et al Radiat Environ Biophys 2013 52 47-57), ischemic heart disease mortality (ICD9 410-414), lag 5 years
ERR	0.26	All ages	Low dose rate	0.035		0	0	0	0	0	0	0												0	0	0	0	0	0	0	0	0	0	0	0	0	0	0	0	0	0	0	0	0	0	0	0	0	0
SD	0.26276
Lower 95% CI	-0.22
Upper 95% CI	0.81
Techa River Study (Krestinina et al Radiat Environ Biophys 2013 52 47-57), ischemic heart disease mortality (ICD9 410-414), lag 10 years
ERR	0.4	All ages	Low dose rate	0.035		0	0	0	0	0	0	0												0	0	0	0	0	0	0	0	0	0	0	0	0	0	0	0	0	0	0	0	0	0	0	0	0	0
SD	0.280617
Lower 95% CI	-0.11
Upper 95% CI	0.99
Techa River Study (Krestinina et al Radiat Environ Biophys 2013 52 47-57), ischemic heart disease mortality (ICD9 410-414), lag 15 years
ERR	0.56	All ages	Low dose rate	0.035		0	0	0	0	0	0	0												0	0	0	0	0	0	0	0	0	0	0	0	0	0	0	0	0	0	0	0	0	0	0	0	0	0
SD	0.301026
Lower 95% CI	0.01
Upper 95% CI	1.19
Kazakhstan nuclear weapons test study (Grosche et al Radiat Res 2011 176 660-9), 10 year lag, heart disease (ICD9 410-429): all settlements
ERR	3.22	All ages	Low dose rate	0.09		0	0	0	0	0	0	0	0.139991	1										0	0	0	0	0	0	0	0	0	0	0	0	0	0	0	0	0	0	0	0	0	0	0	0	0	0
SD	0.451539
Lower 95% CI	2.33
Upper 95% CI	4.1
Kazakhstan nuclear weapons test study (Grosche et al Radiat Res 2011 176 660-9), 10 year lag, heart disease (ICD9 410-429): exposed settlements only
ERR	0.06	All ages	Low dose rate	0.09		0	0	0	0	0	0	0												0	0	0	0	0	0	0	0	0	0	0	0	0	0	0	0	0	0	0	0	0	0	0	0	0	0
SD	0.232147
Lower 95% CI	-0.39
Upper 95% CI	0.52
Kazakhstan nuclear weapons test study (Grosche et al Radiat Res 2011 176 660-9), 10 year lag, stroke (ICD9 430-438): all settlements
ERR	2.96	All ages	Low dose rate	0.09		0	0	0	0	0	0	0												0	0	0	0	0	0	0	0	0	0	0	0	0	0	0	0	0	0	0	0	0	0	0	0	0	0
SD	0.604603
Lower 95% CI	1.77
Upper 95% CI	4.14
Kazakhstan nuclear weapons test study (Grosche et al Radiat Res 2011 176 660-9), 10 year lag, stroke (ICD9 430-438): exposed settlements only
ERR	-0.06	All ages	Low dose rate	0.09		0	0	0	0	0	0	0												0	0	0	0	0	0	0	0	0	0	0	0	0	0	0	0	0	0	0	0	0	0	0	0	0	0
SD	0.303577
Lower 95% CI	-0.65
Upper 95% CI	0.54
Kazakhstan nuclear weapons test study (Grosche et al Radiat Res 2011 176 660-9), 10 year lag, all circulatory disease (ICD9 390-459): all settlements
ERR	3.15	All ages	Low dose rate	0.09		0	0	0	0	0	0	0												0	0	0	0	0	0	0	0	0	0	0	0	0	0	0	0	0	0	0	0	0	0	0	0	0	0
SD	0.339292
Lower 95% CI	2.48
Upper 95% CI	3.81
Kazakhstan nuclear weapons test study (Grosche et al Radiat Res 2011 176 660-9), 10 year lag, all circulatory disease (ICD9 390-459): exposed settlements only
ERR	0.02	All ages	Low dose rate	0.09		1	32.2744	1041.64	0.645488	31.3322	0.626643	0.139991			Kazakhstan nuclear weapons test study (Grosche et al Radiat Res 2011 176 660-9), 10 year lag, all circulatory disease (ICD9 390-459): exposed settlements only	0.02	-0.32	0.37	0.176024	All ages	Low dose rate	0.09		0	0	0	0	0	0	0	0	0	0	0	0	0	0	0	0	0	0	0	0	0	0	0	0	0	0
SD	0.176024
Lower 95% CI	-0.32
Upper 95% CI	0.37
Talbott et al (Environ Health Perspectives 2003 111 341-8) heart disease males
ERR	-273.9	All ages	Low dose rate	0.0001		0	0	0	0	0	0	0	0	0										0	0	0	0	0	0	0	0	0	0	0	0	1	1	1	0	0	0	0	0	0	0	0	0	0	0
SD	334.445
Lower 95% CI	-873.5
Upper 95% CI	437.5
Talbott et al (Environ Health Perspectives 2003 111 341-8) heart disease females
ERR	-951.1	All ages	Low dose rate	0.0001		0	0	0	0	0	0	0												0	0	0	0	0	0	0	0	0	0	0	0	1	1	1	0	0	0	0	0	0	0	0	0	0	0
SD	266
Lower 95% CI	-1433
Upper 95% CI	-390.3
[truncated: 80 more columns]

## Sheet: Mutation Res Rev 2016 meta-anal
Code	Disease	Study reference	Group	Author	Year	ERR	Lower 95% CI	Upper 95% CI	Standard deviation	Age at exposure range	Radiation type	Mean dose		Lower 95% CI	Upper 95% CI		Summary output table
Code	Disease	Study_reference	Group	Author	Year	ERR	Lower_95_CI	Upper_95_CI	Standard_deviation	Age_exposure_range	Radiation_type	Mean_dose		Lower_95_CI_length	Upper_95_CI_length		Disease	Study reference	ERR	Standard deviation	Age at exposure range	Radiation type	Mean dose
1	Ischemic heart disease (ICD10 I20-I25)	Yamada et al (Radiat Res 2004 161 622-32) ischaemic heart disease	Ischemic heart disease (all occupational, environmental, RT+medical, 5 year lag when possible)	Yamada	2004	0.05	-0.05	0.16	0.0535724	All ages	Acute high dose rate	0.1		0.1	0.11			Ischemic heart disease (ICD10 I20-I25)
1	Ischemic heart disease (ICD10 I20-I25)	Ivanov et al (Health Phys 90, 199-207 2006) ischemic heart disease (ICD10 I20-I25)	Ischemic heart disease (all occupational, environmental, RT+medical, 5 year lag when possible)	Ivanov	2006	0.41	0.05	0.78	0.186228	Adult	Low dose rate	0.109		0.36	0.37			Yamada et al 2004	0.05	0.0535724	All ages	Acute high dose rate	0.1
1	Ischemic heart disease (ICD10 I20-I25)	Vrijheid et al (Int J Epidemiol 2007 36 1126-35) ischaemic heart disease	Ischemic heart disease (all occupational, environmental, RT+medical, 5 year lag when possible)	Vrijheid	2007	-0.01	-0.59	0.69	0.326537	Adult	Low dose rate	0.0207		0.58	0.7			Ivanov et al 2006	0.41	0.186228	Adult	Low dose rate	0.109
1	Ischemic heart disease (ICD10 I20-I25)	Muirhead et al. NRRW 3rd analysis Br J Cancer 2009 100 206-12 ischaemic heart disease mortality	Ischemic heart disease (all occupational, environmental, RT+medical, 5 year lag when possible)	Muirhead	2009	0.259	-0.05	0.61	0.16837	Adult	Low dose rate	0.0249		0.309	0.351			Vrijheid et al 2007	-0.01	0.326537	Adult	Low dose rate	0.0207
1	Ischemic heart disease (ICD10 I20-I25)	Mulrooney et al Br Med J 2009 339 b4606 myocardial infarction	Ischemic heart disease (all occupational, environmental, RT+medical, 5 year lag when possible)	Mulrooney	2009	0.0621785	0.0404592	0.0838979	0.0110815	Childhood	Acute high dose rate fractionated	11.1		0.0217194	0.0217194			Muirhead et al 2009	0.259	0.16837	Adult	Low dose rate	0.0249
1	Ischemic heart disease (ICD10 I20-I25)	Lane et al Radiat Res 2010 174 773-85 (Eldorado uranium miners) ischemic heart disease	Ischemic heart disease (all occupational, environmental, RT+medical, 5 year lag when possible)	Lane	2010	0.15	-0.14	0.58	0.183677	Adult	Low dose rate	0.0522		0.29	0.43			Mulrooney et al 2009	0.0621785	0.0110815	Childhood	Acute high dose rate fractionated	11.1
1	Ischemic heart disease (ICD10 I20-I25)	Laurent et al. French nuclear workers Int Arch Occup Environ Health 2010 83 935-44 ischaemic heart disease mortality	Ischemic heart disease (all occupational, environmental, RT+medical, 5 year lag when possible)	Laurent	2010	4.1	-4.24101	15.5391	5.04604	Adult	Low dose rate	0.0215		8.34101	11.4391			Lane et al 2010	0.15	0.183677	Adult	Low dose rate	0.0522
1	Ischemic heart disease (ICD10 I20-I25)	Shimizu et al (Br Med J 2010 340 b5349) ischaemic heart disease mortality (underlying cause of death) (ICD9 410-414)	Ischemic heart disease (all occupational, environmental, RT+medical, 5 year lag when possible)	Shimizu	2010	0.02	-0.1	0.15	0.0637767	All ages	Acute high dose rate	0.1		0.12	0.13			Laurent et al 2010	4.1	5.04604	Adult	Low dose rate	0.0215
1	Ischemic heart disease (ICD10 I20-I25)	Reanalysis of US peptic ulcer data by Little et al IJROBP 2012 84 1101-9, IHD mortality, heart dose	Ischemic heart disease (all occupational, environmental, RT+medical, 5 year lag when possible)	Little	2012	0.102	0.039	0.174	0.0344394	Adult	Acute high dose rate fractionated	1.01		0.063	0.072			Shimizu et al 2010	0.02	0.0637767	All ages	Acute high dose rate	0.1
1	Ischemic heart disease (ICD10 I20-I25)	Darby et al NEJM 2013 368 987-98 Nordic breast cancer case-control study, IHD (ICD10 I20-I25), EQD2 heart dose	Ischemic heart disease (all occupational, environmental, RT+medical, 5 year lag when possible)	Darby	2013	0.084	0.036	0.159	0.0313781	Old adult	Acute high dose rate fractionated	3.9		0.048	0.075			Little et al 2012	0.102	0.0344394	Adult	Acute high dose rate fractionated	1.01
1	Ischemic heart disease (ICD10 I20-I25)	Techa River Study (Krestinina et al Radiat Environ Biophys 2013 52 47-57), ischemic heart disease mortality (ICD9 410-414), lag 5 years	Ischemic heart disease (all occupational, environmental, RT+medical, 5 year lag when possible)	Krestinina	2013	0.26	-0.22	0.81	0.26276	All ages	Low dose rate	0.035		0.48	0.55			Darby et al 2013	0.084	0.0313781	Old adult	Acute high dose rate fractionated	3.9
1	Ischemic heart disease (ICD10 I20-I25)	Kreuzer et al Radiat Environ Biophys 2013 52 37-46 ischemic heart disease	Ischemic heart disease (all occupational, environmental, RT+medical, 5 year lag when possible)	Kreuzer	2013	-0.03	-0.38	0.32	0.178575	Adult	Low dose rate	0.047		0.35	0.35			Krestinina et al 2013	0.26	0.26276	All ages	Low dose rate	0.035
1	Ischemic heart disease (ICD10 I20-I25)	Zablotska et al Am J Epidemiol 2014 179 120-31 ischemic heart disease mortality, 5 year lag	Ischemic heart disease (all occupational, environmental, RT+medical, 5 year lag when possible)	Zablotska	2014	0.011	-0.04	0.075	0.0293373	All ages	Acute high dose rate fractionated	0.79		0.051	0.064			Kreuzer et al 2013	-0.03	0.178575	Adult	Low dose rate	0.047
1	Ischemic heart disease (ICD10 I20-I25)	Azizova et al Br J Radiol 2015 88 20150169 updated analysis of ischemic heart disease, morbidity, 5 year lag	Ischemic heart disease (all occupational, environmental, RT+medical, 5 year lag when possible)	Azizova	2015	0.14	0.08	0.21	0.0331639	Adult	Low dose rate	0.51		0.06	0.07			Zablotska et al 2014	0.149	0.243372	All ages	Acute high dose rate fractionated	0.79
1	Ischemic heart disease (ICD10 I20-I25)	Little et al Eur J Epidemiol 2016 31 287-309 ischemic heart disease mortality	Ischemic heart disease (all occupational, environmental, RT+medical, 5 year lag when possible)	Little	2016	-0.077	-0.13	-0.012	0.0301026	All ages	Acute high dose rate fractionated	0.36		0.053	0.065			Azizova et al 2015	0.14	0.0331639	Adult	Low dose rate	0.51
1	Ischemic heart disease (ICD10 I20-I25)	van Nimwegen et al J Clin Oncol 2016 34 235-43 heart disease, Netherlands HL case-control study	Ischemic heart disease (all occupational, environmental, RT+medical, 5 year lag when possible)	van Nimwegen	2016	0.07402	0.033	0.148	0.0293373	Young adult	Acute high dose rate fractionated	20.4		0.04102	0.07398			Little et al 2016	0.465	0.271944	All ages	Acute high dose rate fractionated	0.36
2	Ischemic heart disease (ICD10 I20-I25)	Yamada et al (Radiat Res 2004 161 622-32) ischaemic heart disease	Ischemic heart disease (all occupational, environmental, RT+medical, 5 year lag when possible, <0.5 Gy in fluoroscopy cohorts)	Yamada	2004	0.05	-0.05	0.16	0.0535724	All ages	Acute high dose rate	0.1		0.1	0.11			van Nimwegen et al 2016	0.07402	0.0293373	Young adult	Acute high dose rate fractionated	20.4
2	Ischemic heart disease (ICD10 I20-I25)	Ivanov et al (Health Phys 90, 199-207 2006) ischemic heart disease (ICD10 I20-I25)	Ischemic heart disease (all occupational, environmental, RT+medical, 5 year lag when possible, <0.5 Gy in fluoroscopy cohorts)	Ivanov	2006	0.41	0.05	0.78	0.186228	Adult	Low dose rate	0.109		0.36	0.37			Non-ischemic heart disease (ICD10 I26-I52)
2	Ischemic heart disease (ICD10 I20-I25)	Vrijheid et al (Int J Epidemiol 2007 36 1126-35) ischaemic heart disease	Ischemic heart disease (all occupational, environmental, RT+medical, 5 year lag when possible, <0.5 Gy in fluoroscopy cohorts)	Vrijheid	2007	-0.01	-0.59	0.69	0.326537	Adult	Low dose rate	0.0207		0.58	0.7			Ivanov et al 2006	-0.26	0.278066	Adult	Low dose rate	0.109
2	Ischemic heart disease (ICD10 I20-I25)	Muirhead et al. NRRW 3rd analysis Br J Cancer 2009 100 206-12 ischaemic heart disease mortality	Ischemic heart disease (all occupational, environmental, RT+medical, 5 year lag when possible, <0.5 Gy in fluoroscopy cohorts)	Muirhead	2009	0.259	-0.05	0.61	0.16837	Adult	Low dose rate	0.0249		0.309	0.351			Vrijheid et al 2007	-0.03	2.52045	Adult	Low dose rate	0.0207
2	Ischemic heart disease (ICD10 I20-I25)	Mulrooney et al Br Med J 2009 339 b4606 myocardial infarction	Ischemic heart disease (all occupational, environmental, RT+medical, 5 year lag when possible, <0.5 Gy in fluoroscopy cohorts)	Mulrooney	2009	0.0621785	0.0404592	0.0838979	0.0110815	Childhood	Acute high dose rate fractionated	11.1		0.0217194	0.0217194			Mulrooney (congestive HF) et al 2009	0.0838924	0.0111001	Childhood	Acute high dose rate fractionated	11.1
2	Ischemic heart disease (ICD10 I20-I25)	Lane et al Radiat Res 2010 174 773-85 (Eldorado uranium miners) ischemic heart disease	Ischemic heart disease (all occupational, environmental, RT+medical, 5 year lag when possible, <0.5 Gy in fluoroscopy cohorts)	Lane	2010	0.15	-0.14	0.58	0.183677	Adult	Low dose rate	0.0522		0.29	0.43			Mulrooney (pericardial) et al 2009	0.0911939	0.0119663	Childhood	Acute high dose rate fractionated	11.1
2	Ischemic heart disease (ICD10 I20-I25)	Laurent et al. French nuclear workers Int Arch Occup Environ Health 2010 83 935-44 ischaemic heart disease mortality	Ischemic heart disease (all occupational, environmental, RT+medical, 5 year lag when possible, <0.5 Gy in fluoroscopy cohorts)	Laurent	2010	4.1	-4.24101	15.5391	5.04604	Adult	Low dose rate	0.0215		8.34101	11.4391			Mulrooney (valvular) et al 2009	0.109336	0.00920057	Childhood	Acute high dose rate fractionated	11.1
2	Ischemic heart disease (ICD10 I20-I25)	Shimizu et al (Br Med J 2010 340 b5349) ischaemic heart disease mortality (underlying cause of death) (ICD9 410-414)	Ischemic heart disease (all occupational, environmental, RT+medical, 5 year lag when possible, <0.5 Gy in fluoroscopy cohorts)	Shimizu	2010	0.02	-0.1	0.15	0.0637767	All ages	Acute high dose rate	0.1		0.12	0.13			Shimizu (heart failure) et al 2010	0.22	0.0816342	All ages	Acute high dose rate	0.1
2	Ischemic heart disease (ICD10 I20-I25)	Reanalysis of US peptic ulcer data by Little et al IJROBP 2012 84 1101-9, IHD mortality, heart dose	Ischemic heart disease (all occupational, environmental, RT+medical, 5 year lag when possible, <0.5 Gy in fluoroscopy cohorts)	Little	2012	0.102	0.039	0.174	0.0344394	Adult	Acute high dose rate fractionated	1.01		0.063	0.072			Shimizu (other heart) et al 2010	-0.01	0.114798	All ages	Acute high dose rate	0.1
2	Ischemic heart disease (ICD10 I20-I25)	Darby et al NEJM 2013 368 987-98 Nordic breast cancer case-control study, IHD (ICD10 I20-I25), EQD2 heart dose	Ischemic heart disease (all occupational, environmental, RT+medical, 5 year lag when possible, <0.5 Gy in fluoroscopy cohorts)	Darby	2013	0.084	0.036	0.159	0.0313781	Old adult	Acute high dose rate fractionated	3.9		0.048	0.075			Cutter et al 2015	0.1409	0.252311	Young adult	Acute high dose rate fractionated	30.7
2	Ischemic heart disease (ICD10 I20-I25)	Techa River Study (Krestinina et al Radiat Environ Biophys 2013 52 47-57), ischemic heart disease mortality (ICD9 410-414), lag 5 years	Ischemic heart disease (all occupational, environmental, RT+medical, 5 year lag when possible, <0.5 Gy in fluoroscopy cohorts)	Krestinina	2013	0.26	-0.22	0.81	0.26276	All ages	Low dose rate	0.035		0.48	0.55			Little et al 2016	0.013	0.0507662	All ages	Acute high dose rate fractionated	0.36
2	Ischemic heart disease (ICD10 I20-I25)	Kreuzer et al Radiat Environ Biophys 2013 52 37-46 ischemic heart disease	Ischemic heart disease (all occupational, environmental, RT+medical, 5 year lag when possible, <0.5 Gy in fluoroscopy cohorts)	Kreuzer	2013	-0.03	-0.38	0.32	0.178575	Adult	Low dose rate	0.047		0.35	0.35			Cerebrovascular disease (ICD10 I60-I69)
2	Ischemic heart disease (ICD10 I20-I25)	Zablotska et al Am J Epidemiol 2014 179 120-31 ischemic heart disease mortality, 10 year lag, <0.5 Gy	Ischemic heart disease (all occupational, environmental, RT+medical, 5 year lag when possible, <0.5 Gy in fluoroscopy cohorts)	Zablotska	2014	0.149	-0.284	0.67	0.243372	All ages	Acute high dose rate fractionated	0.79		0.433	0.521			Yamada et al 2004	0.07	0.0816342	All ages	Acute high dose rate	0.1
2	Ischemic heart disease (ICD10 I20-I25)	Azizova et al Br J Radiol 2015 88 20150169 updated analysis of ischemic heart disease, morbidity, 5 year lag	Ischemic heart disease (all occupational, environmental, RT+medical, 5 year lag when possible, <0.5 Gy in fluoroscopy cohorts)	Azizova	2015	0.14	0.08	0.21	0.0331639	Adult	Low dose rate	0.51		0.06	0.07			Vrijheid et al 2007	0.88	0.977059	Adult	Low dose rate	0.0207
2	Ischemic heart disease (ICD10 I20-I25)	Little et al Eur J Epidemiol 2016 31 287-309 ischemic heart disease mortality < 0.5 Gy	Ischemic heart disease (all occupational, environmental, RT+medical, 5 year lag when possible, <0.5 Gy in fluoroscopy cohorts)	Little	2016	0.465	-0.032	1.034	0.271944	All ages	Acute high dose rate fractionated	0.36		0.497	0.569			Muirhead et al 2009	0.161	0.339292	Adult	Low dose rate	0.0249
2	Ischemic heart disease (ICD10 I20-I25)	van Nimwegen et al J Clin Oncol 2016 34 235-43 heart disease, Netherlands HL case-control study	Ischemic heart disease (all occupational, environmental, RT+medical, 5 year lag when possible, <0.5 Gy in fluoroscopy cohorts)	van Nimwegen	2016	0.07402	0.033	0.148	0.0293373	Young adult	Acute high dose rate fractionated	20.4		0.04102	0.07398			Lane et al 2010	-0.29	0.28572	Adult	Low dose rate	0.0522
3	Ischemic heart disease (ICD10 I20-I25)	Yamada et al (Radiat Res 2004 161 622-32) ischaemic heart disease	Ischemic heart disease (all occupational, environmental, RT+medical, 5 year lag when possible, Mayak mortality rather than morbidity)	Yamada	2004	0.05	-0.05	0.16	0.0535724	All ages	Acute high dose rate	0.1		0.1	0.11			Laurent et al 2010	17.4	13.2839	Adult	Low dose rate	0.0215
3	Ischemic heart disease (ICD10 I20-I25)	Ivanov et al (Health Phys 90, 199-207 2006) ischemic heart disease (ICD10 I20-I25)	Ischemic heart disease (all occupational, environmental, RT+medical, 5 year lag when possible, Mayak mortality rather than morbidity)	Ivanov	2006	0.41	0.05	0.78	0.186228	Adult	Low dose rate	0.109		0.36	0.37			Shimizu et al 2010	0.12	0.0357149	All ages	Acute high dose rate	0.1
3	Ischemic heart disease (ICD10 I20-I25)	Vrijheid et al (Int J Epidemiol 2007 36 1126-35) ischaemic heart disease	Ischemic heart disease (all occupational, environmental, RT+medical, 5 year lag when possible, Mayak mortality rather than morbidity)	Vrijheid	2007	-0.01	-0.59	0.69	0.326537	Adult	Low dose rate	0.0207		0.58	0.7			Grosche et al 2011	-0.06	0.303577	All ages	Low dose rate	0.09
3	Ischemic heart disease (ICD10 I20-I25)	Muirhead et al. NRRW 3rd analysis Br J Cancer 2009 100 206-12 ischaemic heart disease mortality	Ischemic heart disease (all occupational, environmental, RT+medical, 5 year lag when possible, Mayak mortality rather than morbidity)	Muirhead	2009	0.259	-0.05	0.61	0.16837	Adult	Low dose rate	0.0249		0.309	0.351			Little et al 2012	0.422	1.14645	Adult	Acute high dose rate fractionated	1.01
3	Ischemic heart disease (ICD10 I20-I25)	Mulrooney et al Br Med J 2009 339 b4606 myocardial infarction	Ischemic heart disease (all occupational, environmental, RT+medical, 5 year lag when possible, Mayak mortality rather than morbidity)	Mulrooney	2009	0.0621785	0.0404592	0.0838979	0.0110815	Childhood	Acute high dose rate fractionated	11.1		0.0217194	0.0217194			Kreuzer et al 2013	0.44	0.306128	Adult	Low dose rate	0.047
3	Ischemic heart disease (ICD10 I20-I25)	Lane et al Radiat Res 2010 174 773-85 (Eldorado uranium miners) ischemic heart disease	Ischemic heart disease (all occupational, environmental, RT+medical, 5 year lag when possible, Mayak mortality rather than morbidity)	Lane	2010	0.15	-0.14	0.58	0.183677	Adult	Low dose rate	0.0522		0.29	0.43			Moseeva et al 2014	0.497	0.0530622	Adult	Low dose rate	0.5925
3	Ischemic heart disease (ICD10 I20-I25)	Laurent et al. French nuclear workers Int Arch Occup Environ Health 2010 83 935-44 ischaemic heart disease mortality	Ischemic heart disease (all occupational, environmental, RT+medical, 5 year lag when possible, Mayak mortality rather than morbidity)	Laurent	2010	4.1	-4.24101	15.5391	5.04604	Adult	Low dose rate	0.0215		8.34101	11.4391			Kashcheev et al 2016	0.45	0.0867363	Adult	Low dose rate	0.161
3	Ischemic heart disease (ICD10 I20-I25)	Shimizu et al (Br Med J 2010 340 b5349) ischaemic heart disease mortality (underlying cause of death) (ICD9 410-414)	Ischemic heart disease (all occupational, environmental, RT+medical, 5 year lag when possible, Mayak mortality rather than morbidity)	Shimizu	2010	0.02	-0.1	0.15	0.0637767	All ages	Acute high dose rate	0.1		0.12	0.13			Little et al 2016	0.343	0.512509	All ages	Acute high dose rate fractionated	0.2
3	Ischemic heart disease (ICD10 I20-I25)	Reanalysis of US peptic ulcer data by Little et al IJROBP 2012 84 1101-9, IHD mortality, heart dose	Ischemic heart disease (all occupational, environmental, RT+medical, 5 year lag when possible, Mayak mortality rather than morbidity)	Little	2012	0.102	0.039	0.174	0.0344394	Adult	Acute high dose rate fractionated	1.01		0.063	0.072			All circulatory disease apart from heart and cerebrovascular disease (ICD10 I00-I19, I53-I59, I70-I99)
3	Ischemic heart disease (ICD10 I20-I25)	Darby et al NEJM 2013 368 987-98 Nordic breast cancer case-control study, IHD (ICD10 I20-I25), EQD2 heart dose	Ischemic heart disease (all occupational, environmental, RT+medical, 5 year lag when possible, Mayak mortality rather than morbidity)	Darby	2013	0.084	0.036	0.159	0.0313781	Old adult	Acute high dose rate fractionated	3.9		0.048	0.075			Yamada (aortic aneurysm) et al 2004	0.02	0.160717	All ages	Acute high dose rate	0.1
3	Ischemic heart disease (ICD10 I20-I25)	Techa River Study (Krestinina et al Radiat Environ Biophys 2013 52 47-57), ischemic heart disease mortality (ICD9 410-414), lag 5 years	Ischemic heart disease (all occupational, environmental, RT+medical, 5 year lag when possible, Mayak mortality rather than morbidity)	Krestinina	2013	0.26	-0.22	0.81	0.26276	All ages	Low dose rate	0.035		0.48	0.55			Yamada (hypertension) et al 2004	0.05	0.0280617	All ages	Acute high dose rate	0.1
3	Ischemic heart disease (ICD10 I20-I25)	Kreuzer et al Radiat Environ Biophys 2013 52 37-46 ischemic heart disease	Ischemic heart disease (all occupational, environmental, RT+medical, 5 year lag when possible, Mayak mortality rather than morbidity)	Kreuzer	2013	-0.03	-0.38	0.32	0.178575	Adult	Low dose rate	0.047		0.35	0.35			Yamada (hypertensive heart) et al 2004	-0.01	0.0459192	All ages	Acute high dose rate	0.1
3	Ischemic heart disease (ICD10 I20-I25)	Zablotska et al Am J Epidemiol 2014 179 120-31 ischemic heart disease mortality, 5 year lag	Ischemic heart disease (all occupational, environmental, RT+medical, 5 year lag when possible, Mayak mortality rather than morbidity)	Zablotska	2014	0.011	-0.04	0.075	0.0293373	All ages	Acute high dose rate fractionated	0.79		0.051	0.064			Ivanov (arteries/arterioles) et al 2006	0.47	0.316332	Adult	Low dose rate	0.109
3	Ischemic heart disease (ICD10 I20-I25)	Azizova et al Br J Radiol 2015 88 20150169 updated analysis of ischemic heart disease, mortality, 5 year lag	Ischemic heart disease (all occupational, environmental, RT+medical, 5 year lag when possible, Mayak mortality rather than morbidity)	Azizova	2015	0.05	-0.01	0.13	0.0357149	Adult	Low dose rate	0.51		0.06	0.08			Ivanov (hypertension) et al 2006	0.26	0.153064	Adult	Low dose rate	0.109
3	Ischemic heart disease (ICD10 I20-I25)	Little et al Eur J Epidemiol 2016 31 287-309 ischemic heart disease mortality	Ischemic heart disease (all occupational, environmental, RT+medical, 5 year lag when possible, Mayak mortality rather than morbidity)	Little	2016	-0.077	-0.13	-0.012	0.0301026	All ages	Acute high dose rate fractionated	0.36		0.053	0.065			Ivanov (veins/lymphatic) et al 2006	-0.26	0.224494	Adult	Low dose rate	0.109
3	Ischemic heart disease (ICD10 I20-I25)	van Nimwegen et al J Clin Oncol 2016 34 235-43 heart disease, Netherlands HL case-control study	Ischemic heart disease (all occupational, environmental, RT+medical, 5 year lag when possible, Mayak mortality rather than morbidity)	van Nimwegen	2016	0.07402	0.033	0.148	0.0293373	Young adult	Acute high dose rate fractionated	20.4		0.04102	0.07398			Shimizu (other than heart, stroke) et al 2010	0.58	0.0688788	All ages	Acute high dose rate	0.1
4	Ischemic heart disease (ICD10 I20-I25)	Yamada et al (Radiat Res 2004 161 622-32) ischaemic heart disease	Ischemic heart disease (all occupational, environmental, RT+medical, 5 year lag when possible, <0.5 Gy in fluoroscopy cohorts, Mayak mortality rather than morbidity)	Yamada	2004	0.05	-0.05	0.16	0.0535724	All ages	Acute high dose rate	0.1		0.1	0.11			Little et al 2016	0.015	0.108675	All ages	Acute high dose rate fractionated	0.36
4	Ischemic heart disease (ICD10 I20-I25)	Ivanov et al (Health Phys 90, 199-207 2006) ischemic heart disease (ICD10 I20-I25)	Ischemic heart disease (all occupational, environmental, RT+medical, 5 year lag when possible, <0.5 Gy in fluoroscopy cohorts, Mayak mortality rather than morbidity)	Ivanov	2006	0.41	0.05	0.78	0.186228	Adult	Low dose rate	0.109		0.36	0.37
4	Ischemic heart disease (ICD10 I20-I25)	Vrijheid et al (Int J Epidemiol 2007 36 1126-35) ischaemic heart disease	Ischemic heart disease (all occupational, environmental, RT+medical, 5 year lag when possible, <0.5 Gy in fluoroscopy cohorts, Mayak mortality rather than morbidity)	Vrijheid	2007	-0.01	-0.59	0.69	0.326537	Adult	Low dose rate	0.0207		0.58	0.7
4	Ischemic heart disease (ICD10 I20-I25)	Muirhead et al. NRRW 3rd analysis Br J Cancer 2009 100 206-12 ischaemic heart disease mortality	Ischemic heart disease (all occupational, environmental, RT+medical, 5 year lag when possible, <0.5 Gy in fluoroscopy cohorts, Mayak mortality rather than morbidity)	Muirhead	2009	0.259	-0.05	0.61	0.16837	Adult	Low dose rate	0.0249		0.309	0.351
4	Ischemic heart disease (ICD10 I20-I25)	Mulrooney et al Br Med J 2009 339 b4606 myocardial infarction	Ischemic heart disease (all occupational, environmental, RT+medical, 5 year lag when possible, <0.5 Gy in fluoroscopy cohorts, Mayak mortality rather than morbidity)	Mulrooney	2009	0.0621785	0.0404592	0.0838979	0.0110815	Childhood	Acute high dose rate fractionated	11.1		0.0217194	0.0217194
4	Ischemic heart disease (ICD10 I20-I25)	Lane et al Radiat Res 2010 174 773-85 (Eldorado uranium miners) ischemic heart disease	Ischemic heart disease (all occupational, environmental, RT+medical, 5 year lag when possible, <0.5 Gy in fluoroscopy cohorts, Mayak mortality rather than morbidity)	Lane	2010	0.15	-0.14	0.58	0.183677	Adult	Low dose rate	0.0522		0.29	0.43
4	Ischemic heart disease (ICD10 I20-I25)	Laurent et al. French nuclear workers Int Arch Occup Environ Health 2010 83 935-44 ischaemic heart disease mortality	Ischemic heart disease (all occupational, environmental, RT+medical, 5 year lag when possible, <0.5 Gy in fluoroscopy cohorts, Mayak mortality rather than morbidity)	Laurent	2010	4.1	-4.24101	15.5391	5.04604	Adult	Low dose rate	0.0215		8.34101	11.4391
4	Ischemic heart disease (ICD10 I20-I25)	Shimizu et al (Br Med J 2010 340 b5349) ischaemic heart disease mortality (underlying cause of death) (ICD9 410-414)	Ischemic heart disease (all occupational, environmental, RT+medical, 5 year lag when possible, <0.5 Gy in fluoroscopy cohorts, Mayak mortality rather than morbidity)	Shimizu	2010	0.02	-0.1	0.15	0.0637767	All ages	Acute high dose rate	0.1		0.12	0.13
4	Ischemic heart disease (ICD10 I20-I25)	Reanalysis of US peptic ulcer data by Little et al IJROBP 2012 84 1101-9, IHD mortality, heart dose	Ischemic heart disease (all occupational, environmental, RT+medical, 5 year lag when possible, <0.5 Gy in fluoroscopy cohorts, Mayak mortality rather than morbidity)	Little	2012	0.102	0.039	0.174	0.0344394	Adult	Acute high dose rate fractionated	1.01		0.063	0.072
4	Ischemic heart disease (ICD10 I20-I25)	Darby et al NEJM 2013 368 987-98 Nordic breast cancer case-control study, IHD (ICD10 I20-I25), EQD2 heart dose	Ischemic heart disease (all occupational, environmental, RT+medical, 5 year lag when possible, <0.5 Gy in fluoroscopy cohorts, Mayak mortality rather than morbidity)	Darby	2013	0.084	0.036	0.159	0.0313781	Old adult	Acute high dose rate fractionated	3.9		0.048	0.075
4	Ischemic heart disease (ICD10 I20-I25)	Techa River Study (Krestinina et al Radiat Environ Biophys 2013 52 47-57), ischemic heart disease mortality (ICD9 410-414), lag 5 years	Ischemic heart disease (all occupational, environmental, RT+medical, 5 year lag when possible, <0.5 Gy in fluoroscopy cohorts, Mayak mortality rather than morbidity)	Krestinina	2013	0.26	-0.22	0.81	0.26276	All ages	Low dose rate	0.035		0.48	0.55
4	Ischemic heart disease (ICD10 I20-I25)	Kreuzer et al Radiat Environ Biophys 2013 52 37-46 ischemic heart disease	Ischemic heart disease (all occupational, environmental, RT+medical, 5 year lag when possible, <0.5 Gy in fluoroscopy cohorts, Mayak mortality rather than morbidity)	Kreuzer	2013	-0.03	-0.38	0.32	0.178575	Adult	Low dose rate	0.047		0.35	0.35
4	Ischemic heart disease (ICD10 I20-I25)	Zablotska et al Am J Epidemiol 2014 179 120-31 ischemic heart disease mortality, 10 year lag, <0.5 Gy	Ischemic heart disease (all occupational, environmental, RT+medical, 5 year lag when possible, <0.5 Gy in fluoroscopy cohorts, Mayak mortality rather than morbidity)	Zablotska	2014	0.149	-0.284	0.67	0.243372	All ages	Acute high dose rate fractionated	0.79		0.433	0.521
4	Ischemic heart disease (ICD10 I20-I25)	Azizova et al Br J Radiol 2015 88 20150169 updated analysis of ischemic heart disease, mortality, 5 year lag	Ischemic heart disease (all occupational, environmental, RT+medical, 5 year lag when possible, <0.5 Gy in fluoroscopy cohorts, Mayak mortality rather than morbidity)	Azizova	2015	0.05	-0.01	0.13	0.0357149	Adult	Low dose rate	0.51		0.06	0.08
4	Ischemic heart disease (ICD10 I20-I25)	Little et al Eur J Epidemiol 2016 31 287-309 ischemic heart disease mortality < 0.5 Gy	Ischemic heart disease (all occupational, environmental, RT+medical, 5 year lag when possible, <0.5 Gy in fluoroscopy cohorts, Mayak mortality rather than morbidity)	Little	2016	0.465	-0.032	1.034	0.271944	All ages	Acute high dose rate fractionated	0.36		0.497	0.569
4	Ischemic heart disease (ICD10 I20-I25)	van Nimwegen et al J Clin Oncol 2016 34 235-43 heart disease, Netherlands HL case-control study	Ischemic heart disease (all occupational, environmental, RT+medical, 5 year lag when possible, <0.5 Gy in fluoroscopy cohorts, Mayak mortality rather than morbidity)	van Nimwegen	2016	0.07402	0.033	0.148	0.0293373	Young adult	Acute high dose rate fractionated	20.4		0.04102	0.07398
5	Non-ischemic heart disease (ICD10 I26-I52)	Ivanov et al (Health Phys 90, 199-207 2006) other heart disease (ICD10 I30-I52)	Non-ischemic heart disease (all occupational, environmental, RT+medical, 5 year lag when possible)	Ivanov	2006	-0.26	-0.81	0.28	0.278066	Adult	Low dose rate	0.109		0.55	0.54
5	Non-ischemic heart disease (ICD10 I26-I52)	Vrijheid et al (Int J Epidemiol 2007 36 1126-35) heart failure	Non-ischemic heart disease (all occupational, environmental, RT+medical, 5 year lag when possible)	Vrijheid	2007	-0.03	-0.03	4.91	2.52045	Adult	Low dose rate	0.0207		0	4.94
5	Non-ischemic heart disease (ICD10 I26-I52)	Mulrooney et al Br Med J 2009 339 b4606 congestive heart failure	Non-ischemic heart disease (all occupational, environmental, RT+medical, 5 year lag when possible)	Mulrooney (congestive HF)	2009	0.0838924	0.0621367	0.105648	0.0111001	Childhood	Acute high dose rate fractionated	11.1		0.0217557	0.0217557
5	Non-ischemic heart disease (ICD10 I26-I52)	Mulrooney et al Br Med J 2009 339 b4606 pericardial disease	Non-ischemic heart disease (all occupational, environmental, RT+medical, 5 year lag when possible)	Mulrooney (pericardial)	2009	0.0911939	0.0677403	0.114647	0.0119663	Childhood	Acute high dose rate fractionated	11.1		0.0234536	0.0234536
5	Non-ischemic heart disease (ICD10 I26-I52)	Mulrooney et al Br Med J 2009 339 b4606 valvular disease	Non-ischemic heart disease (all occupational, environmental, RT+medical, 5 year lag when possible)	Mulrooney (valvular)	2009	0.109336	0.0913031	0.127369	0.00920057	Childhood	Acute high dose rate fractionated	11.1		0.0180328	0.0180328
5	Non-ischemic heart disease (ICD10 I26-I52)	Shimizu et al (Br Med J 2010 340 b5349) heart failure mortality (underlying cause of death) (ICD9 428)	Non-ischemic heart disease (all occupational, environmental, RT+medical, 5 year lag when possible)	Shimizu (heart failure)	2010	0.22	0.07	0.39	0.0816342	All ages	Acute high dose rate	0.1		0.15	0.17
5	Non-ischemic heart disease (ICD10 I26-I52)	Shimizu et al (Br Med J 2010 340 b5349) other heart disease mortality (underlying cause of death) (ICD9 390-392, 415-427, 429)	Non-ischemic heart disease (all occupational, environmental, RT+medical, 5 year lag when possible)	Shimizu (other heart)	2010	-0.01	-0.21	0.24	0.114798	All ages	Acute high dose rate	0.1		0.2	0.25
5	Non-ischemic heart disease (ICD10 I26-I52)	Cutter et al JNCI 2015 107(4) djv008 valvular heart disease, Netherlands HL case-control study	Non-ischemic heart disease (all occupational, environmental, RT+medical, 5 year lag when possible)	Cutter	2015	0.1409	0.02396	1.013	0.252311	Young adult	Acute high dose rate fractionated	30.7		0.11694	0.8721
5	Non-ischemic heart disease (ICD10 I26-I52)	Little et al Eur J Epidemiol 2016 31 287-309 heart disease excluding IHD mortality	Non-ischemic heart disease (all occupational, environmental, RT+medical, 5 year lag when possible)	Little	2016	0.013	-0.072	0.127	0.0507662	All ages	Acute high dose rate fractionated	0.36		0.085	0.114
6	Cerebrovascular disease (ICD10 I60-I69)	Yamada et al (Radiat Res 2004 161 622-32) stroke	Cerebrovascular disease (all occupational, environmental, RT+medical, 5 year lag when possible)	Yamada	2004	0.07	-0.08	0.24	0.0816342	All ages	Acute high dose rate	0.1		0.15	0.17
6	Cerebrovascular disease (ICD10 I60-I69)	Vrijheid et al (Int J Epidemiol 2007 36 1126-35) stroke	Cerebrovascular disease (all occupational, environmental, RT+medical, 5 year lag when possible)	Vrijheid	2007	0.88	-0.67	3.16	0.977059	Adult	Low dose rate	0.0207		1.55	2.28
6	Cerebrovascular disease (ICD10 I60-I69)	Muirhead et al. NRRW 3rd analysis Br J Cancer 2009 100 206-12 cerebrovascular disease mortality	Cerebrovascular disease (all occupational, environmental, RT+medical, 5 year lag when possible)	Muirhead	2009	0.161	-0.42	0.91	0.339292	Adult	Low dose rate	0.0249		0.581	0.749
6	Cerebrovascular disease (ICD10 I60-I69)	Lane et al Radiat Res 2010 174 773-85 (Eldorado uranium miners) stroke	Cerebrovascular disease (all occupational, environmental, RT+medical, 5 year lag when possible)	Lane	2010	-0.29	-0.29	0.27	0.28572	Adult	Low dose rate	0.0522		0	0.56
6	Cerebrovascular disease (ICD10 I60-I69)	Laurent et al. French nuclear workers Int Arch Occup Environ Health 2010 83 935-44 stroke mortality	Cerebrovascular disease (all occupational, environmental, RT+medical, 5 year lag when possible)	Laurent	2010	17.4	-3.09506	48.9767	13.2839	Adult	Low dose rate	0.0215		20.4951	31.5767
6	Cerebrovascular disease (ICD10 I60-I69)	Shimizu et al (Br Med J 2010 340 b5349) stroke mortality (underlying or contributed cause of death)	Cerebrovascular disease (all occupational, environmental, RT+medical, 5 year lag when possible)	Shimizu	2010	0.12	0.05	0.19	0.0357149	All ages	Acute high dose rate	0.1		0.07	0.07
6	Cerebrovascular disease (ICD10 I60-I69)	Kazakhstan nuclear weapons test study (Grosche et al Radiat Res 2011 176 660-9), 10 year lag, stroke (ICD9 430-438): exposed settlements only	Cerebrovascular disease (all occupational, environmental, RT+medical, 5 year lag when possible)	Grosche	2011	-0.06	-0.65	0.54	0.303577	All ages	Low dose rate	0.09		0.59	0.6
6	Cerebrovascular disease (ICD10 I60-I69)	Reanalysis of US peptic ulcer data by Little et al IJROBP 2012 84 1101-9, cerebrovascular disease mortality, thyroid dose	Cerebrovascular disease (all occupational, environmental, RT+medical, 5 year lag when possible)	Little	2012	0.422	-1.455	3.039	1.14645	Adult	Acute high dose rate fractionated	1.01		1.877	2.617
6	Cerebrovascular disease (ICD10 I60-I69)	Kreuzer et al Radiat Environ Biophys 2013 52 37-46 cerebrovascular disease	Cerebrovascular disease (all occupational, environmental, RT+medical, 5 year lag when possible)	Kreuzer	2013	0.44	-0.16	1.04	0.306128	Adult	Low dose rate	0.047		0.6	0.6
6	Cerebrovascular disease (ICD10 I60-I69)	Moseeva et al Radiat Environ Biophys 2014 53 469-77 updated analysis of cerebrovascular disease, morbidity, 5 year lag	Cerebrovascular disease (all occupational, environmental, RT+medical, 5 year lag when possible)	Moseeva	2014	0.497	0.393	0.601	0.0530622	Adult	Low dose rate	0.5925		0.104	0.104
6	Cerebrovascular disease (ICD10 I60-I69)	Kashcheev et al (Health Phys 111, 192-197 2016) Chernobyl liquidators cerebrovascular disease (ICD10 I60-I69) morbidty	Cerebrovascular disease (all occupational, environmental, RT+medical, 5 year lag when possible)	Kashcheev	2016	0.45	0.28	0.62	0.0867363	Adult	Low dose rate	0.161		0.17	0.17
6	Cerebrovascular disease (ICD10 I60-I69)	Little et al Eur J Epidemiol 2016 31 287-309 cerebrovascular disease mortality, using thyroid dose	Cerebrovascular disease (all occupational, environmental, RT+medical, 5 year lag when possible)	Little	2016	0.132	-0.088	0.415	0.128319	All ages	Acute high dose rate fractionated	0.2		0.22	0.283
7	Cerebrovascular disease (ICD10 I60-I69)	Yamada et al (Radiat Res 2004 161 622-32) stroke	Cerebrovascular disease (all occupational, environmental, RT+medical, 5 year lag when possible, <0.5 Gy in fluoroscopy cohorts)	Yamada	2004	0.07	-0.08	0.24	0.0816342	All ages	Acute high dose rate	0.1		0.15	0.17
7	Cerebrovascular disease (ICD10 I60-I69)	Vrijheid et al (Int J Epidemiol 2007 36 1126-35) stroke	Cerebrovascular disease (all occupational, environmental, RT+medical, 5 year lag when possible, <0.5 Gy in fluoroscopy cohorts)	Vrijheid	2007	0.88	-0.67	3.16	0.977059	Adult	Low dose rate	0.0207		1.55	2.28
7	Cerebrovascular disease (ICD10 I60-I69)	Muirhead et al. NRRW 3rd analysis Br J Cancer 2009 100 206-12 cerebrovascular disease mortality	Cerebrovascular disease (all occupational, environmental, RT+medical, 5 year lag when possible, <0.5 Gy in fluoroscopy cohorts)	Muirhead	2009	0.161	-0.42	0.91	0.339292	Adult	Low dose rate	0.0249		0.581	0.749
7	Cerebrovascular disease (ICD10 I60-I69)	Lane et al Radiat Res 2010 174 773-85 (Eldorado uranium miners) stroke	Cerebrovascular disease (all occupational, environmental, RT+medical, 5 year lag when possible, <0.5 Gy in fluoroscopy cohorts)	Lane	2010	-0.29	-0.29	0.27	0.28572	Adult	Low dose rate	0.0522		0	0.56
7	Cerebrovascular disease (ICD10 I60-I69)	Laurent et al. French nuclear workers Int Arch Occup Environ Health 2010 83 935-44 stroke mortality	Cerebrovascular disease (all occupational, environmental, RT+medical, 5 year lag when possible, <0.5 Gy in fluoroscopy cohorts)	Laurent	2010	17.4	-3.09506	48.9767	13.2839	Adult	Low dose rate	0.0215		20.4951	31.5767
7	Cerebrovascular disease (ICD10 I60-I69)	Shimizu et al (Br Med J 2010 340 b5349) stroke mortality (underlying or contributed cause of death)	Cerebrovascular disease (all occupational, environmental, RT+medical, 5 year lag when possible, <0.5 Gy in fluoroscopy cohorts)	Shimizu	2010	0.12	0.05	0.19	0.0357149	All ages	Acute high dose rate	0.1		0.07	0.07
7	Cerebrovascular disease (ICD10 I60-I69)	Kazakhstan nuclear weapons test study (Grosche et al Radiat Res 2011 176 660-9), 10 year lag, stroke (ICD9 430-438): exposed settlements only	Cerebrovascular disease (all occupational, environmental, RT+medical, 5 year lag when possible, <0.5 Gy in fluoroscopy cohorts)	Grosche	2011	-0.06	-0.65	0.54	0.303577	All ages	Low dose rate	0.09		0.59	0.6
7	Cerebrovascular disease (ICD10 I60-I69)	Reanalysis of US peptic ulcer data by Little et al IJROBP 2012 84 1101-9, cerebrovascular disease mortality, thyroid dose	Cerebrovascular disease (all occupational, environmental, RT+medical, 5 year lag when possible, <0.5 Gy in fluoroscopy cohorts)	Little	2012	0.422	-1.455	3.039	1.14645	Adult	Acute high dose rate fractionated	1.01		1.877	2.617
7	Cerebrovascular disease (ICD10 I60-I69)	Kreuzer et al Radiat Environ Biophys 2013 52 37-46 cerebrovascular disease	Cerebrovascular disease (all occupational, environmental, RT+medical, 5 year lag when possible, <0.5 Gy in fluoroscopy cohorts)	Kreuzer	2013	0.44	-0.16	1.04	0.306128	Adult	Low dose rate	0.047		0.6	0.6
7	Cerebrovascular disease (ICD10 I60-I69)	Moseeva et al Radiat Environ Biophys 2014 53 469-77 updated analysis of cerebrovascular disease, morbidity, 5 year lag	Cerebrovascular disease (all occupational, environmental, RT+medical, 5 year lag when possible, <0.5 Gy in fluoroscopy cohorts)	Moseeva	2014	0.497	0.393	0.601	0.0530622	Adult	Low dose rate	0.5925		0.104	0.104
7	Cerebrovascular disease (ICD10 I60-I69)	Kashcheev et al (Health Phys 111, 192-197 2016) Chernobyl liquidators cerebrovascular disease (ICD10 I60-I69) morbidty	Cerebrovascular disease (all occupational, environmental, RT+medical, 5 year lag when possible, <0.5 Gy in fluoroscopy cohorts)	Kashcheev	2016	0.45	0.28	0.62	0.0867363	Adult	Low dose rate	0.161		0.17	0.17
7	Cerebrovascular disease (ICD10 I60-I69)	Little et al Eur J Epidemiol 2016 31 287-309 cerebrovascular disease mortality, using thyroid dose <0.5 Gy	Cerebrovascular disease (all occupational, environmental, RT+medical, 5 year lag when possible, <0.5 Gy in fluoroscopy cohorts)	Little	2016	0.343	-0.536	1.473	0.512509	All ages	Acute high dose rate fractionated	0.2		0.879	1.13
8	Cerebrovascular disease (ICD10 I60-I69)	Yamada et al (Radiat Res 2004 161 622-32) stroke	Cerebrovascular disease (all occupational, environmental, RT+medical, 5 year lag when possible, Mayak mortality rather than morbidity data)	Yamada	2004	0.07	-0.08	0.24	0.0816342	All ages	Acute high dose rate	0.1		0.15	0.17
8	Cerebrovascular disease (ICD10 I60-I69)	Vrijheid et al (Int J Epidemiol 2007 36 1126-35) stroke	Cerebrovascular disease (all occupational, environmental, RT+medical, 5 year lag when possible, Mayak mortality rather than morbidity data)	Vrijheid	2007	0.88	-0.67	3.16	0.977059	Adult	Low dose rate	0.0207		1.55	2.28
8	Cerebrovascular disease (ICD10 I60-I69)	Muirhead et al. NRRW 3rd analysis Br J Cancer 2009 100 206-12 cerebrovascular disease mortality	Cerebrovascular disease (all occupational, environmental, RT+medical, 5 year lag when possible, Mayak mortality rather than morbidity data)	Muirhead	2009	0.161	-0.42	0.91	0.339292	Adult	Low dose rate	0.0249		0.581	0.749
8	Cerebrovascular disease (ICD10 I60-I69)	Lane et al Radiat Res 2010 174 773-85 (Eldorado uranium miners) stroke	Cerebrovascular disease (all occupational, environmental, RT+medical, 5 year lag when possible, Mayak mortality rather than morbidity data)	Lane	2010	-0.29	-0.29	0.27	0.28572	Adult	Low dose rate	0.0522		0	0.56
8	Cerebrovascular disease (ICD10 I60-I69)	Laurent et al. French nuclear workers Int Arch Occup Environ Health 2010 83 935-44 stroke mortality	Cerebrovascular disease (all occupational, environmental, RT+medical, 5 year lag when possible, Mayak mortality rather than morbidity data)	Laurent	2010	17.4	-3.09506	48.9767	13.2839	Adult	Low dose rate	0.0215		20.4951	31.5767
8	Cerebrovascular disease (ICD10 I60-I69)	Shimizu et al (Br Med J 2010 340 b5349) stroke mortality (underlying or contributed cause of death)	Cerebrovascular disease (all occupational, environmental, RT+medical, 5 year lag when possible, Mayak mortality rather than morbidity data)	Shimizu	2010	0.12	0.05	0.19	0.0357149	All ages	Acute high dose rate	0.1		0.07	0.07
8	Cerebrovascular disease (ICD10 I60-I69)	Kazakhstan nuclear weapons test study (Grosche et al Radiat Res 2011 176 660-9), 10 year lag, stroke (ICD9 430-438): exposed settlements only	Cerebrovascular disease (all occupational, environmental, RT+medical, 5 year lag when possible, Mayak mortality rather than morbidity data)	Grosche	2011	-0.06	-0.65	0.54	0.303577	All ages	Low dose rate	0.09		0.59	0.6
8	Cerebrovascular disease (ICD10 I60-I69)	Reanalysis of US peptic ulcer data by Little et al IJROBP 2012 84 1101-9, cerebrovascular disease mortality, thyroid dose	Cerebrovascular disease (all occupational, environmental, RT+medical, 5 year lag when possible, Mayak mortality rather than morbidity data)	Little	2012	0.422	-1.455	3.039	1.14645	Adult	Acute high dose rate fractionated	1.01		1.877	2.617
8	Cerebrovascular disease (ICD10 I60-I69)	Kreuzer et al Radiat Environ Biophys 2013 52 37-46 cerebrovascular disease	Cerebrovascular disease (all occupational, environmental, RT+medical, 5 year lag when possible, Mayak mortality rather than morbidity data)	Kreuzer	2013	0.44	-0.16	1.04	0.306128	Adult	Low dose rate	0.047		0.6	0.6
8	Cerebrovascular disease (ICD10 I60-I69)	Moseeva et al Radiat Environ Biophys 2014 53 469-77 updated analysis of cerebrovascular disease, mortality, 5 year lag	Cerebrovascular disease (all occupational, environmental, RT+medical, 5 year lag when possible, Mayak mortality rather than morbidity data)	Moseeva	2014	0.057	-0.046	0.161	0.0528071	Adult	Low dose rate	0.5925		0.103	0.104
8	Cerebrovascular disease (ICD10 I60-I69)	Kashcheev et al (Health Phys 111, 192-197 2016) Chernobyl liquidators cerebrovascular disease (ICD10 I60-I69) morbidty	Cerebrovascular disease (all occupational, environmental, RT+medical, 5 year lag when possible, Mayak mortality rather than morbidity data)	Kashcheev	2016	0.45	0.28	0.62	0.0867363	Adult	Low dose rate	0.161		0.17	0.17
8	Cerebrovascular disease (ICD10 I60-I69)	Little et al Eur J Epidemiol 2016 31 287-309 cerebrovascular disease mortality, using thyroid dose	Cerebrovascular disease (all occupational, environmental, RT+medical, 5 year lag when possible, Mayak mortality rather than morbidity data)	Little	2016	0.132	-0.088	0.415	0.128319	All ages	Acute high dose rate fractionated	0.2		0.22	0.283
9	Cerebrovascular disease (ICD10 I60-I69)	Yamada et al (Radiat Res 2004 161 622-32) stroke	Cerebrovascular disease (all occupational, environmental, RT+medical, 5 year lag when possible, <0.5 Gy in fluoroscopy cohorts, Mayak mortality rather than morbidity data)	Yamada	2004	0.07	-0.08	0.24	0.0816342	All ages	Acute high dose rate	0.1		0.15	0.17
9	Cerebrovascular disease (ICD10 I60-I69)	Vrijheid et al (Int J Epidemiol 2007 36 1126-35) stroke	Cerebrovascular disease (all occupational, environmental, RT+medical, 5 year lag when possible, <0.5 Gy in fluoroscopy cohorts, Mayak mortality rather than morbidity data)	Vrijheid	2007	0.88	-0.67	3.16	0.977059	Adult	Low dose rate	0.0207		1.55	2.28
9	Cerebrovascular disease (ICD10 I60-I69)	Muirhead et al. NRRW 3rd analysis Br J Cancer 2009 100 206-12 cerebrovascular disease mortality	Cerebrovascular disease (all occupational, environmental, RT+medical, 5 year lag when possible, <0.5 Gy in fluoroscopy cohorts, Mayak mortality rather than morbidity data)	Muirhead	2009	0.161	-0.42	0.91	0.339292	Adult	Low dose rate	0.0249		0.581	0.749
9	Cerebrovascular disease (ICD10 I60-I69)	Lane et al Radiat Res 2010 174 773-85 (Eldorado uranium miners) stroke	Cerebrovascular disease (all occupational, environmental, RT+medical, 5 year lag when possible, <0.5 Gy in fluoroscopy cohorts, Mayak mortality rather than morbidity data)	Lane	2010	-0.29	-0.29	0.27	0.28572	Adult	Low dose rate	0.0522		0	0.56
9	Cerebrovascular disease (ICD10 I60-I69)	Laurent et al. French nuclear workers Int Arch Occup Environ Health 2010 83 935-44 stroke mortality	Cerebrovascular disease (all occupational, environmental, RT+medical, 5 year lag when possible, <0.5 Gy in fluoroscopy cohorts, Mayak mortality rather than morbidity data)	Laurent	2010	17.4	-3.09506	48.9767	13.2839	Adult	Low dose rate	0.0215		20.4951	31.5767
9	Cerebrovascular disease (ICD10 I60-I69)	Shimizu et al (Br Med J 2010 340 b5349) stroke mortality (underlying or contributed cause of death)	Cerebrovascular disease (all occupational, environmental, RT+medical, 5 year lag when possible, <0.5 Gy in fluoroscopy cohorts, Mayak mortality rather than morbidity data)	Shimizu	2010	0.12	0.05	0.19	0.0357149	All ages	Acute high dose rate	0.1		0.07	0.07
9	Cerebrovascular disease (ICD10 I60-I69)	Kazakhstan nuclear weapons test study (Grosche et al Radiat Res 2011 176 660-9), 10 year lag, stroke (ICD9 430-438): exposed settlements only	Cerebrovascular disease (all occupational, environmental, RT+medical, 5 year lag when possible, <0.5 Gy in fluoroscopy cohorts, Mayak mortality rather than morbidity data)	Grosche	2011	-0.06	-0.65	0.54	0.303577	All ages	Low dose rate	0.09		0.59	0.6
9	Cerebrovascular disease (ICD10 I60-I69)	Reanalysis of US peptic ulcer data by Little et al IJROBP 2012 84 1101-9, cerebrovascular disease mortality, thyroid dose	Cerebrovascular disease (all occupational, environmental, RT+medical, 5 year lag when possible, <0.5 Gy in fluoroscopy cohorts, Mayak mortality rather than morbidity data)	Little	2012	0.422	-1.455	3.039	1.14645	Adult	Acute high dose rate fractionated	1.01		1.877	2.617
9	Cerebrovascular disease (ICD10 I60-I69)	Kreuzer et al Radiat Environ Biophys 2013 52 37-46 cerebrovascular disease	Cerebrovascular disease (all occupational, environmental, RT+medical, 5 year lag when possible, <0.5 Gy in fluoroscopy cohorts, Mayak mortality rather than morbidity data)	Kreuzer	2013	0.44	-0.16	1.04	0.306128	Adult	Low dose rate	0.047		0.6	0.6
9	Cerebrovascular disease (ICD10 I60-I69)	Moseeva et al Radiat Environ Biophys 2014 53 469-77 updated analysis of cerebrovascular disease, mortality, 5 year lag	Cerebrovascular disease (all occupational, environmental, RT+medical, 5 year lag when possible, <0.5 Gy in fluoroscopy cohorts, Mayak mortality rather than morbidity data)	Moseeva	2014	0.057	-0.046	0.161	0.0528071	Adult	Low dose rate	0.5925		0.103	0.104
9	Cerebrovascular disease (ICD10 I60-I69)	Kashcheev et al (Health Phys 111, 192-197 2016) Chernobyl liquidators cerebrovascular disease (ICD10 I60-I69) morbidty	Cerebrovascular disease (all occupational, environmental, RT+medical, 5 year lag when possible, <0.5 Gy in fluoroscopy cohorts, Mayak mortality rather than morbidity data)	Kashcheev	2016	0.45	0.28	0.62	0.0867363	Adult	Low dose rate	0.161		0.17	0.17
9	Cerebrovascular disease (ICD10 I60-I69)	Little et al Eur J Epidemiol 2016 31 287-309 cerebrovascular disease mortality, using thyroid dose <0.5 Gy	Cerebrovascular disease (all occupational, environmental, RT+medical, 5 year lag when possible, <0.5 Gy in fluoroscopy cohorts, Mayak mortality rather than morbidity data)	Little	2016	0.343	-0.536	1.473	0.512509	All ages	Acute high dose rate fractionated	0.2		0.879	1.13
10	All circulatory disease apart from heart and cerebrovascular disease (ICD10 I00-I19, I53-I59, I70-I99)	Yamada et al (Radiat Res 2004 161 622-32) aortic aneurysm	All circulatory disease apart from heart and cerebrovascular disease (all occupational, environmental, RT+medical, 5 year lag when possible)	Yamada (aortic aneurysm)	2004	0.02	-0.22	0.41	0.160717	All ages	Acute high dose rate	0.1		0.24	0.39
10	All circulatory disease apart from heart and cerebrovascular disease (ICD10 I00-I19, I53-I59, I70-I99)	Yamada et al (Radiat Res 2004 161 622-32) hypertension incidence linear model	All circulatory disease apart from heart and cerebrovascular disease (all occupational, environmental, RT+medical, 5 year lag when possible)	Yamada (hypertension)	2004	0.05	-0.01	0.1	0.0280617	All ages	Acute high dose rate	0.1		0.06	0.05
10	All circulatory disease apart from heart and cerebrovascular disease (ICD10 I00-I19, I53-I59, I70-I99)	Yamada et al (Radiat Res 2004 161 622-32) hypertensive heart disease	All circulatory disease apart from heart and cerebrovascular disease (all occupational, environmental, RT+medical, 5 year lag when possible)	Yamada (hypertensive heart)	2004	-0.01	-0.09	0.09	0.0459192	All ages	Acute high dose rate	0.1		0.08	0.1
10	All circulatory disease apart from heart and cerebrovascular disease (ICD10 I00-I19, I53-I59, I70-I99)	Ivanov et al (Health Phys 90, 199-207 2006) diseases of arteries, arterioles and capillaries (ICD10 I70-I79)	All circulatory disease apart from heart and cerebrovascular disease (all occupational, environmental, RT+medical, 5 year lag when possible)	Ivanov (arteries/arterioles)	2006	0.47	-0.15	1.09	0.316332	Adult	Low dose rate	0.109		0.62	0.62
10	All circulatory disease apart from heart and cerebrovascular disease (ICD10 I00-I19, I53-I59, I70-I99)	Ivanov et al (Health Phys 90, 199-207 2006) hypertension (ICD10 I10-I15)	All circulatory disease apart from heart and cerebrovascular disease (all occupational, environmental, RT+medical, 5 year lag when possible)	Ivanov (hypertension)	2006	0.26	-0.04	0.56	0.153064	Adult	Low dose rate	0.109		0.3	0.3
10	All circulatory disease apart from heart and cerebrovascular disease (ICD10 I00-I19, I53-I59, I70-I99)	Ivanov et al (Health Phys 90, 199-207 2006) disease of veins, lymphatic vessels and lymph nodes (ICD10 I80-I89)	All circulatory disease apart from heart and cerebrovascular disease (all occupational, environmental, RT+medical, 5 year lag when possible)	Ivanov (veins/lymphatic)	2006	-0.26	-0.7	0.18	0.224494	Adult	Low dose rate	0.109		0.44	0.44
10	All circulatory disease apart from heart and cerebrovascular disease (ICD10 I00-I19, I53-I59, I70-I99)	Shimizu et al (Br Med J 2010 340 b5349) circulatory disease other than heart disease or stroke mortality (underlying or contributed cause of death)	All circulatory disease apart from heart and cerebrovascular disease (all occupational, environmental, RT+medical, 5 year lag when possible)	Shimizu (other than heart, stroke)	2010	0.58	0.45	0.72	0.0688788	All ages	Acute high dose rate	0.1		0.13	0.14
10	All circulatory disease apart from heart and cerebrovascular disease (ICD10 I00-I19, I53-I59, I70-I99)	Little et al Eur J Epidemiol 2016 31 287-309 all circulatory apart from heart and cerebrovascular disease mortality	All circulatory disease apart from heart and cerebrovascular disease (all occupational, environmental, RT+medical, 5 year lag when possible)	Little	2016	0.015	-0.183	0.243	0.108675	All ages	Acute high dose rate fractionated	0.36		0.198	0.228
11	All circulatory disease (ICD10 I00-I99)	Yamada et al (Radiat Res 2004 161 622-32) aortic aneurysm	All circulatory disease (all occupational, environmental, RT+medical, 5 year lag when possible)	Yamada (aortic aneurysm)	2004	0.02	-0.22	0.41	0.160717	All ages	Acute high dose rate	0.1		0.24	0.39
11	All circulatory disease (ICD10 I00-I99)	Yamada et al (Radiat Res 2004 161 622-32) hypertension incidence linear model	All circulatory disease (all occupational, environmental, RT+medical, 5 year lag when possible)	Yamada (hypertension)	2004	0.05	-0.01	0.1	0.0280617	All ages	Acute high dose rate	0.1		0.06	0.05
11	All circulatory disease (ICD10 I00-I99)	Yamada et al (Radiat Res 2004 161 622-32) hypertensive heart disease	All circulatory disease (all occupational, environmental, RT+medical, 5 year lag when possible)	Yamada (hypertensive heart)	2004	-0.01	-0.09	0.09	0.0459192	All ages	Acute high dose rate	0.1		0.08	0.1
11	All circulatory disease (ICD10 I00-I99)	Yamada et al (Radiat Res 2004 161 622-32) ischaemic heart disease	All circulatory disease (all occupational, environmental, RT+medical, 5 year lag when possible)	Yamada (ischemic heart)	2004	0.05	-0.05	0.16	0.0535724	All ages	Acute high dose rate	0.1		0.1	0.11
11	All circulatory disease (ICD10 I00-I99)	Yamada et al (Radiat Res 2004 161 622-32) stroke	All circulatory disease (all occupational, environmental, RT+medical, 5 year lag when possible)	Yamada (stroke)	2004	0.07	-0.08	0.24	0.0816342	All ages	Acute high dose rate	0.1		0.15	0.17
11	All circulatory disease (ICD10 I00-I99)	Ivanov et al (Health Phys 90, 199-207 2006) diseases of arteries, arterioles and capillaries (ICD10 I70-I79)	All circulatory disease (all occupational, environmental, RT+medical, 5 year lag when possible)	Ivanov (arteries/arterioles)	2006	0.47	-0.15	1.09	0.316332	Adult	Low dose rate	0.109		0.62	0.62
11	All circulatory disease (ICD10 I00-I99)	Ivanov et al (Health Phys 90, 199-207 2006) hypertension (ICD10 I10-I15)	All circulatory disease (all occupational, environmental, RT+medical, 5 year lag when possible)	Ivanov (hypertension)	2006	0.26	-0.04	0.56	0.153064	Adult	Low dose rate	0.109		0.3	0.3
11	All circulatory disease (ICD10 I00-I99)	Ivanov et al (Health Phys 90, 199-207 2006) ischemic heart disease (ICD10 I20-I25)	All circulatory disease (all occupational, environmental, RT+medical, 5 year lag when possible)	Ivanov (IHD)	2006	0.41	0.05	0.78	0.186228	Adult	Low dose rate	0.109		0.36	0.37
11	All circulatory disease (ICD10 I00-I99)	Ivanov et al (Health Phys 90, 199-207 2006) other heart disease (ICD10 I30-I52)	All circulatory disease (all occupational, environmental, RT+medical, 5 year lag when possible)	Ivanov (other heart)	2006	-0.26	-0.81	0.28	0.278066	Adult	Low dose rate	0.109		0.55	0.54
11	All circulatory disease (ICD10 I00-I99)	Ivanov et al (Health Phys 90, 199-207 2006) disease of veins, lymphatic vessels and lymph nodes (ICD10 I80-I89)	All circulatory disease (all occupational, environmental, RT+medical, 5 year lag when possible)	Ivanov (veins/lymphatic)	2006	-0.26	-0.7	0.18	0.224494	Adult	Low dose rate	0.109		0.44	0.44
11	All circulatory disease (ICD10 I00-I99)	Vrijheid et al (Int J Epidemiol 2007 36 1126-35) all circulatory	All circulatory disease (all occupational, environmental, RT+medical, 5 year lag when possible)	Vrijheid	2007	0.09	-0.43	0.7	0.288271	Adult	Low dose rate	0.0207		0.52	0.61
11	All circulatory disease (ICD10 I00-I99)	Muirhead et al. NRRW 3rd analysis Br J Cancer 2009 100 206-12 all circulatory disease mortality	All circulatory disease (all occupational, environmental, RT+medical, 5 year lag when possible)	Muirhead	2009	0.251	-0.01	0.54	0.140309	Adult	Low dose rate	0.0249		0.261	0.289
11	All circulatory disease (ICD10 I00-I99)	Mulrooney et al Br Med J 2009 339 b4606 congestive heart failure	All circulatory disease (all occupational, environmental, RT+medical, 5 year lag when possible)	Mulrooney (congestive HF)	2009	0.0838924	0.0621367	0.105648	0.0111001	Childhood	Acute high dose rate fractionated	11.1		0.0217557	0.0217557
11	All circulatory disease (ICD10 I00-I99)	Mulrooney et al Br Med J 2009 339 b4606 myocardial infarction	All circulatory disease (all occupational, environmental, RT+medical, 5 year lag when possible)	Mulrooney (myocardial inf)	2009	0.0621785	0.0404592	0.0838979	0.0110815	Childhood	Acute high dose rate fractionated	11.1		0.0217194	0.0217194
11	All circulatory disease (ICD10 I00-I99)	Mulrooney et al Br Med J 2009 339 b4606 pericardial disease	All circulatory disease (all occupational, environmental, RT+medical, 5 year lag when possible)	Mulrooney (pericardial)	2009	0.0911939	0.0677403	0.114647	0.0119663	Childhood	Acute high dose rate fractionated	11.1		0.0234536	0.0234536
11	All circulatory disease (ICD10 I00-I99)	Mulrooney et al Br Med J 2009 339 b4606 valvular disease	All circulatory disease (all occupational, environmental, RT+medical, 5 year lag when possible)	Mulrooney (valvular)	2009	0.109336	0.0913031	0.127369	0.00920057	Childhood	Acute high dose rate fractionated	11.1		0.0180328	0.0180328
11	All circulatory disease (ICD10 I00-I99)	Lane et al Radiat Res 2010 174 773-85 (Eldorado uranium miners) ischemic heart disease	All circulatory disease (all occupational, environmental, RT+medical, 5 year lag when possible)	Lane (ischemic heart)	2010	0.15	-0.14	0.58	0.183677	Adult	Low dose rate	0.0522		0.29	0.43
11	All circulatory disease (ICD10 I00-I99)	Lane et al Radiat Res 2010 174 773-85 (Eldorado uranium miners) other circulatory disease	All circulatory disease (all occupational, environmental, RT+medical, 5 year lag when possible)	Lane (other circulatory)	2010	0.07	-0.33	0.77	0.357149	Adult	Low dose rate	0.0522		0.4	0.7
11	All circulatory disease (ICD10 I00-I99)	Lane et al Radiat Res 2010 174 773-85 (Eldorado uranium miners) stroke	All circulatory disease (all occupational, environmental, RT+medical, 5 year lag when possible)	Lane (stroke)	2010	-0.29	-0.29	0.27	0.28572	Adult	Low dose rate	0.0522		0	0.56
11	All circulatory disease (ICD10 I00-I99)	Laurent et al. French nuclear workers Int Arch Occup Environ Health 2010 83 935-44 all circulatory disease mortality	All circulatory disease (all occupational, environmental, RT+medical, 5 year lag when possible)	Laurent	2010	2.7	-3.25787	10.3261	3.46535	Adult	Low dose rate	0.0215		5.95787	7.62607
11	All circulatory disease (ICD10 I00-I99)	Shimizu et al (Br Med J 2010 340 b5349) all circulatory disease mortality (underlying or contributed cause of death)	All circulatory disease (all occupational, environmental, RT+medical, 5 year lag when possible)	Shimizu	2010	0.15	0.1	0.2	0.0255107	All ages	Acute high dose rate	0.1		0.05	0.05
11	All circulatory disease (ICD10 I00-I99)	Tukenova et al J Clin Oncol 2010 29 1308-15 cardiac disease	All circulatory disease (all occupational, environmental, RT+medical, 5 year lag when possible)	Tukenova	2010	0.6	0.2	2.5	0.586745	Childhood	Acute high dose rate fractionated	11.1		0.4	1.9
11	All circulatory disease (ICD10 I00-I99)	Kazakhstan nuclear weapons test study (Grosche et al Radiat Res 2011 176 660-9), 10 year lag, all circulatory disease (ICD9 390-459): exposed settlements only	All circulatory disease (all occupational, environmental, RT+medical, 5 year lag when possible)	Grosche	2011	0.02	-0.32	0.37	0.176024	All ages	Low dose rate	0.09		0.34	0.35
11	All circulatory disease (ICD10 I00-I99)	Reanalysis of US peptic ulcer data by Little et al IJROBP 2012 84 1101-9, all circulatory disease mortality, heart dose	All circulatory disease (all occupational, environmental, RT+medical, 5 year lag when possible)	Little	2012	0.082	0.031	0.14	0.0278066	Adult	Acute high dose rate fractionated	1.01		0.051	0.058
11	All circulatory disease (ICD10 I00-I99)	Darby et al NEJM 2013 368 987-98 Nordic breast cancer case-control study, IHD (ICD10 I20-I25), EQD2 heart dose	All circulatory disease (all occupational, environmental, RT+medical, 5 year lag when possible)	Darby	2013	0.084	0.036	0.159	0.0313781	Old adult	Acute high dose rate fractionated	3.9		0.048	0.075
11	All circulatory disease (ICD10 I00-I99)	Techa River Study (Krestinina et al Radiat Environ Biophys 2013 52 47-57), all circulatory disease mortality (ICD9 390-459), lag 5 years	All circulatory disease (all occupational, environmental, RT+medical, 5 year lag when possible)	Krestinina	2013	0.18	-0.13	0.52	0.165819	All ages	Low dose rate	0.035		0.31	0.34
11	All circulatory disease (ICD10 I00-I99)	Kreuzer et al Radiat Environ Biophys 2013 52 37-46 all circulatory disease	All circulatory disease (all occupational, environmental, RT+medical, 5 year lag when possible)	Kreuzer	2013	-0.13	-0.38	0.12	0.127553	Adult	Low dose rate	0.047		0.25	0.25
11	All circulatory disease (ICD10 I00-I99)	Moseeva et al Radiat Environ Biophys 2014 53 469-77 updated analysis of cerebrovascular disease, morbidity, 5 year lag	All circulatory disease (all occupational, environmental, RT+medical, 5 year lag when possible)	Moseeva	2014	0.497	0.393	0.601	0.0530622	Adult	Low dose rate	0.5925		0.104	0.104
11	All circulatory disease (ICD10 I00-I99)	Zablotska et al Am J Epidemiol 2014 179 120-31 all circulatory disease mortality, 5 year lag	All circulatory disease (all occupational, environmental, RT+medical, 5 year lag when possible)	Zablotska	2014	0.024	-0.02	0.079	0.0252556	All ages	Acute high dose rate fractionated	0.79		0.044	0.055
11	All circulatory disease (ICD10 I00-I99)	Azizova et al Br J Radiol 2015 88 20150169 updated analysis of ischemic heart disease, morbidity, 5 year lag	All circulatory disease (all occupational, environmental, RT+medical, 5 year lag when possible)	Azizova	2015	0.14	0.08	0.21	0.0331639	Adult	Low dose rate	0.51		0.06	0.07
11	All circulatory disease (ICD10 I00-I99)	Cutter et al JNCI 2015 107(4) djv008 valvular heart disease, Netherlands HL case-control study	All circulatory disease (all occupational, environmental, RT+medical, 5 year lag when possible)	Cutter	2015	0.1409	0.02396	1.013	0.252311	Young adult	Acute high dose rate fractionated	30.7		0.11694	0.8721
11	All circulatory disease (ICD10 I00-I99)	Kashcheev et al (Health Phys 111, 192-197 2016) Chernobyl liquidators cerebrovascular disease (ICD10 I60-I69) morbidty	All circulatory disease (all occupational, environmental, RT+medical, 5 year lag when possible)	Kashcheev (stroke)	2016	0.45	0.28	0.62	0.0867363	Adult	Low dose rate	0.161		0.17	0.17
11	All circulatory disease (ICD10 I00-I99)	Little et al Eur J Epidemiol 2016 31 287-309 all circulatory disease mortality	All circulatory disease (all occupational, environmental, RT+medical, 5 year lag when possible)	Little	2016	-0.023	-0.067	0.028	0.0242351	All ages	Acute high dose rate fractionated	0.36		0.044	0.051
11	All circulatory disease (ICD10 I00-I99)	van Nimwegen et al J Clin Oncol 2016 34 235-43 heart disease, Netherlands HL case-control study	All circulatory disease (all occupational, environmental, RT+medical, 5 year lag when possible)	van Nimwegen	2016	0.07402	0.033	0.148	0.0293373	Young adult	Acute high dose rate fractionated	20.4		0.04102	0.07398
12	All circulatory disease (ICD10 I00-I99)	Yamada et al (Radiat Res 2004 161 622-32) aortic aneurysm	All circulatory disease (all occupational, environmental, RT+medical, 5 year lag when possible, <0.5 Gy in fluoroscopy cohorts)	Yamada (aortic aneurysm)	2004	0.02	-0.22	0.41	0.160717	All ages	Acute high dose rate	0.1		0.24	0.39
12	All circulatory disease (ICD10 I00-I99)	Yamada et al (Radiat Res 2004 161 622-32) hypertension incidence linear model	All circulatory disease (all occupational, environmental, RT+medical, 5 year lag when possible, <0.5 Gy in fluoroscopy cohorts)	Yamada (hypertension)	2004	0.05	-0.01	0.1	0.0280617	All ages	Acute high dose rate	0.1		0.06	0.05
12	All circulatory disease (ICD10 I00-I99)	Yamada et al (Radiat Res 2004 161 622-32) hypertensive heart disease	All circulatory disease (all occupational, environmental, RT+medical, 5 year lag when possible, <0.5 Gy in fluoroscopy cohorts)	Yamada (hypertensive heart)	2004	-0.01	-0.09	0.09	0.0459192	All ages	Acute high dose rate	0.1		0.08	0.1
12	All circulatory disease (ICD10 I00-I99)	Yamada et al (Radiat Res 2004 161 622-32) ischaemic heart disease	All circulatory disease (all occupational, environmental, RT+medical, 5 year lag when possible, <0.5 Gy in fluoroscopy cohorts)	Yamada (ischemic heart)	2004	0.05	-0.05	0.16	0.0535724	All ages	Acute high dose rate	0.1		0.1	0.11
12	All circulatory disease (ICD10 I00-I99)	Yamada et al (Radiat Res 2004 161 622-32) stroke	All circulatory disease (all occupational, environmental, RT+medical, 5 year lag when possible, <0.5 Gy in fluoroscopy cohorts)	Yamada (stroke)	2004	0.07	-0.08	0.24	0.0816342	All ages	Acute high dose rate	0.1		0.15	0.17
12	All circulatory disease (ICD10 I00-I99)	Ivanov et al (Health Phys 90, 199-207 2006) diseases of arteries, arterioles and capillaries (ICD10 I70-I79)	All circulatory disease (all occupational, environmental, RT+medical, 5 year lag when possible, <0.5 Gy in fluoroscopy cohorts)	Ivanov (arteries/arterioles)	2006	0.47	-0.15	1.09	0.316332	Adult	Low dose rate	0.109		0.62	0.62
12	All circulatory disease (ICD10 I00-I99)	Ivanov et al (Health Phys 90, 199-207 2006) hypertension (ICD10 I10-I15)	All circulatory disease (all occupational, environmental, RT+medical, 5 year lag when possible, <0.5 Gy in fluoroscopy cohorts)	Ivanov (hypertension)	2006	0.26	-0.04	0.56	0.153064	Adult	Low dose rate	0.109		0.3	0.3
12	All circulatory disease (ICD10 I00-I99)	Ivanov et al (Health Phys 90, 199-207 2006) ischemic heart disease (ICD10 I20-I25)	All circulatory disease (all occupational, environmental, RT+medical, 5 year lag when possible, <0.5 Gy in fluoroscopy cohorts)	Ivanov (IHD)	2006	0.41	0.05	0.78	0.186228	Adult	Low dose rate	0.109		0.36	0.37
12	All circulatory disease (ICD10 I00-I99)	Ivanov et al (Health Phys 90, 199-207 2006) other heart disease (ICD10 I30-I52)	All circulatory disease (all occupational, environmental, RT+medical, 5 year lag when possible, <0.5 Gy in fluoroscopy cohorts)	Ivanov (other heart)	2006	-0.26	-0.81	0.28	0.278066	Adult	Low dose rate	0.109		0.55	0.54
12	All circulatory disease (ICD10 I00-I99)	Ivanov et al (Health Phys 90, 199-207 2006) disease of veins, lymphatic vessels and lymph nodes (ICD10 I80-I89)	All circulatory disease (all occupational, environmental, RT+medical, 5 year lag when possible, <0.5 Gy in fluoroscopy cohorts)	Ivanov (veins/lymphatic)	2006	-0.26	-0.7	0.18	0.224494	Adult	Low dose rate	0.109		0.44	0.44
12	All circulatory disease (ICD10 I00-I99)	Vrijheid et al (Int J Epidemiol 2007 36 1126-35) all circulatory	All circulatory disease (all occupational, environmental, RT+medical, 5 year lag when possible, <0.5 Gy in fluoroscopy cohorts)	Vrijheid	2007	0.09	-0.43	0.7	0.288271	Adult	Low dose rate	0.0207		0.52	0.61
12	All circulatory disease (ICD10 I00-I99)	Muirhead et al. NRRW 3rd analysis Br J Cancer 2009 100 206-12 all circulatory disease mortality	All circulatory disease (all occupational, environmental, RT+medical, 5 year lag when possible, <0.5 Gy in fluoroscopy cohorts)	Muirhead	2009	0.251	-0.01	0.54	0.140309	Adult	Low dose rate	0.0249		0.261	0.289
12	All circulatory disease (ICD10 I00-I99)	Mulrooney et al Br Med J 2009 339 b4606 congestive heart failure	All circulatory disease (all occupational, environmental, RT+medical, 5 year lag when possible, <0.5 Gy in fluoroscopy cohorts)	Mulrooney (congestive HF)	2009	0.0838924	0.0621367	0.105648	0.0111001	Childhood	Acute high dose rate fractionated	11.1		0.0217557	0.0217557
12	All circulatory disease (ICD10 I00-I99)	Mulrooney et al Br Med J 2009 339 b4606 myocardial infarction	All circulatory disease (all occupational, environmental, RT+medical, 5 year lag when possible, <0.5 Gy in fluoroscopy cohorts)	Mulrooney (myocardial inf)	2009	0.0621785	0.0404592	0.0838979	0.0110815	Childhood	Acute high dose rate fractionated	11.1		0.0217194	0.0217194
12	All circulatory disease (ICD10 I00-I99)	Mulrooney et al Br Med J 2009 339 b4606 pericardial disease	All circulatory disease (all occupational, environmental, RT+medical, 5 year lag when possible, <0.5 Gy in fluoroscopy cohorts)	Mulrooney (pericardial)	2009	0.0911939	0.0677403	0.114647	0.0119663	Childhood	Acute high dose rate fractionated	11.1		0.0234536	0.0234536
12	All circulatory disease (ICD10 I00-I99)	Mulrooney et al Br Med J 2009 339 b4606 valvular disease	All circulatory disease (all occupational, environmental, RT+medical, 5 year lag when possible, <0.5 Gy in fluoroscopy cohorts)	Mulrooney (valvular)	2009	0.109336	0.0913031	0.127369	0.00920057	Childhood	Acute high dose rate fractionated	11.1		0.0180328	0.0180328
12	All circulatory disease (ICD10 I00-I99)	Lane et al Radiat Res 2010 174 773-85 (Eldorado uranium miners) ischemic heart disease	All circulatory disease (all occupational, environmental, RT+medical, 5 year lag when possible, <0.5 Gy in fluoroscopy cohorts)	Lane (ischemic heart)	2010	0.15	-0.14	0.58	0.183677	Adult	Low dose rate	0.0522		0.29	0.43
12	All circulatory disease (ICD10 I00-I99)	Lane et al Radiat Res 2010 174 773-85 (Eldorado uranium miners) other circulatory disease	All circulatory disease (all occupational, environmental, RT+medical, 5 year lag when possible, <0.5 Gy in fluoroscopy cohorts)	Lane (other circulatory)	2010	0.07	-0.33	0.77	0.357149	Adult	Low dose rate	0.0522		0.4	0.7
12	All circulatory disease (ICD10 I00-I99)	Lane et al Radiat Res 2010 174 773-85 (Eldorado uranium miners) stroke	All circulatory disease (all occupational, environmental, RT+medical, 5 year lag when possible, <0.5 Gy in fluoroscopy cohorts)	Lane (stroke)	2010	-0.29	-0.29	0.27	0.28572	Adult	Low dose rate	0.0522		0	0.56
12	All circulatory disease (ICD10 I00-I99)	Laurent et al. French nuclear workers Int Arch Occup Environ Health 2010 83 935-44 all circulatory disease mortality	All circulatory disease (all occupational, environmental, RT+medical, 5 year lag when possible, <0.5 Gy in fluoroscopy cohorts)	Laurent	2010	2.7	-3.25787	10.3261	3.46535	Adult	Low dose rate	0.0215		5.95787	7.62607
12	All circulatory disease (ICD10 I00-I99)	Shimizu et al (Br Med J 2010 340 b5349) all circulatory disease mortality (underlying or contributed cause of death)	All circulatory disease (all occupational, environmental, RT+medical, 5 year lag when possible, <0.5 Gy in fluoroscopy cohorts)	Shimizu	2010	0.15	0.1	0.2	0.0255107	All ages	Acute high dose rate	0.1		0.05	0.05
12	All circulatory disease (ICD10 I00-I99)	Tukenova et al J Clin Oncol 2010 29 1308-15 cardiac disease	All circulatory disease (all occupational, environmental, RT+medical, 5 year lag when possible, <0.5 Gy in fluoroscopy cohorts)	Tukenova	2010	0.6	0.2	2.5	0.586745	Childhood	Acute high dose rate fractionated	11.1		0.4	1.9
12	All circulatory disease (ICD10 I00-I99)	Kazakhstan nuclear weapons test study (Grosche et al Radiat Res 2011 176 660-9), 10 year lag, all circulatory disease (ICD9 390-459): exposed settlements only	All circulatory disease (all occupational, environmental, RT+medical, 5 year lag when possible, <0.5 Gy in fluoroscopy cohorts)	Grosche	2011	0.02	-0.32	0.37	0.176024	All ages	Low dose rate	0.09		0.34	0.35
12	All circulatory disease (ICD10 I00-I99)	Reanalysis of US peptic ulcer data by Little et al IJROBP 2012 84 1101-9, all circulatory disease mortality, heart dose	All circulatory disease (all occupational, environmental, RT+medical, 5 year lag when possible, <0.5 Gy in fluoroscopy cohorts)	Little	2012	0.082	0.031	0.14	0.0278066	Adult	Acute high dose rate fractionated	1.01		0.051	0.058
12	All circulatory disease (ICD10 I00-I99)	Darby et al NEJM 2013 368 987-98 Nordic breast cancer case-control study, IHD (ICD10 I20-I25), EQD2 heart dose	All circulatory disease (all occupational, environmental, RT+medical, 5 year lag when possible, <0.5 Gy in fluoroscopy cohorts)	Darby	2013	0.084	0.036	0.159	0.0313781	Old adult	Acute high dose rate fractionated	3.9		0.048	0.075
12	All circulatory disease (ICD10 I00-I99)	Techa River Study (Krestinina et al Radiat Environ Biophys 2013 52 47-57), all circulatory disease mortality (ICD9 390-459), lag 5 years	All circulatory disease (all occupational, environmental, RT+medical, 5 year lag when possible, <0.5 Gy in fluoroscopy cohorts)	Krestinina	2013	0.18	-0.13	0.52	0.165819	All ages	Low dose rate	0.035		0.31	0.34
12	All circulatory disease (ICD10 I00-I99)	Kreuzer et al Radiat Environ Biophys 2013 52 37-46 all circulatory disease	All circulatory disease (all occupational, environmental, RT+medical, 5 year lag when possible, <0.5 Gy in fluoroscopy cohorts)	Kreuzer	2013	-0.13	-0.38	0.12	0.127553	Adult	Low dose rate	0.047		0.25	0.25
12	All circulatory disease (ICD10 I00-I99)	Moseeva et al Radiat Environ Biophys 2014 53 469-77 updated analysis of cerebrovascular disease, morbidity, 5 year lag	All circulatory disease (all occupational, environmental, RT+medical, 5 year lag when possible, <0.5 Gy in fluoroscopy cohorts)	Moseeva	2014	0.497	0.393	0.601	0.0530622	Adult	Low dose rate	0.5925		0.104	0.104
12	All circulatory disease (ICD10 I00-I99)	Zablotska et al Am J Epidemiol 2014 179 120-31 all circulatory disease mortality, 5 year lag	All circulatory disease (all occupational, environmental, RT+medical, 5 year lag when possible, <0.5 Gy in fluoroscopy cohorts)	Zablotska	2014	0.024	-0.02	0.079	0.0252556	All ages	Acute high dose rate fractionated	0.79		0.044	0.055
12	All circulatory disease (ICD10 I00-I99)	Azizova et al Br J Radiol 2015 88 20150169 updated analysis of ischemic heart disease, morbidity, 5 year lag	All circulatory disease (all occupational, environmental, RT+medical, 5 year lag when possible, <0.5 Gy in fluoroscopy cohorts)	Azizova	2015	0.14	0.08	0.21	0.0331639	Adult	Low dose rate	0.51		0.06	0.07
12	All circulatory disease (ICD10 I00-I99)	Cutter et al JNCI 2015 107(4) djv008 valvular heart disease, Netherlands HL case-control study	All circulatory disease (all occupational, environmental, RT+medical, 5 year lag when possible, <0.5 Gy in fluoroscopy cohorts)	Cutter	2015	0.1409	0.02396	1.013	0.252311	Young adult	Acute high dose rate fractionated	30.7		0.11694	0.8721
12	All circulatory disease (ICD10 I00-I99)	Kashcheev et al (Health Phys 111, 192-197 2016) Chernobyl liquidators cerebrovascular disease (ICD10 I60-I69) morbidty	All circulatory disease (all occupational, environmental, RT+medical, 5 year lag when possible, <0.5 Gy in fluoroscopy cohorts)	Kashcheev (stroke)	2016	0.45	0.28	0.62	0.0867363	Adult	Low dose rate	0.161		0.17	0.17
12	All circulatory disease (ICD10 I00-I99)	Little et al Eur J Epidemiol 2016 31 287-309 all circulatory disease mortality < 0.5 Gy	All circulatory disease (all occupational, environmental, RT+medical, 5 year lag when possible, <0.5 Gy in fluoroscopy cohorts)	Little	2016	0.345	-0.032	0.764	0.203065	All ages	Acute high dose rate fractionated	0.36		0.377	0.419
12	All circulatory disease (ICD10 I00-I99)	van Nimwegen et al J Clin Oncol 2016 34 235-43 heart disease, Netherlands HL case-control study	All circulatory disease (all occupational, environmental, RT+medical, 5 year lag when possible, <0.5 Gy in fluoroscopy cohorts)	van Nimwegen	2016	0.07402	0.033	0.148	0.0293373	Young adult	Acute high dose rate fractionated	20.4		0.04102	0.07398
13	All circulatory disease (ICD10 I00-I99)	Yamada et al (Radiat Res 2004 161 622-32) aortic aneurysm	All circulatory disease (all occupational, environmental, RT+medical, 5 year lag when possible, Mayak mortality rather than morbidity data)	Yamada (aortic aneurysm)	2004	0.02	-0.22	0.41	0.160717	All ages	Acute high dose rate	0.1		0.24	0.39
13	All circulatory disease (ICD10 I00-I99)	Yamada et al (Radiat Res 2004 161 622-32) hypertension incidence linear model	All circulatory disease (all occupational, environmental, RT+medical, 5 year lag when possible, Mayak mortality rather than morbidity data)	Yamada (hypertension)	2004	0.05	-0.01	0.1	0.0280617	All ages	Acute high dose rate	0.1		0.06	0.05
13	All circulatory disease (ICD10 I00-I99)	Yamada et al (Radiat Res 2004 161 622-32) hypertensive heart disease	All circulatory disease (all occupational, environmental, RT+medical, 5 year lag when possible, Mayak mortality rather than morbidity data)	Yamada (hypertensive heart)	2004	-0.01	-0.09	0.09	0.0459192	All ages	Acute high dose rate	0.1		0.08	0.1
13	All circulatory disease (ICD10 I00-I99)	Yamada et al (Radiat Res 2004 161 622-32) ischaemic heart disease	All circulatory disease (all occupational, environmental, RT+medical, 5 year lag when possible, Mayak mortality rather than morbidity data)	Yamada (ischemic heart)	2004	0.05	-0.05	0.16	0.0535724	All ages	Acute high dose rate	0.1		0.1	0.11
13	All circulatory disease (ICD10 I00-I99)	Yamada et al (Radiat Res 2004 161 622-32) stroke	All circulatory disease (all occupational, environmental, RT+medical, 5 year lag when possible, Mayak mortality rather than morbidity data)	Yamada (stroke)	2004	0.07	-0.08	0.24	0.0816342	All ages	Acute high dose rate	0.1		0.15	0.17
13	All circulatory disease (ICD10 I00-I99)	Ivanov et al (Health Phys 90, 199-207 2006) diseases of arteries, arterioles and capillaries (ICD10 I70-I79)	All circulatory disease (all occupational, environmental, RT+medical, 5 year lag when possible, Mayak mortality rather than morbidity data)	Ivanov (arteries/arterioles)	2006	0.47	-0.15	1.09	0.316332	Adult	Low dose rate	0.109		0.62	0.62
13	All circulatory disease (ICD10 I00-I99)	Ivanov et al (Health Phys 90, 199-207 2006) hypertension (ICD10 I10-I15)	All circulatory disease (all occupational, environmental, RT+medical, 5 year lag when possible, Mayak mortality rather than morbidity data)	Ivanov (hypertension)	2006	0.26	-0.04	0.56	0.153064	Adult	Low dose rate	0.109		0.3	0.3
13	All circulatory disease (ICD10 I00-I99)	Ivanov et al (Health Phys 90, 199-207 2006) ischemic heart disease (ICD10 I20-I25)	All circulatory disease (all occupational, environmental, RT+medical, 5 year lag when possible, Mayak mortality rather than morbidity data)	Ivanov (IHD)	2006	0.41	0.05	0.78	0.186228	Adult	Low dose rate	0.109		0.36	0.37
13	All circulatory disease (ICD10 I00-I99)	Ivanov et al (Health Phys 90, 199-207 2006) other heart disease (ICD10 I30-I52)	All circulatory disease (all occupational, environmental, RT+medical, 5 year lag when possible, Mayak mortality rather than morbidity data)	Ivanov (other heart)	2006	-0.26	-0.81	0.28	0.278066	Adult	Low dose rate	0.109		0.55	0.54
13	All circulatory disease (ICD10 I00-I99)	Ivanov et al (Health Phys 90, 199-207 2006) disease of veins, lymphatic vessels and lymph nodes (ICD10 I80-I89)	All circulatory disease (all occupational, environmental, RT+medical, 5 year lag when possible, Mayak mortality rather than morbidity data)	Ivanov (veins/lymphatic)	2006	-0.26	-0.7	0.18	0.224494	Adult	Low dose rate	0.109		0.44	0.44
13	All circulatory disease (ICD10 I00-I99)	Vrijheid et al (Int J Epidemiol 2007 36 1126-35) all circulatory	All circulatory disease (all occupational, environmental, RT+medical, 5 year lag when possible, Mayak mortality rather than morbidity data)	Vrijheid	2007	0.09	-0.43	0.7	0.288271	Adult	Low dose rate	0.0207		0.52	0.61
13	All circulatory disease (ICD10 I00-I99)	Muirhead et al. NRRW 3rd analysis Br J Cancer 2009 100 206-12 all circulatory disease mortality	All circulatory disease (all occupational, environmental, RT+medical, 5 year lag when possible, Mayak mortality rather than morbidity data)	Muirhead	2009	0.251	-0.01	0.54	0.140309	Adult	Low dose rate	0.0249		0.261	0.289
13	All circulatory disease (ICD10 I00-I99)	Mulrooney et al Br Med J 2009 339 b4606 congestive heart failure	All circulatory disease (all occupational, environmental, RT+medical, 5 year lag when possible, Mayak mortality rather than morbidity data)	Mulrooney (congestive HF)	2009	0.0838924	0.0621367	0.105648	0.0111001	Childhood	Acute high dose rate fractionated	11.1		0.0217557	0.0217557
13	All circulatory disease (ICD10 I00-I99)	Mulrooney et al Br Med J 2009 339 b4606 myocardial infarction	All circulatory disease (all occupational, environmental, RT+medical, 5 year lag when possible, Mayak mortality rather than morbidity data)	Mulrooney (myocardial inf)	2009	0.0621785	0.0404592	0.0838979	0.0110815	Childhood	Acute high dose rate fractionated	11.1		0.0217194	0.0217194
13	All circulatory disease (ICD10 I00-I99)	Mulrooney et al Br Med J 2009 339 b4606 pericardial disease	All circulatory disease (all occupational, environmental, RT+medical, 5 year lag when possible, Mayak mortality rather than morbidity data)	Mulrooney (pericardial)	2009	0.0911939	0.0677403	0.114647	0.0119663	Childhood	Acute high dose rate fractionated	11.1		0.0234536	0.0234536
13	All circulatory disease (ICD10 I00-I99)	Mulrooney et al Br Med J 2009 339 b4606 valvular disease	All circulatory disease (all occupational, environmental, RT+medical, 5 year lag when possible, Mayak mortality rather than morbidity data)	Mulrooney (valvular)	2009	0.109336	0.0913031	0.127369	0.00920057	Childhood	Acute high dose rate fractionated	11.1		0.0180328	0.0180328
13	All circulatory disease (ICD10 I00-I99)	Lane et al Radiat Res 2010 174 773-85 (Eldorado uranium miners) ischemic heart disease	All circulatory disease (all occupational, environmental, RT+medical, 5 year lag when possible, Mayak mortality rather than morbidity data)	Lane (ischemic heart)	2010	0.15	-0.14	0.58	0.183677	Adult	Low dose rate	0.0522		0.29	0.43
13	All circulatory disease (ICD10 I00-I99)	Lane et al Radiat Res 2010 174 773-85 (Eldorado uranium miners) other circulatory disease	All circulatory disease (all occupational, environmental, RT+medical, 5 year lag when possible, Mayak mortality rather than morbidity data)	Lane (other circulatory)	2010	0.07	-0.33	0.77	0.357149	Adult	Low dose rate	0.0522		0.4	0.7
13	All circulatory disease (ICD10 I00-I99)	Lane et al Radiat Res 2010 174 773-85 (Eldorado uranium miners) stroke	All circulatory disease (all occupational, environmental, RT+medical, 5 year lag when possible, Mayak mortality rather than morbidity data)	Lane (stroke)	2010	-0.29	-0.29	0.27	0.28572	Adult	Low dose rate	0.0522		0	0.56
13	All circulatory disease (ICD10 I00-I99)	Laurent et al. French nuclear workers Int Arch Occup Environ Health 2010 83 935-44 all circulatory disease mortality	All circulatory disease (all occupational, environmental, RT+medical, 5 year lag when possible, Mayak mortality rather than morbidity data)	Laurent	2010	2.7	-3.25787	10.3261	3.46535	Adult	Low dose rate	0.0215		5.95787	7.62607
13	All circulatory disease (ICD10 I00-I99)	Shimizu et al (Br Med J 2010 340 b5349) all circulatory disease mortality (underlying or contributed cause of death)	All circulatory disease (all occupational, environmental, RT+medical, 5 year lag when possible, Mayak mortality rather than morbidity data)	Shimizu	2010	0.15	0.1	0.2	0.0255107	All ages	Acute high dose rate	0.1		0.05	0.05
13	All circulatory disease (ICD10 I00-I99)	Tukenova et al J Clin Oncol 2010 29 1308-15 cardiac disease	All circulatory disease (all occupational, environmental, RT+medical, 5 year lag when possible, Mayak mortality rather than morbidity data)	Tukenova	2010	0.6	0.2	2.5	0.586745	Childhood	Acute high dose rate fractionated	11.1		0.4	1.9
13	All circulatory disease (ICD10 I00-I99)	Kazakhstan nuclear weapons test study (Grosche et al Radiat Res 2011 176 660-9), 10 year lag, all circulatory disease (ICD9 390-459): exposed settlements only	All circulatory disease (all occupational, environmental, RT+medical, 5 year lag when possible, Mayak mortality rather than morbidity data)	Grosche	2011	0.02	-0.32	0.37	0.176024	All ages	Low dose rate	0.09		0.34	0.35
13	All circulatory disease (ICD10 I00-I99)	Reanalysis of US peptic ulcer data by Little et al IJROBP 2012 84 1101-9, all circulatory disease mortality, heart dose	All circulatory disease (all occupational, environmental, RT+medical, 5 year lag when possible, Mayak mortality rather than morbidity data)	Little	2012	0.082	0.031	0.14	0.0278066	Adult	Acute high dose rate fractionated	1.01		0.051	0.058
13	All circulatory disease (ICD10 I00-I99)	Darby et al NEJM 2013 368 987-98 Nordic breast cancer case-control study, IHD (ICD10 I20-I25), EQD2 heart dose	All circulatory disease (all occupational, environmental, RT+medical, 5 year lag when possible, Mayak mortality rather than morbidity data)	Darby	2013	0.084	0.036	0.159	0.0313781	Old adult	Acute high dose rate fractionated	3.9		0.048	0.075
13	All circulatory disease (ICD10 I00-I99)	Techa River Study (Krestinina et al Radiat Environ Biophys 2013 52 47-57), all circulatory disease mortality (ICD9 390-459), lag 5 years	All circulatory disease (all occupational, environmental, RT+medical, 5 year lag when possible, Mayak mortality rather than morbidity data)	Krestinina	2013	0.18	-0.13	0.52	0.165819	All ages	Low dose rate	0.035		0.31	0.34
13	All circulatory disease (ICD10 I00-I99)	Kreuzer et al Radiat Environ Biophys 2013 52 37-46 all circulatory disease	All circulatory disease (all occupational, environmental, RT+medical, 5 year lag when possible, Mayak mortality rather than morbidity data)	Kreuzer	2013	-0.13	-0.38	0.12	0.127553	Adult	Low dose rate	0.047		0.25	0.25
13	All circulatory disease (ICD10 I00-I99)	Moseeva et al Radiat Environ Biophys 2014 53 469-77 updated analysis of cerebrovascular disease, mortality, 5 year lag	All circulatory disease (all occupational, environmental, RT+medical, 5 year lag when possible, Mayak mortality rather than morbidity data)	Moseeva	2014	0.057	-0.046	0.161	0.0528071	Adult	Low dose rate	0.5925		0.103	0.104
13	All circulatory disease (ICD10 I00-I99)	Zablotska et al Am J Epidemiol 2014 179 120-31 all circulatory disease mortality, 5 year lag	All circulatory disease (all occupational, environmental, RT+medical, 5 year lag when possible, Mayak mortality rather than morbidity data)	Zablotska	2014	0.024	-0.02	0.079	0.0252556	All ages	Acute high dose rate fractionated	0.79		0.044	0.055
13	All circulatory disease (ICD10 I00-I99)	Azizova et al Br J Radiol 2015 88 20150169 updated analysis of ischemic heart disease, mortality, 5 year lag	All circulatory disease (all occupational, environmental, RT+medical, 5 year lag when possible, Mayak mortality rather than morbidity data)	Azizova	2015	0.05	-0.01	0.13	0.0357149	Adult	Low dose rate	0.51		0.06	0.08
13	All circulatory disease (ICD10 I00-I99)	Cutter et al JNCI 2015 107(4) djv008 valvular heart disease, Netherlands HL case-control study	All circulatory disease (all occupational, environmental, RT+medical, 5 year lag when possible, Mayak mortality rather than morbidity data)	Cutter	2015	0.1409	0.02396	1.013	0.252311	Young adult	Acute high dose rate fractionated	30.7		0.11694	0.8721
13	All circulatory disease (ICD10 I00-I99)	Kashcheev et al (Health Phys 111, 192-197 2016) Chernobyl liquidators cerebrovascular disease (ICD10 I60-I69) morbidty	All circulatory disease (all occupational, environmental, RT+medical, 5 year lag when possible, Mayak mortality rather than morbidity data)	Kashcheev (stroke)	2016	0.45	0.28	0.62	0.0867363	Adult	Low dose rate	0.161		0.17	0.17
13	All circulatory disease (ICD10 I00-I99)	Little et al Eur J Epidemiol 2016 31 287-309 all circulatory disease mortality	All circulatory disease (all occupational, environmental, RT+medical, 5 year lag when possible, Mayak mortality rather than morbidity data)	Little	2016	-0.023	-0.067	0.028	0.0242351	All ages	Acute high dose rate fractionated	0.36		0.044	0.051
13	All circulatory disease (ICD10 I00-I99)	van Nimwegen et al J Clin Oncol 2016 34 235-43 heart disease, Netherlands HL case-control study	All circulatory disease (all occupational, environmental, RT+medical, 5 year lag when possible, Mayak mortality rather than morbidity data)	van Nimwegen	2016	0.07402	0.033	0.148	0.0293373	Young adult	Acute high dose rate fractionated	20.4		0.04102	0.07398
14	All circulatory disease (ICD10 I00-I99)	Yamada et al (Radiat Res 2004 161 622-32) aortic aneurysm	All circulatory disease (all occupational, environmental, RT+medical, 5 year lag when possible, <0.5 Gy in fluoroscopy cohorts, Mayak mortality rather than morbidity data)	Yamada (aortic aneurysm)	2004	0.02	-0.22	0.41	0.160717	All ages	Acute high dose rate	0.1		0.24	0.39
14	All circulatory disease (ICD10 I00-I99)	Yamada et al (Radiat Res 2004 161 622-32) hypertension incidence linear model	All circulatory disease (all occupational, environmental, RT+medical, 5 year lag when possible, <0.5 Gy in fluoroscopy cohorts, Mayak mortality rather than morbidity data)	Yamada (hypertension)	2004	0.05	-0.01	0.1	0.0280617	All ages	Acute high dose rate	0.1		0.06	0.05
14	All circulatory disease (ICD10 I00-I99)	Yamada et al (Radiat Res 2004 161 622-32) hypertensive heart disease	All circulatory disease (all occupational, environmental, RT+medical, 5 year lag when possible, <0.5 Gy in fluoroscopy cohorts, Mayak mortality rather than morbidity data)	Yamada (hypertensive heart)	2004	-0.01	-0.09	0.09	0.0459192	All ages	Acute high dose rate	0.1		0.08	0.1
14	All circulatory disease (ICD10 I00-I99)	Yamada et al (Radiat Res 2004 161 622-32) ischaemic heart disease	All circulatory disease (all occupational, environmental, RT+medical, 5 year lag when possible, <0.5 Gy in fluoroscopy cohorts, Mayak mortality rather than morbidity data)	Yamada (ischemic heart)	2004	0.05	-0.05	0.16	0.0535724	All ages	Acute high dose rate	0.1		0.1	0.11
14	All circulatory disease (ICD10 I00-I99)	Yamada et al (Radiat Res 2004 161 622-32) stroke	All circulatory disease (all occupational, environmental, RT+medical, 5 year lag when possible, <0.5 Gy in fluoroscopy cohorts, Mayak mortality rather than morbidity data)	Yamada (stroke)	2004	0.07	-0.08	0.24	0.0816342	All ages	Acute high dose rate	0.1		0.15	0.17
14	All circulatory disease (ICD10 I00-I99)	Ivanov et al (Health Phys 90, 199-207 2006) diseases of arteries, arterioles and capillaries (ICD10 I70-I79)	All circulatory disease (all occupational, environmental, RT+medical, 5 year lag when possible, <0.5 Gy in fluoroscopy cohorts, Mayak mortality rather than morbidity data)	Ivanov (arteries/arterioles)	2006	0.47	-0.15	1.09	0.316332	Adult	Low dose rate	0.109		0.62	0.62
14	All circulatory disease (ICD10 I00-I99)	Ivanov et al (Health Phys 90, 199-207 2006) hypertension (ICD10 I10-I15)	All circulatory disease (all occupational, environmental, RT+medical, 5 year lag when possible, <0.5 Gy in fluoroscopy cohorts, Mayak mortality rather than morbidity data)	Ivanov (hypertension)	2006	0.26	-0.04	0.56	0.153064	Adult	Low dose rate	0.109		0.3	0.3
14	All circulatory disease (ICD10 I00-I99)	Ivanov et al (Health Phys 90, 199-207 2006) ischemic heart disease (ICD10 I20-I25)	All circulatory disease (all occupational, environmental, RT+medical, 5 year lag when possible, <0.5 Gy in fluoroscopy cohorts, Mayak mortality rather than morbidity data)	Ivanov (IHD)	2006	0.41	0.05	0.78	0.186228	Adult	Low dose rate	0.109		0.36	0.37
14	All circulatory disease (ICD10 I00-I99)	Ivanov et al (Health Phys 90, 199-207 2006) other heart disease (ICD10 I30-I52)	All circulatory disease (all occupational, environmental, RT+medical, 5 year lag when possible, <0.5 Gy in fluoroscopy cohorts, Mayak mortality rather than morbidity data)	Ivanov (other heart)	2006	-0.26	-0.81	0.28	0.278066	Adult	Low dose rate	0.109		0.55	0.54
14	All circulatory disease (ICD10 I00-I99)	Ivanov et al (Health Phys 90, 199-207 2006) disease of veins, lymphatic vessels and lymph nodes (ICD10 I80-I89)	All circulatory disease (all occupational, environmental, RT+medical, 5 year lag when possible, <0.5 Gy in fluoroscopy cohorts, Mayak mortality rather than morbidity data)	Ivanov (veins/lymphatic)	2006	-0.26	-0.7	0.18	0.224494	Adult	Low dose rate	0.109		0.44	0.44
14	All circulatory disease (ICD10 I00-I99)	Vrijheid et al (Int J Epidemiol 2007 36 1126-35) all circulatory	All circulatory disease (all occupational, environmental, RT+medical, 5 year lag when possible, <0.5 Gy in fluoroscopy cohorts, Mayak mortality rather than morbidity data)	Vrijheid	2007	0.09	-0.43	0.7	0.288271	Adult	Low dose rate	0.0207		0.52	0.61
14	All circulatory disease (ICD10 I00-I99)	Muirhead et al. NRRW 3rd analysis Br J Cancer 2009 100 206-12 all circulatory disease mortality	All circulatory disease (all occupational, environmental, RT+medical, 5 year lag when possible, <0.5 Gy in fluoroscopy cohorts, Mayak mortality rather than morbidity data)	Muirhead	2009	0.251	-0.01	0.54	0.140309	Adult	Low dose rate	0.0249		0.261	0.289
14	All circulatory disease (ICD10 I00-I99)	Mulrooney et al Br Med J 2009 339 b4606 congestive heart failure	All circulatory disease (all occupational, environmental, RT+medical, 5 year lag when possible, <0.5 Gy in fluoroscopy cohorts, Mayak mortality rather than morbidity data)	Mulrooney (congestive HF)	2009	0.0838924	0.0621367	0.105648	0.0111001	Childhood	Acute high dose rate fractionated	11.1		0.0217557	0.0217557
14	All circulatory disease (ICD10 I00-I99)	Mulrooney et al Br Med J 2009 339 b4606 myocardial infarction	All circulatory disease (all occupational, environmental, RT+medical, 5 year lag when possible, <0.5 Gy in fluoroscopy cohorts, Mayak mortality rather than morbidity data)	Mulrooney (myocardial inf)	2009	0.0621785	0.0404592	0.0838979	0.0110815	Childhood	Acute high dose rate fractionated	11.1		0.0217194	0.0217194
14	All circulatory disease (ICD10 I00-I99)	Mulrooney et al Br Med J 2009 339 b4606 pericardial disease	All circulatory disease (all occupational, environmental, RT+medical, 5 year lag when possible, <0.5 Gy in fluoroscopy cohorts, Mayak mortality rather than morbidity data)	Mulrooney (pericardial)	2009	0.0911939	0.0677403	0.114647	0.0119663	Childhood	Acute high dose rate fractionated	11.1		0.0234536	0.0234536
14	All circulatory disease (ICD10 I00-I99)	Mulrooney et al Br Med J 2009 339 b4606 valvular disease	All circulatory disease (all occupational, environmental, RT+medical, 5 year lag when possible, <0.5 Gy in fluoroscopy cohorts, Mayak mortality rather than morbidity data)	Mulrooney (valvular)	2009	0.109336	0.0913031	0.127369	0.00920057	Childhood	Acute high dose rate fractionated	11.1		0.0180328	0.0180328
14	All circulatory disease (ICD10 I00-I99)	Lane et al Radiat Res 2010 174 773-85 (Eldorado uranium miners) ischemic heart disease	All circulatory disease (all occupational, environmental, RT+medical, 5 year lag when possible, <0.5 Gy in fluoroscopy cohorts, Mayak mortality rather than morbidity data)	Lane (ischemic heart)	2010	0.15	-0.14	0.58	0.183677	Adult	Low dose rate	0.0522		0.29	0.43
14	All circulatory disease (ICD10 I00-I99)	Lane et al Radiat Res 2010 174 773-85 (Eldorado uranium miners) other circulatory disease	All circulatory disease (all occupational, environmental, RT+medical, 5 year lag when possible, <0.5 Gy in fluoroscopy cohorts, Mayak mortality rather than morbidity data)	Lane (other circulatory)	2010	0.07	-0.33	0.77	0.357149	Adult	Low dose rate	0.0522		0.4	0.7
14	All circulatory disease (ICD10 I00-I99)	Lane et al Radiat Res 2010 174 773-85 (Eldorado uranium miners) stroke	All circulatory disease (all occupational, environmental, RT+medical, 5 year lag when possible, <0.5 Gy in fluoroscopy cohorts, Mayak mortality rather than morbidity data)	Lane (stroke)	2010	-0.29	-0.29	0.27	0.28572	Adult	Low dose rate	0.0522		0	0.56
14	All circulatory disease (ICD10 I00-I99)	Laurent et al. French nuclear workers Int Arch Occup Environ Health 2010 83 935-44 all circulatory disease mortality	All circulatory disease (all occupational, environmental, RT+medical, 5 year lag when possible, <0.5 Gy in fluoroscopy cohorts, Mayak mortality rather than morbidity data)	Laurent	2010	2.7	-3.25787	10.3261	3.46535	Adult	Low dose rate	0.0215		5.95787	7.62607
14	All circulatory disease (ICD10 I00-I99)	Shimizu et al (Br Med J 2010 340 b5349) all circulatory disease mortality (underlying or contributed cause of death)	All circulatory disease (all occupational, environmental, RT+medical, 5 year lag when possible, <0.5 Gy in fluoroscopy cohorts, Mayak mortality rather than morbidity data)	Shimizu	2010	0.15	0.1	0.2	0.0255107	All ages	Acute high dose rate	0.1		0.05	0.05
14	All circulatory disease (ICD10 I00-I99)	Tukenova et al J Clin Oncol 2010 29 1308-15 cardiac disease	All circulatory disease (all occupational, environmental, RT+medical, 5 year lag when possible, <0.5 Gy in fluoroscopy cohorts, Mayak mortality rather than morbidity data)	Tukenova	2010	0.6	0.2	2.5	0.586745	Childhood	Acute high dose rate fractionated	11.1		0.4	1.9
14	All circulatory disease (ICD10 I00-I99)	Kazakhstan nuclear weapons test study (Grosche et al Radiat Res 2011 176 660-9), 10 year lag, all circulatory disease (ICD9 390-459): exposed settlements only	All circulatory disease (all occupational, environmental, RT+medical, 5 year lag when possible, <0.5 Gy in fluoroscopy cohorts, Mayak mortality rather than morbidity data)	Grosche	2011	0.02	-0.32	0.37	0.176024	All ages	Low dose rate	0.09		0.34	0.35
14	All circulatory disease (ICD10 I00-I99)	Reanalysis of US peptic ulcer data by Little et al IJROBP 2012 84 1101-9, all circulatory disease mortality, heart dose	All circulatory disease (all occupational, environmental, RT+medical, 5 year lag when possible, <0.5 Gy in fluoroscopy cohorts, Mayak mortality rather than morbidity data)	Little	2012	0.082	0.031	0.14	0.0278066	Adult	Acute high dose rate fractionated	1.01		0.051	0.058
14	All circulatory disease (ICD10 I00-I99)	Darby et al NEJM 2013 368 987-98 Nordic breast cancer case-control study, IHD (ICD10 I20-I25), EQD2 heart dose	All circulatory disease (all occupational, environmental, RT+medical, 5 year lag when possible, <0.5 Gy in fluoroscopy cohorts, Mayak mortality rather than morbidity data)	Darby	2013	0.084	0.036	0.159	0.0313781	Old adult	Acute high dose rate fractionated	3.9		0.048	0.075
14	All circulatory disease (ICD10 I00-I99)	Techa River Study (Krestinina et al Radiat Environ Biophys 2013 52 47-57), all circulatory disease mortality (ICD9 390-459), lag 5 years	All circulatory disease (all occupational, environmental, RT+medical, 5 year lag when possible, <0.5 Gy in fluoroscopy cohorts, Mayak mortality rather than morbidity data)	Krestinina	2013	0.18	-0.13	0.52	0.165819	All ages	Low dose rate	0.035		0.31	0.34
14	All circulatory disease (ICD10 I00-I99)	Kreuzer et al Radiat Environ Biophys 2013 52 37-46 all circulatory disease	All circulatory disease (all occupational, environmental, RT+medical, 5 year lag when possible, <0.5 Gy in fluoroscopy cohorts, Mayak mortality rather than morbidity data)	Kreuzer	2013	-0.13	-0.38	0.12	0.127553	Adult	Low dose rate	0.047		0.25	0.25
14	All circulatory disease (ICD10 I00-I99)	Moseeva et al Radiat Environ Biophys 2014 53 469-77 updated analysis of cerebrovascular disease, mortality, 5 year lag	All circulatory disease (all occupational, environmental, RT+medical, 5 year lag when possible, <0.5 Gy in fluoroscopy cohorts, Mayak mortality rather than morbidity data)	Moseeva	2014	0.057	-0.046	0.161	0.0528071	Adult	Low dose rate	0.5925		0.103	0.104
14	All circulatory disease (ICD10 I00-I99)	Zablotska et al Am J Epidemiol 2014 179 120-31 all circulatory disease mortality, 5 year lag	All circulatory disease (all occupational, environmental, RT+medical, 5 year lag when possible, <0.5 Gy in fluoroscopy cohorts, Mayak mortality rather than morbidity data)	Zablotska	2014	0.024	-0.02	0.079	0.0252556	All ages	Acute high dose rate fractionated	0.79		0.044	0.055
14	All circulatory disease (ICD10 I00-I99)	Azizova et al Br J Radiol 2015 88 20150169 updated analysis of ischemic heart disease, mortality, 5 year lag	All circulatory disease (all occupational, environmental, RT+medical, 5 year lag when possible, <0.5 Gy in fluoroscopy cohorts, Mayak mortality rather than morbidity data)	Azizova	2015	0.05	-0.01	0.13	0.0357149	Adult	Low dose rate	0.51		0.06	0.08
14	All circulatory disease (ICD10 I00-I99)	Cutter et al JNCI 2015 107(4) djv008 valvular heart disease, Netherlands HL case-control study	All circulatory disease (all occupational, environmental, RT+medical, 5 year lag when possible, <0.5 Gy in fluoroscopy cohorts, Mayak mortality rather than morbidity data)	Cutter	2015	0.1409	0.02396	1.013	0.252311	Young adult	Acute high dose rate fractionated	30.7		0.11694	0.8721
14	All circulatory disease (ICD10 I00-I99)	Kashcheev et al (Health Phys 111, 192-197 2016) Chernobyl liquidators cerebrovascular disease (ICD10 I60-I69) morbidty	All circulatory disease (all occupational, environmental, RT+medical, 5 year lag when possible, <0.5 Gy in fluoroscopy cohorts, Mayak mortality rather than morbidity data)	Kashcheev (stroke)	2016	0.45	0.28	0.62	0.0867363	Adult	Low dose rate	0.161		0.17	0.17
14	All circulatory disease (ICD10 I00-I99)	Little et al Eur J Epidemiol 2016 31 287-309 all circulatory disease mortality < 0.5 Gy	All circulatory disease (all occupational, environmental, RT+medical, 5 year lag when possible, <0.5 Gy in fluoroscopy cohorts, Mayak mortality rather than morbidity data)	Little	2016	0.345	-0.032	0.764	0.203065	All ages	Acute high dose rate fractionated	0.36		0.377	0.419
14	All circulatory disease (ICD10 I00-I99)	van Nimwegen et al J Clin Oncol 2016 34 235-43 heart disease, Netherlands HL case-control study	All circulatory disease (all occupational, environmental, RT+medical, 5 year lag when possible, <0.5 Gy in fluoroscopy cohorts, Mayak mortality rather than morbidity data)	van Nimwegen	2016	0.07402	0.033	0.148	0.0293373	Young adult	Acute high dose rate fractionated	20.4		0.04102	0.07398
	Restricted maximum likelihood (REML) fits
		Ischemic heart disease		Heart disease other than ischemic heart disease		Cerebrovascular disease		Other circulatory disease
		AIC	p-value of residual heterogeneity	AIC	p-value of residual heterogeneity	AIC	p-value of residual heterogeneity	AIC	p-value of residual heterogeneity
	Unadjusted	-15.3769	0.3821	-9.6858	0.2306	18.3397	<0.0001	5.6137	<0.0001
	Adjusted for age at exposure	5.4873	0.6469	-2.7817	0.075	17.4468	0.437	8.1682	<0.0001
	Adjusted for radiation dose fractionation	-10.4313	0.8219	-6.565	0.1164	21.1842	0.2059	10.6412	<0.0001
	Adjusted for mean dose	-10.3591	0.4998	-5.6736	0.2014	16.7355	0.4566	8.1901	<0.0001
	Adjusted for age at exposure, radiation dose fractionation	11.5472	0.8181	0.3841	0.1072	20.9775	0.2926	10.6412	<0.0001
	Adjusted for age at exposure, mean dose	9.6366	0.6312	0.3841	0.1072	18.2698	0.5417	10.6412	<0.0001
	Adjusted for radiation dose fractionation, mean dose	-4.3561	0.8139	-4.1829	0.1807	21.2026	0.3811	10.6412	<0.0001
	Adjusted for age at exposure, radiation dose fractionation, mean dose	15.977	0.7617	0.3841	0.1072	22.6649	0.3662	10.6412	<0.0001
	Maximum likelihood fits (main analysis, using Mayak morbidity data, also subsidiary analysis, using Mayak mortality data)
		Ischemic heart disease (Mayak morbidity)			Ischemic heart disease (Mayak mortality)			Heart disease other than ischemic heart disease			Cerebrovascular disease (Mayak morbidity)			Cerebrovascular disease (Mayak mortality)			Other circulatory disease
		AIC	p-value of residual heterogeneity	I2 (%)	AIC	p-value of residual heterogeneity	I2 (%)	AIC	p-value of residual heterogeneity	I2 (%)	AIC	p-value of residual heterogeneity	I2 (%)	AIC	p-value of residual heterogeneity	I2 (%)	AIC	p-value of residual heterogeneity	I2 (%)
	Unadjusted	-20.2773	0.443	3.17	-24.0871	0.7443	0	-14.6346	0.2041	7.52	18.6889	2.75995e-07	73.1	16.0446	0.0226	57	4.74718	3.52694e-11	88.99
	Adjusted for age at exposure	-18.8241	0.6654	0	-17.2879	0.538	0	-11.0381	0.1305	8.76	11.0862	0.3717	0.02	17.2158	0.0184	39.77	6.74695	1.1485e-11	89.98
	Adjusted for radiation dose fractionation	-22.945	0.8161	0	-20.665	0.6494	0	-12.7678	0.1834	9.81	15.4429	0.1545	0	19.3568	0.0111	42.24	8.40945	3.79495e-12	90.14
	Adjusted for mean dose	-20.6273	0.5483	0	-22.2772	0.6918	0	-13.6953	0.1972	6.49	15.974	0.0858	24.83	17.8158	0.0226	41.1	6.42571	1.28219e-11	88.98
	Adjusted for age at exposure, radiation dose fractionation	-18.1149	0.8132	0	-16.2167	0.6384	0	-11.4251	0.1917	9.19	14.6742	0.2372	0	20.7454	0.0075	43.51	8.40945	3.79495e-12	90.14
	Adjusted for age at exposure, mean dose	-17.4829	0.6416	0	-15.3766	0.4558	0	-11.428	0.1919	9.19	11.0668	0.4557	0.01	13.6149	0.2517	0	8.40945	3.79495e-12	90.14
	Adjusted for radiation dose fractionation, mean dose	-21.6465	0.8077	0	-19.384	0.6318	0	-13.2644	0.2812	7.73	14.3481	0.2592	0.01	16.9377	0.1232	0.01	8.40945	3.79495e-12	90.14
	Adjusted for age at exposure, radiation dose fractionation, mean dose	-16.4384	0.7668	0	-16.4698	0.7856	0	-9.43337	0.1071	11.99	14.7669	0.2904	0.01	16.6506	0.1672	0.01	0.409453	3.79495e-12	90.14
	Significant improvements in fit
		p=0.0357 improvement in dose fractionation over null									p=0.0019 improvement in age at exposure over null			p=0.0402 improvement in age at exposure and mean dose over null
											p=0.0267 improvement in fractionation over null
											p=0.0299 improvement in mean dose over null
											p=0.0184 improvement in age at exposure + dose fractionation over null
											p=0.0030 improvement in age at exposure and mean dose over null
											p=0.0159 improvement in mean dose + dose fractionation over null
											p=0.0179 improvement inage at exposure + mean dose + dose fractionation over null
		Ischemic heart disease (using Mayak morbidity data)		Ischemic heart disease (using Mayak mortality data)			Ischemic heart disease (Mayak morbidity)
	Adjusted to 2.4 Gy	0.092 (0.063, 0.121)	<0.0001	0.073 (0.045, 0.101)	<0.0001		>	#Now	adjust	for	mean	dose,	adjusted	to	mean	dose	=	2.4	Gy	#
	Acute high dose-rate exposure	0.038 (-0.043, 0.118)	0.179743	0.038 (-0.043, 0.118)	0.179743			0.0921519	0.0632424	0.121061	2.08433e-10
	Acute high dose-rate fractionated exposure	0.069 (0.050, 0.088)	<0.0001	0.069 (0.050, 0.088)	<0.0001		>	#Model	separately	for	childhood	and	young	adult	exposure
	Low dose rate exposure	0.147 (0.087, 0.207)	<0.0001	0.114 (-0.003, 0.232)	0.027755			0.0636571	0.0433389	0.0839753	4.11094e-10
	Childhood & young adult age exposure	0.064 (0.043, 0.084)	<0.0001	0.064 (0.043, 0.084)	<0.0001		>	#Model	separately	for	old	adult	and	(all	age)	adult	exposure
	Adult & older adult exposure	0.111 (0.075, 0.148)	<0.0001	0.085 (0.047, 0.122)	<0.0001			0.111329	0.0749493	0.147709	9.99681e-10
	All age exposure	0.055 (-0.023, 0.132)	0.083679	0.055 (-0.023, 0.132)	0.083679		>	#Model	separately	for	all	age	exposure
		Cerebrovascular disease (using Mayak morbidity data)		Cerebrovascular disease (using Mayak mortality data)				0.0546139	-0.0229105	0.132138	0.083679
	Adjusted to 0.2 Gy	0.238 (0.105, 0.371)	0.000221111	0.154 (0.000, 0.307)	0.0247109		>	#Model	separately	for	acute	high	dose	rate	exposure
	Acute high dose-rate exposure	0.112 (0.048, 0.176)	0.000310894	0.112 (0.048, 0.176)	0.000310894			0.0375891	-0.0428099	0.117988	0.179743
	Low dose rate exposure	0.308 (0.075, 0.542)	0.00478668	0.175 (-0.058, 0.408)	0.0699717		>	#Model	separately	for	acute	high	dose	rate	fractionated	exposure
	Adult exposure	0.111 (0.047, 0.175)	0.000316986	0.111 (0.047, 0.175)	0.000316986			0.0690167	0.0504723	0.0875611	1.49991e-13
	All age exposure	0.382 (0.188, 0.576)	<0.0001	0.205 (-0.047, 0.457)	0.0552589		>	#Model	separately	for	low	dose	rate	exposure
								0.147026	0.086776	0.207276	8.6423e-07
	2015 UK circulatory disease deaths (British Heart Foundation 2015)						Cerebrovascular disease (Mayak morbidity)
All circulatory (I00-I99)	male	78240					>	#Now	adjust	for	mean	dose,	adjusted	to	mean	dose	=	0.2	Gy	#
	female	26399						0.237927	0.105203	0.370651	0.000221111
Chronic rheumatic (I05-I09)	male	319					>	#Model	separately	for	all	age	exposure
	female	611						0.110927	0.0472938	0.174561	0.000316986
Hypertensive disease (I10-I15)	male	2743					>	#Model	separately	for	adult	exposure
	female	3975						0.381924	0.187605	0.576243	5.8529e-05
Coronary heart disease (I20-I25)	male	41364					>	#Model	separately	for	acute	high	dose	rate	exposure
	female	27799						0.111967	0.0478362	0.176098	0.000310894
Other heart disease (I26-I52)	male	11090					>	#Model	separately	for	low	dose	rate	exposure
	female	14737						0.308426	0.0751052	0.541746	0.00478668
Stroke (I60-I69)	male	16222
	female	23060					Ischemic heart disease (Mayak mortality)
Diseases of arteries, arterioles, capillaries (I70-I79)	male	4629					>	#Now	adjust	for	mean	dose,	adjusted	to	mean	dose	=	2.4	Gy	#
	female	3891						0.0727026	0.0445708	0.100834	2.03939e-07
Diseases of veins, lymphatic vessels, lymph nodes (I80-I89)	male	1251					>	#Model	separately	for	childhood	and	young	adult	exposure
	female	1656						0.0636571	0.0433389	0.0839753	4.11094e-10
All deaths	male	278455					>	#Model	separately	for	old	adult	and	(all	age)	adult	exposure
	female	291886						0.0846308	0.0474397	0.121822	4.09749e-06
							>	#Model	separately	for	all	age	exposure
Percentage of all deaths	All circulatory (I00-I99)	18.3467						0.0546139	-0.0229105	0.132138	0.083679
	Chronic rheumatic (I05-I09)	0.16306					>	#Model	separately	for	acute	high	dose	rate	exposure
	Hypertensive disease (I10-I15)	1.17789						0.0375891	-0.0428099	0.117988	0.179743
	Coronary heart disease (I20-I25)	12.1266					>	#Model	separately	for	acute	high	dose	rate	fractionated	exposure
	Other heart disease (I26-I52)	4.52834						0.0690167	0.0504723	0.0875611	1.49991e-13
	Stroke (I60-I69)	6.88746					>	#Model	separately	for	low	dose	rate	exposure
	Diseases of arteries, arterioles, capillaries (I70-I79)	1.49384						0.114473	-0.00269622	0.231642	0.027755
	Diseases of veins, lymphatic vessels, lymph nodes (I80-I89)	0.509695					Cerebrovascular disease (Mayak mortality)
	All deaths	100					>	#Now	adjust	for	mean	dose,	adjusted	to	mean	dose	=	0.2	Gy	#
								0.15382	0.00038917	0.307252	0.0247109
							>	#Model	separately	for	all	age	exposure
								0.110927	0.0472938	0.174561	0.000316986
							>	#Model	separately	for	adult	exposure
								0.204995	-0.046769	0.456758	0.0552589
							>	#Model	separately	for	acute	high	dose	rate	exposure
								0.111967	0.0478362	0.176098	0.000310894
							>	#Model	separately	for	low	dose	rate	exposure
								0.17544	-0.0575244	0.408404	0.0699717

## Sheet: Corrected dose graph
a/b ratio	Dose (D)	Equivalent dose (D')		a/b ratio	Dose (D)	Equivalent dose (D')		Dose (D)	a/b = 1	a/b = 3.7
1	0.01	0.00990195		3.7	0.01	0.00997312		0.01	0.00990195	0.00997312
1	0.02	0.0196152		3.7	0.02	0.019893		0.02	0.0196152	0.019893
1	0.03	0.0291503		3.7	0.03	0.0297606		0.03	0.0291503	0.0297606
1	0.04	0.0385165		3.7	0.04	0.0395767		0.04	0.0385165	0.0395767
1	0.05	0.0477226		3.7	0.05	0.049342		0.05	0.0477226	0.049342
1	0.06	0.0567764		3.7	0.06	0.0590574		0.06	0.0567764	0.0590574
1	0.07	0.0656854		3.7	0.07	0.0687235		0.07	0.0656854	0.0687235
1	0.08	0.0744563		3.7	0.08	0.0783413		0.08	0.0744563	0.0783413
1	0.09	0.0830952		3.7	0.09	0.0879112		0.09	0.0830952	0.0879112
1	0.1	0.091608		3.7	0.1	0.0974342		0.1	0.091608	0.0974342
1	0.11	0.1		3.7	0.11	0.106911		0.11	0.1	0.106911
1	0.12	0.108276		3.7	0.12	0.116342		0.12	0.108276	0.116342
1	0.13	0.116441		3.7	0.13	0.125728		0.13	0.116441	0.125728
1	0.14	0.1245		3.7	0.14	0.135069		0.14	0.1245	0.135069
1	0.15	0.132456		3.7	0.15	0.144367		0.15	0.132456	0.144367
1	0.16	0.140312		3.7	0.16	0.153622		0.16	0.140312	0.153622
1	0.17	0.148074		3.7	0.17	0.162834		0.17	0.148074	0.162834
1	0.18	0.155744		3.7	0.18	0.172004		0.18	0.155744	0.172004
1	0.19	0.163325		3.7	0.19	0.181133		0.19	0.163325	0.181133
1	0.2	0.17082		3.7	0.2	0.190221		0.2	0.17082	0.190221
1	0.21	0.178233		3.7	0.21	0.199268		0.21	0.178233	0.199268
1	0.22	0.185565		3.7	0.22	0.208276		0.22	0.185565	0.208276
1	0.23	0.19282		3.7	0.23	0.217245		0.23	0.19282	0.217245
1	0.24	0.2		3.7	0.24	0.226174		0.24	0.2	0.226174
1	0.25	0.207107		3.7	0.25	0.235066		0.25	0.207107	0.235066
1	0.26	0.214143		3.7	0.26	0.24392		0.26	0.214143	0.24392
1	0.27	0.22111		3.7	0.27	0.252736		0.27	0.22111	0.252736
1	0.28	0.228011		3.7	0.28	0.261516		0.28	0.228011	0.261516
1	0.29	0.234847		3.7	0.29	0.270259		0.29	0.234847	0.270259
1	0.3	0.24162		3.7	0.3	0.278967		0.3	0.24162	0.278967
1	0.31	0.248331		3.7	0.31	0.287639		0.31	0.248331	0.287639
1	0.32	0.254983		3.7	0.32	0.296276		0.32	0.254983	0.296276
1	0.33	0.261577		3.7	0.33	0.304878		0.33	0.261577	0.304878
1	0.34	0.268115		3.7	0.34	0.313446		0.34	0.268115	0.313446
1	0.35	0.274597		3.7	0.35	0.321981		0.35	0.274597	0.321981
1	0.36	0.281025		3.7	0.36	0.330482		0.36	0.281025	0.330482
1	0.37	0.287401		3.7	0.37	0.33895		0.37	0.287401	0.33895
1	0.38	0.293725		3.7	0.38	0.347385		0.38	0.293725	0.347385
1	0.39	0.3		3.7	0.39	0.355788		0.39	0.3	0.355788
1	0.4	0.306226		3.7	0.4	0.364159		0.4	0.306226	0.364159
1	0.41	0.312404		3.7	0.41	0.372499		0.41	0.312404	0.372499
1	0.42	0.318535		3.7	0.42	0.380807		0.42	0.318535	0.380807
1	0.43	0.324621		3.7	0.43	0.389085		0.43	0.324621	0.389085
1	0.44	0.330662		3.7	0.44	0.397332		0.44	0.330662	0.397332
1	0.45	0.33666		3.7	0.45	0.405549		0.45	0.33666	0.405549
1	0.46	0.342615		3.7	0.46	0.413736		0.46	0.342615	0.413736
1	0.47	0.348528		3.7	0.47	0.421893		0.47	0.348528	0.421893
1	0.48	0.3544		3.7	0.48	0.430022		0.48	0.3544	0.430022
1	0.49	0.360233		3.7	0.49	0.438122		0.49	0.360233	0.438122
1	0.5	0.366025		3.7	0.5	0.446193		0.5	0.366025	0.446193
1	0.51	0.37178		3.7	0.51	0.454235		0.51	0.37178	0.454235
1	0.52	0.377496		3.7	0.52	0.46225		0.52	0.377496	0.46225
1	0.53	0.383176		3.7	0.53	0.470237		0.53	0.383176	0.470237
1	0.54	0.388819		3.7	0.54	0.478197		0.54	0.388819	0.478197
1	0.55	0.394427		3.7	0.55	0.486129		0.55	0.394427	0.486129
1	0.56	0.4		3.7	0.56	0.494035		0.56	0.4	0.494035
1	0.57	0.405539		3.7	0.57	0.501914		0.57	0.405539	0.501914
1	0.58	0.411043		3.7	0.58	0.509767		0.58	0.411043	0.509767
1	0.59	0.416515		3.7	0.59	0.517594		0.59	0.416515	0.517594
1	0.6	0.421954		3.7	0.6	0.525395		0.6	0.421954	0.525395
1	0.61	0.427362		3.7	0.61	0.53317		0.61	0.427362	0.53317
1	0.62	0.432738		3.7	0.62	0.54092		0.62	0.432738	0.54092
1	0.63	0.438083		3.7	0.63	0.548645		0.63	0.438083	0.548645
1	0.64	0.443398		3.7	0.64	0.556346		0.64	0.443398	0.556346
1	0.65	0.448683		3.7	0.65	0.564022		0.65	0.448683	0.564022
1	0.66	0.453939		3.7	0.66	0.571673		0.66	0.453939	0.571673
1	0.67	0.459166		3.7	0.67	0.5793		0.67	0.459166	0.5793
1	0.68	0.464365		3.7	0.68	0.586904		0.68	0.464365	0.586904
1	0.69	0.469536		3.7	0.69	0.594484		0.69	0.469536	0.594484
1	0.7	0.474679		3.7	0.7	0.60204		0.7	0.474679	0.60204
1	0.71	0.479796		3.7	0.71	0.609573		0.71	0.479796	0.609573
1	0.72	0.484886		3.7	0.72	0.617083		0.72	0.484886	0.617083
1	0.73	0.489949		3.7	0.73	0.624571		0.73	0.489949	0.624571
1	0.74	0.494987		3.7	0.74	0.632035		0.74	0.494987	0.632035
1	0.75	0.5		3.7	0.75	0.639478		0.75	0.5	0.639478
1	0.76	0.504988		3.7	0.76	0.646898		0.76	0.504988	0.646898
1	0.77	0.50995		3.7	0.77	0.654296		0.77	0.50995	0.654296
1	0.78	0.514889		3.7	0.78	0.661673		0.78	0.514889	0.661673
1	0.79	0.519804		3.7	0.79	0.669028		0.79	0.519804	0.669028
1	0.8	0.524695		3.7	0.8	0.676361		0.8	0.524695	0.676361
1	0.81	0.529563		3.7	0.81	0.683673		0.81	0.529563	0.683673
1	0.82	0.534408		3.7	0.82	0.690964		0.82	0.534408	0.690964
1	0.83	0.53923		3.7	0.83	0.698235		0.83	0.53923	0.698235
1	0.84	0.544031		3.7	0.84	0.705484		0.84	0.544031	0.705484
1	0.85	0.548809		3.7	0.85	0.712713		0.85	0.548809	0.712713
1	0.86	0.553565		3.7	0.86	0.719922		0.86	0.553565	0.719922
1	0.87	0.558301		3.7	0.87	0.727111		0.87	0.558301	0.727111
1	0.88	0.563015		3.7	0.88	0.734279		0.88	0.563015	0.734279
1	0.89	0.567708		3.7	0.89	0.741428		0.89	0.567708	0.741428
1	0.9	0.572381		3.7	0.9	0.748557		0.9	0.572381	0.748557
1	0.91	0.577033		3.7	0.91	0.755667		0.91	0.577033	0.755667
1	0.92	0.581665		3.7	0.92	0.762757		0.92	0.581665	0.762757
1	0.93	0.586278		3.7	0.93	0.769828		0.93	0.586278	0.769828
1	0.94	0.590871		3.7	0.94	0.77688		0.94	0.590871	0.77688
1	0.95	0.595445		3.7	0.95	0.783913		0.95	0.595445	0.783913
1	0.96	0.6		3.7	0.96	0.790928		0.96	0.6	0.790928
1	0.97	0.604536		3.7	0.97	0.797924		0.97	0.604536	0.797924
1	0.98	0.609054		3.7	0.98	0.804901		0.98	0.609054	0.804901
1	0.99	0.613553		3.7	0.99	0.81186		0.99	0.613553	0.81186
1	1	0.618034		3.7	1	0.818801		1	0.618034	0.818801
1	1.01	0.622497		3.7	1.01	0.825724		1.01	0.622497	0.825724
1	1.02	0.626943		3.7	1.02	0.832629		1.02	0.626943	0.832629
1	1.03	0.631371		3.7	1.03	0.839517		1.03	0.631371	0.839517
1	1.04	0.635782		3.7	1.04	0.846386		1.04	0.635782	0.846386
1	1.05	0.640175		3.7	1.05	0.853239		1.05	0.640175	0.853239
1	1.06	0.644552		3.7	1.06	0.860074		1.06	0.644552	0.860074
1	1.07	0.648913		3.7	1.07	0.866892		1.07	0.648913	0.866892
1	1.08	0.653256		3.7	1.08	0.873692		1.08	0.653256	0.873692
1	1.09	0.657584		3.7	1.09	0.880476		1.09	0.657584	0.880476
1	1.1	0.661895		3.7	1.1	0.887243		1.1	0.661895	0.887243
1	1.11	0.66619		3.7	1.11	0.893993		1.11	0.66619	0.893993
1	1.12	0.67047		3.7	1.12	0.900727		1.12	0.67047	0.900727
1	1.13	0.674734		3.7	1.13	0.907444		1.13	0.674734	0.907444
1	1.14	0.678983		3.7	1.14	0.914145		1.14	0.678983	0.914145
1	1.15	0.683216		3.7	1.15	0.92083		1.15	0.683216	0.92083
1	1.16	0.687434		3.7	1.16	0.927499		1.16	0.687434	0.927499
1	1.17	0.691638		3.7	1.17	0.934152		1.17	0.691638	0.934152
1	1.18	0.695826		3.7	1.18	0.940788		1.18	0.695826	0.940788
1	1.19	0.7		3.7	1.19	0.94741		1.19	0.7	0.94741
1	1.2	0.704159		3.7	1.2	0.954015		1.2	0.704159	0.954015
1	1.21	0.708305		3.7	1.21	0.960605		1.21	0.708305	0.960605
1	1.22	0.712436		3.7	1.22	0.967179		1.22	0.712436	0.967179
1	1.23	0.716553		3.7	1.23	0.973739		1.23	0.716553	0.973739
1	1.24	0.720656		3.7	1.24	0.980283		1.24	0.720656	0.980283
1	1.25	0.724745		3.7	1.25	0.986812		1.25	0.724745	0.986812
1	1.26	0.728821		3.7	1.26	0.993326		1.26	0.728821	0.993326
1	1.27	0.732883		3.7	1.27	0.999825		1.27	0.732883	0.999825
1	1.28	0.736932		3.7	1.28	1.00631		1.28	0.736932	1.00631
1	1.29	0.740967		3.7	1.29	1.01278		1.29	0.740967	1.01278
1	1.3	0.74499		3.7	1.3	1.01923		1.3	0.74499	1.01923
1	1.31	0.749		3.7	1.31	1.02567		1.31	0.749	1.02567
1	1.32	0.752996		3.7	1.32	1.0321		1.32	0.752996	1.0321
1	1.33	0.756981		3.7	1.33	1.03851		1.33	0.756981	1.03851
1	1.34	0.760952		3.7	1.34	1.04491		1.34	0.760952	1.04491
1	1.35	0.764911		3.7	1.35	1.05129		1.35	0.764911	1.05129
1	1.36	0.768858		3.7	1.36	1.05766		1.36	0.768858	1.05766
1	1.37	0.772792		3.7	1.37	1.06402		1.37	0.772792	1.06402
1	1.38	0.776715		3.7	1.38	1.07036		1.38	0.776715	1.07036
1	1.39	0.780625		3.7	1.39	1.07669		1.39	0.780625	1.07669
1	1.4	0.784523		3.7	1.4	1.083		1.4	0.784523	1.083
1	1.41	0.78841		3.7	1.41	1.0893		1.41	0.78841	1.0893
1	1.42	0.792285		3.7	1.42	1.09559		1.42	0.792285	1.09559
1	1.43	0.796148		3.7	1.43	1.10186		1.43	0.796148	1.10186
1	1.44	0.8		3.7	1.44	1.10812		1.44	0.8	1.10812
1	1.45	0.80384		3.7	1.45	1.11437		1.45	0.80384	1.11437
1	1.46	0.80767		3.7	1.46	1.12061		1.46	0.80767	1.12061
1	1.47	0.811488		3.7	1.47	1.12683		1.47	0.811488	1.12683
1	1.48	0.815295		3.7	1.48	1.13304		1.48	0.815295	1.13304
1	1.49	0.819091		3.7	1.49	1.13923		1.49	0.819091	1.13923
1	1.5	0.822876		3.7	1.5	1.14541		1.5	0.822876	1.14541
1	1.51	0.82665		3.7	1.51	1.15158		1.51	0.82665	1.15158
1	1.52	0.830413		3.7	1.52	1.15774		1.52	0.830413	1.15774
1	1.53	0.834166		3.7	1.53	1.16388		1.53	0.834166	1.16388
1	1.54	0.837909		3.7	1.54	1.17002		1.54	0.837909	1.17002
1	1.55	0.841641		3.7	1.55	1.17614		1.55	0.841641	1.17614
1	1.56	0.845362		3.7	1.56	1.18224		1.56	0.845362	1.18224
1	1.57	0.849074		3.7	1.57	1.18834		1.57	0.849074	1.18834
1	1.58	0.852775		3.7	1.58	1.19442		1.58	0.852775	1.19442
1	1.59	0.856466		3.7	1.59	1.20049		1.59	0.856466	1.20049
1	1.6	0.860147		3.7	1.6	1.20655		1.6	0.860147	1.20655
1	1.61	0.863818		3.7	1.61	1.2126		1.61	0.863818	1.2126
1	1.62	0.867479		3.7	1.62	1.21863		1.62	0.867479	1.21863
1	1.63	0.871131		3.7	1.63	1.22465		1.63	0.871131	1.22465
1	1.64	0.874773		3.7	1.64	1.23067		1.64	0.874773	1.23067
1	1.65	0.878405		3.7	1.65	1.23666		1.65	0.878405	1.23666
1	1.66	0.882027		3.7	1.66	1.24265		1.66	0.882027	1.24265
1	1.67	0.885641		3.7	1.67	1.24863		1.67	0.885641	1.24863
1	1.68	0.889244		3.7	1.68	1.25459		1.68	0.889244	1.25459
1	1.69	0.892839		3.7	1.69	1.26055		1.69	0.892839	1.26055
1	1.7	0.896424		3.7	1.7	1.26649		1.7	0.896424	1.26649
1	1.71	0.9		3.7	1.71	1.27242		1.71	0.9	1.27242
1	1.72	0.903567		3.7	1.72	1.27834		1.72	0.903567	1.27834
1	1.73	0.907125		3.7	1.73	1.28425		1.73	0.907125	1.28425
1	1.74	0.910674		3.7	1.74	1.29014		1.74	0.910674	1.29014
1	1.75	0.914214		3.7	1.75	1.29603		1.75	0.914214	1.29603
1	1.76	0.917745		3.7	1.76	1.3019		1.76	0.917745	1.3019
1	1.77	0.921267		3.7	1.77	1.30777		1.77	0.921267	1.30777
1	1.78	0.924781		3.7	1.78	1.31362		1.78	0.924781	1.31362
1	1.79	0.928286		3.7	1.79	1.31946		1.79	0.928286	1.31946
1	1.8	0.931782		3.7	1.8	1.3253		1.8	0.931782	1.3253
1	1.81	0.93527		3.7	1.81	1.33112		1.81	0.93527	1.33112
1	1.82	0.938749		3.7	1.82	1.33693		1.82	0.938749	1.33693
1	1.83	0.942221		3.7	1.83	1.34273		1.83	0.942221	1.34273
1	1.84	0.945683		3.7	1.84	1.34852		1.84	0.945683	1.34852
1	1.85	0.949138		3.7	1.85	1.35429		1.85	0.949138	1.35429
1	1.86	0.952584		3.7	1.86	1.36006		1.86	0.952584	1.36006
1	1.87	0.956022		3.7	1.87	1.36582		1.87	0.956022	1.36582
1	1.88	0.959452		3.7	1.88	1.37157		1.88	0.959452	1.37157
1	1.89	0.962874		3.7	1.89	1.37731		1.89	0.962874	1.37731
1	1.9	0.966288		3.7	1.9	1.38303		1.9	0.966288	1.38303
1	1.91	0.969694		3.7	1.91	1.38875		1.91	0.969694	1.38875
1	1.92	0.973092		3.7	1.92	1.39446		1.92	0.973092	1.39446
1	1.93	0.976482		3.7	1.93	1.40015		1.93	0.976482	1.40015
1	1.94	0.979865		3.7	1.94	1.40584		1.94	0.979865	1.40584
1	1.95	0.98324		3.7	1.95	1.41152		1.95	0.98324	1.41152
1	1.96	0.986607		3.7	1.96	1.41719		1.96	0.986607	1.41719
1	1.97	0.989966		3.7	1.97	1.42284		1.97	0.989966	1.42284
1	1.98	0.993318		3.7	1.98	1.42849		1.98	0.993318	1.42849
1	1.99	0.996663		3.7	1.99	1.43413		1.99	0.996663	1.43413
1	2	1		3.7	2	1.43976		2	1	1.43976

## Sheet: Medical data
Carr et al Int J Radiat Oncol Biol Phys 2005 61 842-50								Coronary heart disease deaths										Other heart disease deaths										Output table: coronary heart disease					Output table: other heart disease
Average total cardiac dose (Gy)	Mean dose (Gy)	Patients	Heart disease deaths	Other heart disease deaths	OR	OR		RR	Lower 95% CI	Upper 95% CI	Variance	RR-1	(RR-1)/SD	Average dose/SD				RR	Lower 95% CI	Upper 95% CI	Variance	RR-1	(RR-1)/SD	Average dose/SD				Dose	RR	Lower 95% CI	Upper 95% CI		Dose	RR	Lower 95% CI	Upper 95% CI
0	0	1568	484	60	Coronary heart disease deaths	Other heart disease deaths		1										1										0	1	1	1		0	1	1	1
0.1-1.9	1.6	368	94	15	0.768354	1.06799		1	0.76	1.33	0.0211443	0	0	11.0033				1.48	0.67	3.3	0.450148	0.48	0.715424	2.38475				1.6	1	0.76	1.33		1.6	1.48	0.67	3.3
2.0-2.5	2.3	384	97	11	0.756961	0.741197		1.23	0.94	1.61	0.0292142	0.23	1.34565	13.4565				0.46	0.18	1.15	0.0612332	-0.54	-2.18223	9.29467				2.3	1.23	0.94	1.61		2.3	0.46	0.18	1.15
2.6-3.0	2.8	341	114	14	1.12477	1.07604		1.54	1.15	2.06	0.0538923	0.54	2.32611	12.0613				0.7	0.3	1.61	0.111683	-0.3	-0.897693	8.37847				2.8	1.54	1.15	2.06		2.8	0.7	0.3	1.61
3.1-7.6	3.9	382	121	18	1.03831	1.24286		1.51	1.15	1.99	0.0459201	0.51	2.37996	18.1997				1.68	0.77	3.65	0.539795	0.68	0.925539	5.30824				3.9	1.51	1.15	1.99		3.9	1.68	0.77	3.65
		3043	910	118
97.5% of standard normal
1.95996			Dose*patients					SUMMARY OUTPUT (Coronary heart disease, full data)										SUMMARY OUTPUT (Other heart disease, full data)										SUMMARY OUTPUT (Coronary heart disease, all except highest dose group, 3.1-7.6 Gy)										SUMMARY OUTPUT (Other heart disease, all except highest dose group, 3.1-7.6 Gy)
Persons	3719		0
Person years	92979		588.8					Regression Statistics										Regression Statistics										Regression Statistics										Regression Statistics
			883.2					Multiple R	0.89317									Multiple R	0.58287									Multiple R	0.811946									Multiple R	0.830882
			954.8					R Square	0.797752									R Square	0.339738									R Square	0.659257									R Square	0.690364
			1489.8					Adjusted R Square	0.464419									Adjusted R Square	0.00640432									Adjusted R Square	0.159257									Adjusted R Square	0.190364
			Average dose					Standard Error	0.932044									Standard Error	1.23556									Standard Error	1.10921									Standard Error	0.970187
			1.28709					Observations	4									Observations	4									Observations	3									Observations	3
Coronary heart disease deaths (full data)
ERR /Gy	0.114884							ANOVA										ANOVA										ANOVA										ANOVA
Lower 95% CI	0.00859994								df	SS	MS	F	Significance F						df	SS	MS	F	Significance F						df	SS	MS	F	Significance F						df	SS	MS	F	Significance F
Upper 95% CI	0.221169							Regression	1	10.2796	10.2796	11.8333	0.0751103					Regression	1	2.35656	2.35656	1.54365	0.339992					Regression	1	4.76086	4.76086	3.86953	0.299411					Regression	1	4.19728	4.19728	4.4592	0.281558
Other heart disease deaths (full data)								Residual	3	2.60612	0.868706							Residual	3	4.57986	1.52662							Residual	2	2.4607	1.23035							Residual	2	1.88253	0.941263
ERR /Gy	-0.111236							Total	4	12.8858								Total	4	6.93643								Total	3	7.22156								Total	3	6.0798
Lower 95% CI	-0.396161
Upper 95% CI	0.17369								Coefficients	Standard Error	t Stat	P-value	Lower 95%	Upper 95%	Lower 95.0%	Upper 95.0%			Coefficients	Standard Error	t Stat	P-value	Lower 95%	Upper 95%	Lower 95.0%	Upper 95.0%			Coefficients	Standard Error	t Stat	P-value	Lower 95%	Upper 95%	Lower 95.0%	Upper 95.0%			Coefficients	Standard Error	t Stat	P-value	Lower 95%	Upper 95%	Lower 95.0%	Upper 95.0%
Coronary heart disease deaths (all except 3.1-7.6 Gy data)								Intercept	0	#N/A	#N/A	#N/A	#N/A	#N/A	#N/A	#N/A		Intercept	0	#N/A	#N/A	#N/A	#N/A	#N/A	#N/A	#N/A		Intercept	0	#N/A	#N/A	#N/A	#N/A	#N/A	#N/A	#N/A		Intercept	0	#N/A	#N/A	#N/A	#N/A	#N/A	#N/A	#N/A
ERR /Gy	0.10313							X Variable 1	0.114884	0.0333971	3.43995	0.0412374	0.00859994	0.221169	0.00859994	0.221169		X Variable 1	-0.111236	0.0895303	-1.24244	0.302343	-0.396161	0.17369	-0.396161	0.17369		X Variable 1	0.10313	0.0524272	1.96711	0.188054	-0.122446	0.328706	-0.122446	0.328706		X Variable 1	-0.160826	0.0761601	-2.11168	0.169118	-0.488516	0.166864	-0.488516	0.166864
Lower 95% CI	-0.122446
Upper 95% CI	0.328706
Other heart disease deaths (all except 3.1-7.6 Gy data)
ERR /Gy	-0.160826
Lower 95% CI	-0.488516
Upper 95% CI	0.166864
Mean doses (exposed patients only)
1.6	368	2.3	384	2.8	341	3.9	382
Number of fractions	11
a/b ratio	3	Gy
	Dose (D)	a/b ratio	Number of fractions	Equivalent dose (D')
Using Lauk et al (Radiother Oncol 1987 8 363-7) α/β	1.6	1	11	0.985259
Using Lauk et al (Radiother Oncol 1987 8 363-7) α/β	2.3	1	11	1.32622
Using Lauk et al (Radiother Oncol 1987 8 363-7) α/β	2.8	1	11	1.5637
Using Lauk et al (Radiother Oncol 1987 8 363-7) α/β	3.9	1	11	2.08215
Using Schultz-Hector et al (Radiother Oncol 1992 23 33-40) α/β	1.6	3.7	11	1.25398
Using Schultz-Hector et al (Radiother Oncol 1992 23 33-40) α/β	2.3	3.7	11	1.69501
Using Schultz-Hector et al (Radiother Oncol 1992 23 33-40) α/β	2.8	3.7	11	1.99061
Using Schultz-Hector et al (Radiother Oncol 1992 23 33-40) α/β	3.9	3.7	11	2.60282
Using aribtrary α/β	1.6	1	1000	0.861523
Using aribtrary α/β	2.3	1	1000	1.09939
Using aribtrary α/β	2.8	1	1000	1.24991
Using aribtrary α/β	3.9	1	1000	1.54315
Using aribtrary α/β limiting formula	3.9	1	1000	1.53715
								Coronary heart disease deaths										Other heart disease deaths
Coronary heart disease deaths (full data, corrected dose)(α/β=2 Gy)				Dose (D)	a/b ratio	Number of fractions	Equivalent dose (D')	RR	Lower 95% CI	Upper 95% CI	Variance	RR-1	(RR-1)/SD	Average corrected dose/SD				RR	Lower 95% CI	Upper 95% CI	Variance	RR-1	(RR-1)/SD	Average dose/SD
ERR /Gy	0.176917			0	2	11	0	1										1
Lower 95% CI	-0.00601045			1.6	2	11	1.12571	1	0.76	1.33	0.0211443	0	0	7.74158				1.48	0.67	3.3	0.450148	0.48	0.715424	1.67783
Upper 95% CI	0.359845			2.3	2	11	1.50929	1.23	0.94	1.61	0.0292142	0.23	1.34565	8.83029				0.46	0.18	1.15	0.0612332	-0.54	-2.18223	6.09927
Other heart disease deaths (full data, corrected dose)(α/β=2 Gy)				2.8	2	11	1.76874	1.54	1.15	2.06	0.0538923	0.54	2.32611	7.61906				0.7	0.3	1.61	0.111683	-0.3	-0.897693	5.29263
ERR /Gy	-0.178873			3.9	2	11	2.31508	1.51	1.15	1.99	0.0459201	0.51	2.37996	10.8035				1.68	0.77	3.65	0.539795	0.68	0.925539	3.15103
Lower 95% CI	-0.617473
Upper 95% CI	0.259728							SUMMARY OUTPUT (coronary heart disease, corrected dose, using alpha/beta=2)										SUMMARY OUTPUT (other heart disease, corrected dose, using alpha/beta=2)										SUMMARY OUTPUT (coronary heart disease, corrected dose, using alpha/beta=2, excluding 3.1-7.6 Gy)										SUMMARY OUTPUT (other heart disease, corrected dose, using alpha/beta=2, excluding 3.1-7.6 Gy)
Coronary heart disease deaths (all except 3.1-7.6 Gy data, corrected dose)(α/β=2 Gy)
ERR /Gy	0.151081							Regression Statistics										Regression Statistics										Regression Statistics										Regression Statistics
Lower 95% CI	-0.209258							Multiple R	0.871486									Multiple R	0.599659									Multiple R	0.786998									Multiple R	0.829066
Upper 95% CI	0.51142							R Square	0.759487									R Square	0.35959									R Square	0.619366									R Square	0.68735
Other heart disease deaths (all except 3.1-7.6 Gy data, corrected dose)(α/β=2 Gy)								Adjusted R Square	0.426154									Adjusted R Square	0.0262571									Adjusted R Square	0.119366									Adjusted R Square	0.18735
ERR /Gy	-0.24785							Standard Error	1.0164									Standard Error	1.21685									Standard Error	1.17234									Standard Error	0.974898
Lower 95% CI	-0.756421							Observations	4									Observations	4									Observations	3									Observations	3
Upper 95% CI	0.26072
								ANOVA										ANOVA										ANOVA										ANOVA
									df	SS	MS	F	Significance F						df	SS	MS	F	Significance F						df	SS	MS	F	Significance F						df	SS	MS	F	Significance F
								Regression	1	9.78656	9.78656	9.47335	0.091329					Regression	1	2.49427	2.49427	1.6845	0.323845					Regression	1	4.47279	4.47279	3.25439	0.322231					Regression	1	4.17895	4.17895	4.39693	0.283293
								Residual	3	3.09919	1.03306							Residual	3	4.44215	1.48072							Residual	2	2.74877	1.37439							Residual	2	1.90085	0.950426
								Total	4	12.8858								Total	4	6.93643								Total	3	7.22156								Total	3	6.0798
									Coefficients	Standard Error	t Stat	P-value	Lower 95%	Upper 95%	Lower 95.0%	Upper 95.0%			Coefficients	Standard Error	t Stat	P-value	Lower 95%	Upper 95%	Lower 95.0%	Upper 95.0%			Coefficients	Standard Error	t Stat	P-value	Lower 95%	Upper 95%	Lower 95.0%	Upper 95.0%			Coefficients	Standard Error	t Stat	P-value	Lower 95%	Upper 95%	Lower 95.0%	Upper 95.0%
								Intercept	0	#N/A	#N/A	#N/A	#N/A	#N/A	#N/A	#N/A		Intercept	0	#N/A	#N/A	#N/A	#N/A	#N/A	#N/A	#N/A		Intercept	0	#N/A	#N/A	#N/A	#N/A	#N/A	#N/A	#N/A		Intercept	0	#N/A	#N/A	#N/A	#N/A	#N/A	#N/A	#N/A
								X Variable 1	0.176917	0.0574803	3.07788	0.0542259	-0.00601045	0.359845	-0.00601045	0.359845		X Variable 1	-0.178873	0.137819	-1.29788	0.285105	-0.617473	0.259728	-0.617473	0.259728		X Variable 1	0.151081	0.0837481	1.80399	0.213002	-0.209258	0.51142	-0.209258	0.51142		X Variable 1	-0.24785	0.118199	-2.09689	0.170934	-0.756421	0.26072	-0.756421	0.26072
Coronary heart disease deaths (full data, corrected dose)(α/β=1 Gy)				Dose (D)	a/b ratio	Number of fractions	Equivalent dose (D')
ERR /Gy	0.200223			0	1	11	0
Lower 95% CI	-0.00366699			1.6	1	11	0.985259	1	0.76	1.33	0.0211443	0	0	6.77569				1.48	0.67	3.3	0.450148	0.48	0.715424	1.4685
Upper 95% CI	0.404113			2.3	1	11	1.32622	1.23	0.94	1.61	0.0292142	0.23	1.34565	7.75922				0.46	0.18	1.15	0.0612332	-0.54	-2.18223	5.35946
Other heart disease deaths (full data, corrected dose)(α/β=1 Gy)				2.8	1	11	1.5637	1.54	1.15	2.06	0.0538923	0.54	2.32611	6.7358				0.7	0.3	1.61	0.111683	-0.3	-0.897693	4.67907
ERR /Gy	-0.201008			3.9	1	11	2.08215	1.51	1.15	1.99	0.0459201	0.51	2.37996	9.7165				1.68	0.77	3.65	0.539795	0.68	0.925539	2.83398
Lower 95% CI	-0.699721
Upper 95% CI	0.297704							SUMMARY OUTPUT (coronary heart disease, corrected dose, using alpha/beta=1)										SUMMARY OUTPUT (other heart disease, corrected dose, using alpha/beta=1)										SUMMARY OUTPUT (coronary heart disease, corrected dose, using alpha/beta=1, excluding highest dose 3.1-7.6)										SUMMARY OUTPUT (other heart disease, corrected dose, using alpha/beta=1, excluding highest dose 3.1-7.6)
Coronary heart disease deaths (all except 3.1-7.6 Gy data, corrected dose)(α/β=1 Gy)
ERR /Gy	0.172355							Regression Statistics										Regression Statistics										Regression Statistics										Regression Statistics
Lower 95% CI	-0.235436							Multiple R	0.874653									Multiple R	0.595137									Multiple R	0.789395									Multiple R	0.828773
Upper 95% CI	0.580145							R Square	0.765018									R Square	0.354188									R Square	0.623144									R Square	0.686864
Other heart disease deaths (all except 3.1-7.6 Gy data, corrected dose)(α/β=1 Gy)								Adjusted R Square	0.431685									Adjusted R Square	0.0208544									Adjusted R Square	0.123144									Adjusted R Square	0.186864
ERR /Gy	-0.2813							Standard Error	1.00464									Standard Error	1.22197									Standard Error	1.16651									Standard Error	0.975655
Lower 95% CI	-0.85916							Observations	4									Observations	4									Observations	3									Observations	3
Upper 95% CI	0.29656
								ANOVA										ANOVA										ANOVA										ANOVA
									df	SS	MS	F	Significance F						df	SS	MS	F	Significance F						df	SS	MS	F	Significance F						df	SS	MS	F	Significance F
								Regression	1	9.85783	9.85783	9.76693	0.088939					Regression	1	2.4568	2.4568	1.64531	0.328174					Regression	1	4.50007	4.50007	3.30707	0.320068					Regression	1	4.176	4.176	4.387	0.283573
								Residual	3	3.02792	1.00931							Residual	3	4.47963	1.49321							Residual	2	2.72149	1.36074							Residual	2	1.90381	0.951903
								Total	4	12.8858								Total	4	6.93643								Total	3	7.22156								Total	3	6.0798
									Coefficients	Standard Error	t Stat	P-value	Lower 95%	Upper 95%	Lower 95.0%	Upper 95.0%			Coefficients	Standard Error	t Stat	P-value	Lower 95%	Upper 95%	Lower 95.0%	Upper 95.0%			Coefficients	Standard Error	t Stat	P-value	Lower 95%	Upper 95%	Lower 95.0%	Upper 95.0%			Coefficients	Standard Error	t Stat	P-value	Lower 95%	Upper 95%	Lower 95.0%	Upper 95.0%
								Intercept	0	#N/A	#N/A	#N/A	#N/A	#N/A	#N/A	#N/A		Intercept	0	#N/A	#N/A	#N/A	#N/A	#N/A	#N/A	#N/A		Intercept	0	#N/A	#N/A	#N/A	#N/A	#N/A	#N/A	#N/A		Intercept	0	#N/A	#N/A	#N/A	#N/A	#N/A	#N/A	#N/A
								X Variable 1	0.200223	0.0640671	3.12521	0.0522595	-0.00366699	0.404113	-0.00366699	0.404113		X Variable 1	-0.201008	0.156707	-1.2827	0.289722	-0.699721	0.297704	-0.699721	0.297704		X Variable 1	0.172355	0.0947766	1.81853	0.210605	-0.235436	0.580145	-0.235436	0.580145		X Variable 1	-0.2813	0.134303	-2.09452	0.171227	-0.85916	0.29656	-0.85916	0.29656
Reanalysis of US peptic ulcer data by Little et al IJROBP 2012 84 1101-9
Ischemic heart disease mortality ICD9 410-414 using heart dose
ERR /Gy	0.102
Lower 95% CI	0.039
Upper 95% CI	0.174
Ischemic heart disease mortality ICD9 410-414 using thyroid dose
ERR /Gy	1.696
Lower 95% CI	0.651
Upper 95% CI	2.907
Ischemic heart disease mortality ICD9 410-414 using kidney dose
ERR /Gy	0.033
Lower 95% CI	0.012
Upper 95% CI	0.056
Ischemic heart disease mortality ICD9 410-414 using pancreas dose
ERR /Gy	0.02
Lower 95% CI	0.008
Upper 95% CI	0.035
Cerebrovascular disease mortality ICD9 430-438 using heart dose
ERR /Gy	0.028
Lower 95% CI	-0.085
Upper 95% CI	0.186
Cerebrovascular disease mortality ICD9 430-438 using thyroid dose
ERR /Gy	0.422
Lower 95% CI	-1.455
Upper 95% CI	3.039
Cerebrovascular disease mortality ICD9 430-438 using brain dose
ERR /Gy	2.649
Lower 95% CI	-8.912
Upper 95% CI	18.74
All other circulatory disease mortality ICD9 390-409, 415-429, 439-459 using heart dose
ERR /Gy	0.05
Lower 95% CI	-0.053
Upper 95% CI	0.194
All circulatory disease mortality ICD9 390-459 using heart dose
ERR /Gy	0.082
Lower 95% CI	0.031
Upper 95% CI	0.14
EBCTCG Lancet 355 1757-70 2000
RR for vascular disease	1.3
SE	0.09
Lower 95% CI	1.1236
Upper 95% CI	1.4764
Dose	50
ERR/Gy	0.006
Lower 95% CI	0.00247206
Upper 95% CI	0.00952794
Darby et al BMJ 326 256-7 2003
RR (left vs right breast cancer) for all cardiovascular disease (>10 y)	1.1
Lower 95% CI	1.03
Upper 95% CI	1.18
Dose to heart	15
Multiple of dose left vs right	2.5
ERR/Gy	0.0111111
Lower 95% CI	0.00333333
Upper 95% CI	0.02
RR (left vs right breast cancer) for ischaemic heart disease (>10 y)	1.13
Lower 95% CI	1.03
Upper 95% CI	1.25
Dose to heart	15
Multiple of dose left vs right	2.5
ERR/Gy	0.0144444
Lower 95% CI	0.00333333
Upper 95% CI	0.0277778
RR (left vs right breast cancer) for all other cardiovascular disease (>10 y)	1.08
Lower 95% CI	0.98
Upper 95% CI	1.18
Dose	15
Multiple of dose left vs right	2.5
ERR/Gy	0.00888889
Lower 95% CI	-0.00222222
Upper 95% CI	0.02
Darby et al Lancet Oncol 6 557-65 2005
RR (left vs right breast cancer) for all cardiovascular disease (>10 y)	1.44
Lower 95% CI	1.26
Upper 95% CI	1.65
Dose to heart	15
Multiple of dose left vs right	2.5
ERR/Gy	0.0488889
Lower 95% CI	0.0288889
Upper 95% CI	0.0722222
RR (left vs right breast cancer) for acute myocardial infarction (>10 y)	1.43
Lower 95% CI	1.1
Upper 95% CI	1.87
Dose to heart	15
Multiple of dose left vs right	2.5
ERR/Gy	0.0477778
Lower 95% CI	0.0111111
Upper 95% CI	0.0966667
RR (left vs right breast cancer) for other ischaemic disease (>10 y)	1.6
Lower 95% CI	1.26
Upper 95% CI	2.02
Dose to heart	15
Multiple of dose left vs right	2.5
ERR/Gy	0.0666667
Lower 95% CI	0.0288889
Upper 95% CI	0.113333
RR (left vs right breast cancer) for other cardiovascular disease (>10 y)	1.26
Lower 95% CI	0.99
Upper 95% CI	1.6
Dose to heart	15
Multiple of dose left vs right	2.5
ERR/Gy	0.0288889
Lower 95% CI	-0.00111111
Upper 95% CI	0.0666667
Darby et al Br J Cancer 55 179-90 1987 (+Radford et al NEJM 297 572-6 1977, Lewis et al Br J Radiol 61 212-20 1988)
Persons	14106			Dose (D)	a/b ratio	Number of fractions (via Trott & Kamprad Radiother Oncol 1999 51 197-203)	Equivalent dose (D')
Person years	183749			0	1	8	0
RR (stroke)	0.66			0.14	1	8	0.126679
Lower 95% CI	0.4			2.49	1	8	1.51488
Upper 95% CI	1.1			0	2	8	0
Dose to brain	0.14			0.14	2	8	0.13252
ERR/Gy	-2.42857			2.49	2	8	1.67034
Lower 95% CI	-4.28571			Deaths
Upper 95% CI	0.714286			Males	Females	Total
Corrected dose to brain (α/β=1 Gy)	0.126679		Stroke	176	55	231
Corrected ERR/Gy	-2.68396		Other circulatory	843	147	990
Lower 95% CI	-4.7364
Upper 95% CI	0.7894
Corrected dose to brain (α/β=2 Gy)	0.13252
Corrected ERR/Gy	-2.56564
Lower 95% CI	-4.52761
Upper 95% CI	0.754601
RR (other circulatory)	0.97
Lower 95% CI	0.7
Upper 95% CI	1.33
Dose to heart	2.49
ERR/Gy	-0.0120482
Lower 95% CI	-0.120482
Upper 95% CI	0.13253
Corrected dose to heart (α/β=1 Gy)	1.51488
Corrected ERR/Gy	-0.0198035
Lower 95% CI	-0.198035
Upper 95% CI	0.217839
Corrected dose to heart (α/β=2 Gy)	1.67034
Corrected ERR/Gy	-0.0179604
Lower 95% CI	-0.179604
Upper 95% CI	0.197564
Ron et al. Am J Epidemiol 1988 127 713-25
RR (all circulatory)	0.7			Dose (D)	a/b ratio	Number of fractions	Equivalent dose (D')
Lower 95% CI	0.3			0	1	5	0
Upper 95% CI	1.6			0.3	1	5	0.256117
Average dose (Gy)	0.3
ERR/Gy	-1
Lower 95% CI	-2.33333
Upper 95% CI	2
Corrected dose	0.256117
Corrected ERR/Gy	-1.17134
Lower 95% CI	-2.73313
Upper 95% CI	2.34268
Davis et al. Cancer Res 1989 49 6130-6		Exposed	Unexposed	Total		Deaths
Person years	Male	69368	68993	138361		1442
	Female	100057	92588	192645		749
	Total	169425	161581	331006		2191
Study	Sex (male=1, female=2)	Exposed	Deaths	Expected deaths				Cohort	Average dose (Sv)	Observed	Expected
1	1	1	309	309				1	0.84	309	309
1	1	0	440	400				1	0	440	400
1	2	1	517	517				1	0.84	517	517
1	2	0	925	840.909				1	0	925	840.909
Average lung dose (Gy)	0.84
ERR/Gy	-0.1082							a/b ratio	Dose (D)	Equivalent dose (D')
Lower 95% CI	-0.1981							1	0.84	0.544031
Upper 95% CI	-0.01091							2	0.84	0.637071
Corrected average lung dose (Gy) (α/β=1 Gy)	0.544031							3.7	0.84	0.705484
ERR/Gy	-0.167064
Lower 95% CI	-0.305872
Upper 95% CI	-0.0168454
Corrected average lung dose (Gy) (α/β=2 Gy)	0.637071
ERR/Gy	-0.142666
Lower 95% CI	-0.261202
Upper 95% CI	-0.0143852
					Exposed	Unexposed
Shai et al. Atherosclerosis 2009 204 556-60				Cases	101	43
RR (carotid stenosis)	5.36			Persons	145	150
Lower 95% CI	2.78
Upper 95% CI	10.33
Average dose (Gy)	0.093
ERR/Gy	46.8817
Lower 95% CI	19.1398
Upper 95% CI	100.323
Mulrooney et al BMJ 2009 339 b4606
Males	7713
Females	6645
Total	14358																																	R output file
Dose group	Average dose	Congestive heart failure								Myocardial infarction								Pericardial disease								Valcular abnormalities
		RR	Lower 95% CI	Upper 95% CI	Variance	RR-1	(RR-1)/SD	Average dose/SD		RR	Lower 95% CI	Upper 95% CI	Variance	RR-1	(RR-1)/SD	Average dose/SD		RR	Lower 95% CI	Upper 95% CI	Variance	RR-1	(RR-1)/SD	Average dose/SD		RR	Lower 95% CI	Upper 95% CI	Variance	RR-1	(RR-1)/SD	Average dose/SD		Endpoint	ERR	Dose	variance		1=congestive heart failure
0	0	1	1	1						1	1	1						1	1	1						1	1	1						1	0	0	0		2=myocardial infarction
0-5	2.5	0.9	0.6	1.4	0.0416508	-0.1	-0.489991	12.2498		0.7	0.4	1.4	0.0650794	-0.3	-1.17598	9.79982		0.7	0.4	1.1	0.0318889	-0.3	-1.67997	13.9997		0.6	0.4	1	0.0234286	-0.4	-2.61329	16.333		1	-0.1	2.5	0.0416508		3=pericardial disease
5-15	10	1.3	0.7	2.5	0.210857	0.3	0.653321	21.7774		0.6	0.1	2.5	0.374858	-0.4	-0.653321	16.333		1.9	0.9	3.9	0.585715	0.9	1.17598	13.0664		1.4	0.7	2.9	0.314985	0.4	0.712714	17.8179		1	0.3	10	0.210857		4=valvular abnormalities
15-35	25	2.2	1.4	3.5	0.287	1.2	2.23996	46.6658		2.4	1.2	4.9	0.890938	1.4	1.48322	26.486		2.2	1.3	3.9	0.439937	1.2	1.8092	37.6916		3.3	2.1	5.1	0.585715	2.3	3.00528	32.6661		1	1.2	25	0.287
>35	40	4.5	2.8	7.3	1.31786	3.5	3.04883	34.8438		3.6	1.9	6.9	1.62699	2.6	2.03836	31.3594		4.8	2.8	8.3	1.96865	3.8	2.70831	28.5086		5.5	3.5	8.6	1.69272	4.5	3.45876	30.7445		1	3.5	40	1.31786
																																		2	0	0	0
Congestive heart failure	SUMMARY OUTPUT																																	2	-0.3	2.5	0.0650794
																																		2	-0.4	10	0.374858
	Regression Statistics																																	2	1.4	25	0.890938
	Multiple R	0.892824																																2	2.6	40	1.62699
	R Square	0.797135																																3	0	0	0
	Adjusted R Square	0.463801																																3	-0.3	2.5	0.0318889
	Standard Error	1.00646																																3	0.9	10	0.585715
	Observations	4																																3	1.2	25	0.439937
																																		3	3.8	40	1.96865
	ANOVA																																	4	0	0	0
		df	SS	MS	F	Significance F																												4	-0.4	2.5	0.0234286
	Regression	1	11.9409	11.9409	11.7881	0.0753662																												4	0.4	10	0.314985
	Residual	3	3.03887	1.01296																														4	2.3	25	0.585715
	Total	4	14.9797																															4	4.5	40	1.69272
		Coefficients	Standard Error	t Stat	P-value	Lower 95%	Upper 95%	Lower 95.0%	Upper 95.0%
	Intercept	0	#N/A	#N/A	#N/A	#N/A	#N/A	#N/A	#N/A
	X Variable 1	0.0545275	0.0158816	3.43338	0.0414355	0.00398529	0.10507	0.00398529	0.10507
Re-analysis via R
ERR / Gy	0.0838924
Lower 95% CI	0.0621367
Upper 95% CI	0.105648
Myocardial infarction	SUMMARY OUTPUT
	Regression Statistics
	Multiple R	0.62653
	R Square	0.39254
	Adjusted R Square	0.0592063
	Standard Error	1.28578
	Observations	4
	ANOVA
		df	SS	MS	F	Significance F
	Regression	1	3.20493	3.20493	1.93859	0.298427
	Residual	3	4.95967	1.65322
	Total	4	8.16461
		Coefficients	Standard Error	t Stat	P-value	Lower 95%	Upper 95%	Lower 95.0%	Upper 95.0%
	Intercept	0	#N/A	#N/A	#N/A	#N/A	#N/A	#N/A	#N/A
	X Variable 1	0.0395616	0.0284138	1.39233	0.258078	-0.050864	0.129987	-0.050864	0.129987
Re-analysis via R
ERR / Gy	0.0621785
Lower 95% CI	0.0404592
Upper 95% CI	0.0838979
Pericardial disease	SUMMARY OUTPUT
	Regression Statistics
	Multiple R	0.699332
	R Square	0.489066
	Adjusted R Square	0.155732
	Standard Error	1.58836
	Observations	4
	ANOVA
		df	SS	MS	F	Significance F
	Regression	1	7.24471	7.24471	2.87159	0.232239
	Residual	3	7.56867	2.52289
	Total	4	14.8134
		Coefficients	Standard Error	t Stat	P-value	Lower 95%	Upper 95%	Lower 95.0%	Upper 95.0%
	Intercept	0	#N/A	#N/A	#N/A	#N/A	#N/A	#N/A	#N/A
	X Variable 1	0.0527854	0.0311496	1.69458	0.188728	-0.0463465	0.151917	-0.0463465	0.151917
Re-analysis via R
ERR / Gy	0.0911939
Lower 95% CI	0.0677403
Upper 95% CI	0.114647
Valvular disease	SUMMARY OUTPUT
	Regression Statistics
	Multiple R	0.643459
	R Square	0.41404
	Adjusted R Square	0.0807067
	Standard Error	2.3524
	Observations	4
	ANOVA
		df	SS	MS	F	Significance F
	Regression	1	11.7306	11.7306	2.1198	0.282686
	Residual	3	16.6014	5.53379
	Total	4	28.3319
		Coefficients	Standard Error	t Stat	P-value	Lower 95%	Upper 95%	Lower 95.0%	Upper 95.0%
	Intercept	0	#N/A	#N/A	#N/A	#N/A	#N/A	#N/A	#N/A
	X Variable 1	0.0672143	0.0461651	1.45595	0.241427	-0.0797037	0.214132	-0.0797037	0.214132
Re-analysis via R
ERR / Gy	0.109336
Lower 95% CI	0.0913031
Upper 95% CI	0.127369
Zablotska et al Am J Epidemiol 2014 179 120-31 mortality
All circulatory disease - 15 year lag
ERR / Gy	0.023
Lower 95% CI	-0.023
Upper 95% CI	0.079
All circulatory disease - 10 year lag
ERR / Gy	0.02
Lower 95% CI	-0.025
Upper 95% CI	0.074
All circulatory disease - 5 year lag
ERR / Gy	0.024
Lower 95% CI	-0.02
Upper 95% CI	0.079
Ischemic heart disease - 15 year lag
ERR / Gy	0.003
Lower 95% CI	-0.047
Upper 95% CI	0.067
Ischemic heart disease - 10 year lag
ERR / Gy	0.007
Lower 95% CI	-0.044
Upper 95% CI	0.072
Ischemic heart disease - 10 year lag, < 0.5 Gy
ERR / Gy	0.149
Lower 95% CI	-0.284
Upper 95% CI	0.67
Ischemic heart disease - 5 year lag
ERR / Gy	0.011
Lower 95% CI	-0.04
Upper 95% CI	0.075
Hypertensive and other CVD other than stroke - 15 year lag
ERR / Gy	0.056
Lower 95% CI	-0.049
Upper 95% CI	0.219
Hypertensive and other CVD other than stroke - 10 year lag
ERR / Gy	0.027
Lower 95% CI	-0.064
Upper 95% CI	0.167
Hypertensive and other CVD other than stroke - 5 year lag
ERR / Gy	0.034
Lower 95% CI	-0.059
Upper 95% CI	0.179
Little et al Eur J Epidemiol 2016 31 287-309
All circulatory disease
ERR / Gy	-0.023
Lower 95% CI	-0.067
Upper 95% CI	0.028
All circulatory disease < 0.5 Gy
ERR / Gy	0.345
Lower 95% CI	-0.032
Upper 95% CI	0.764
Cerebrovascular disease using thyroid dose
ERR / Gy	0.132
Lower 95% CI	-0.088
Upper 95% CI	0.415
Cerebrovascular disease using thyroid dose < 0.5 Gy
ERR / Gy	0.343
Lower 95% CI	-0.536
Upper 95% CI	1.473
Cerebrovascular disease using lung dose
ERR / Gy	0.075
Lower 95% CI	-0.05
Upper 95% CI	0.237
All heart disease
ERR / Gy	-0.042
Lower 95% CI	-0.088
Upper 95% CI	0.013
All heart disease < 0.5 Gy
ERR / Gy	0.352
Lower 95% CI	-0.067
Upper 95% CI	0.824
Ischemic heart disease
ERR / Gy	-0.077
Lower 95% CI	-0.13
Upper 95% CI	-0.012
Ischemic heart disease < 0.5 Gy
ERR / Gy	0.465
Lower 95% CI	-0.032
Upper 95% CI	1.034
Heart disease excluding IHD
ERR / Gy	0.013
Lower 95% CI	-0.072
Upper 95% CI	0.127
Hypertensive heart disease
ERR / Gy	0.357
Lower 95% CI	-0.043
Upper 95% CI	1.03
Hypertensive heart disease < 0.5 Gy
ERR / Gy	0.801
Lower 95% CI	-1.226
Upper 95% CI	4.638
All circulatory apart from heart and cerebrovascular disease
ERR / Gy	0.015
Lower 95% CI	-0.183
Upper 95% CI	0.243
Cutter et al JNCI 2015 107(4) djv008								Epicure export
Using fitted dose response function RR = 1+D exp(γ) exp(δD)			Heart valve dose group (Gy)	Median heart valve dose	Cases	Controls		Dose_Group	Dose	Case	Control
γ	-5.015		0	0	2	18		0	0	2	18
Lower 95% CI	-9.867		≤30	22.9	5	33		1	22.9	5	33
Upper 95% CI	-1.915		31-35	34	16	51		2	34	16	51
δ	0.07531		36-40	38.8	45	82		3	38.8	45	82
Lower 95% CI	0.007243		>40	42.2	15	13		4	42.2	15	13
Upper 95% CI	0.1774		Unknown		6	3		-1	0	6	3
Median control dose	30.7
ERR/Gy at mean control dose	0.0670053
Lower 95% CI	0.000523495
Upper 95% CI	1.48738
Fit of linear binomial odds model
ERR/Gy	0.1409
Lower 95% CI	0.02396
Upper 95% CI	1.013
van Nimwegen et al J Clin Oncol 2016 34 235-43								Epicure export
Fit of linear binomial odds model			Heart dose group (Gy)	Median heart dose	Cases	Controls		Dose_Group	Dose	Case	Control
ERR/Gy	0.07187		0	0	17	160		0	0	17	160
Lower 95% CI	0.03361		1--5	3	12	93		1	3	12	93
Upper 95% CI	0.1404		5-14	10	19	80		2	10	19	80
			15-19	17.5	71	239		3	17.5	71	239
			20-24	22.5	102	332		4	22.5	102	332
			25-34	30	99	279		5	30	99	279
			35-45	40	5	21		6	40	5	21
ERR/Gy given in paper
ERR/Gy	0.07402
Lower 95% CI	0.033
Upper 95% CI	0.148
Darby et al NEJM 2013 368 987-98 Nordic breast cancer case-control study
Ischemic heart disease (ICD10 I20-I25) cumulative heart dose
ERR/Gy	0.074
Lower 95% CI	0.029
Upper 95% CI	0.145
Ischemic heart disease (ICD10 I20-I25) EQD2 heart dose
ERR/Gy	0.084
Lower 95% CI	0.036
Upper 95% CI	0.159
Tukenova et al J Clin Oncol 2010 29 1308-15 cardiac disease
ERR/Gy	0.6
Lower 95% CI	0.2
Upper 95% CI	2.5

## Sheet: Summary ERR for export
Study reference	Short reference	First author	Year	ERR	Lower 95% CI	Upper 95% CI	Standard error	Cardiovascular endpoint (1=IHD, 2=heart excl IHD, 3=stroke, 4=other circulatory)	Cardiovascular endpoint name	Numbers in cohort
Study_ref	Short_ref	First_author	Year	ERR	ERR_95L	ERR_95U	SD	Cardiovasc_endpoint	Cardiovasc_name	Num_cohort
Shimizu et al (Br Med J 2010 340 b5349) ischemic heart disease mortality (underlying cause of death) (ICD9 410-414)	Shimizu et al 2010 ischemic heart disease	Shimizu	2010	0.02	-0.1	0.15	0.0637767	1	Ischemic heart disease	86611
Yamada et al (Radiat Res 2004 161 622-32) ischemic heart disease	Yamada et al 2004 ischemic heart disease	Yamada	2004	0.05	-0.05	0.16	0.0535724	1	Ischemic heart disease	10339
Vrijheid et al (Int J Epidemiol 2007 36 1126-35) ischemic heart disease	Vrijheid et al 2007 ischemic heart disease	Vrijheid	2007	-0.01	-0.59	0.69	0.326537	1	Ischemic heart disease	275312
Ivanov et al (Health Phys 90, 199-207 2006) ischemic heart disease	Ivanov et al 2006 ischemic heart disease	Ivanov	2006	0.41	0.05	0.78	0.186228	1	Ischemic heart disease	61017
Azizova et al (Radiat Res 2010 174 155-68) ischemic heart disease morbidity (external gamma dose) 10 year lag	Azizova et al 2010 ischemic heart disease	Azizova	2010	0.119	0.051	0.186	0.0344394	1	Ischemic heart disease	12210
Muirhead et al (Br J Cancer 2009 100 206-12) ischemic heart disease mortality	Muirhead et al 2009 ischemic heart disease	Muirhead	2009	0.259	-0.05	0.61	0.16837	1	Ischemic heart disease	174541
Laurent et al (Int Arch Occup Environ Health 2010 83 935-44) ischemic heart disease mortality	Laurent et al 2010 ischemic heart disease	Laurent	2010	4.1	-4.24101	15.5391	5.04604	1	Ischemic heart disease	22393
Lane et al (Radiat Res 2010 174 773-85) ischemic heart disease mortality	Lane et al 2010 ischemic heart disease	Lane	2010	0.15	-0.14	0.58	0.183677	1	Ischemic heart disease	17660
Shimizu et al (Br Med J 2010 340 b5349) heart failure mortality (underlying cause of death) (ICD9 428)	Shimizu et al 2010 heart failure	Shimizu	2010	0.22	0.07	0.39	0.0816342	2	Non-ischemic heart disease	86611
Shimizu et al (Br Med J 2010 340 b5349) other heart disease mortality (underlying cause of death) (ICD9 390-392, 415-427, 429)	Shimizu et al 2010 other heart disease	Shimizu	2010	-0.01	-0.21	0.24	0.114798	2	Non-ischemic heart disease	86611
Vrijheid et al (Int J Epidemiol 2007 36 1126-35) heart failure	Vrijheid et al 2007 heart failure	Vrijheid	2007	-0.03	-4.97	4.91	2.52045	2	Non-ischemic heart disease	275312
Ivanov et al (Health Phys 90, 199-207 2006) other heart disease	Ivanov et al 2006 other heart disease	Ivanov	2006	-0.26	-0.81	0.28	0.278066	2	Non-ischemic heart disease	61017
Shimizu et al (Br Med J 2010 340 b5349) stroke mortality (underlying or contributed cause of death)	Shimizu et al 2010 stroke	Shimizu	2010	0.12	0.05	0.19	0.0357149	3	Cerebrovascular disease	86611
Yamada et al (Radiat Res 2004 161 622-32) stroke	Yamada et al 2004 stroke	Yamada	2004	0.07	-0.08	0.24	0.0816342	3	Cerebrovascular disease	10339
Vrijheid et al (Int J Epidemiol 2007 36 1126-35) stroke	Vrijheid et al 2007 stroke	Vrijheid	2007	0.88	-0.67	3.16	0.977059	3	Cerebrovascular disease	275312
Ivanov et al (Health Phys 90, 199-207 2006) stroke	Ivanov et al 2006 stroke	Ivanov	2006	0.45	0.11	0.8	0.176024	3	Cerebrovascular disease	61017
Kreuzer et al (Radiat Environ Biophys 2006 45 199-206) cerebrovascular disease	Kreuzer et al 2006 cerebrovascular disease	Kreuzer	2006	0.09	-0.6	0.8	0.357149	3	Cerebrovascular disease	59001
Azizova et al (Radiat Res 2010 174 851-64) cerebrovascular disease morbidity (external gamma dose) 10 year lag	Azizova et al 2010 cerebrovascular disease	Azizova	2010	0.449	0.338	0.559	0.0563786	3	Cerebrovascular disease	12210
Muirhead et al (Br J Cancer 2009 100 206-12) cerebrovascular disease mortality	Muirhead et al 2009 cerebrovascular disease	Muirhead	2009	0.161	-0.42	0.91	0.339292	3	Cerebrovascular disease	174541
Laurent et al (Int Arch Occup Environ Health 2010 83 935-44) stroke mortality	Laurent et al 2010 stroke	Laurent	2010	17.4	-3.09506	48.9767	13.2839	3	Cerebrovascular disease	22393
Lane et al (Radiat Res 2010 174 773-85) stroke mortality	Lane et al 2010 stroke	Lane	2010	-0.29	-0.81919	0.27	0.28572	3	Cerebrovascular disease	17660
Shimizu et al (Br Med J 2010 340 b5349) circulatory disease other than heart disease or stroke mortality (underlying or contributed cause of death)	Shimizu et al 2010 circulatory disease other than heart, stroke	Shimizu	2010	0.58	0.45	0.72	0.0688788	4	Other circulatory disease	86611
Shimizu et al (Br Med J 2010 340 b5349) rheumatic heart disease mortality (underlying cause of death) (ICD9 393-398)	Shimizu et al 2010 rheumatic heart disease	Shimizu	2010	0.86	0.25	1.72	0.375007	4	Other circulatory disease	86611
Yamada et al (Radiat Res 2004 161 622-32) hypertension incidence linear model	Yamada et al 2004 hypertension	Yamada	2004	0.05	-0.01	0.1	0.0280617	4	Other circulatory disease	10339
Yamada et al (Radiat Res 2004 161 622-32) hypertensive heart disease	Yamada et al 2004 hypertensive heart disease	Yamada	2004	-0.01	-0.09	0.09	0.0459192	4	Other circulatory disease	10339
Yamada et al (Radiat Res 2004 161 622-32) aortic aneurysm	Yamada et al 2004 aortic aneurysm	Yamada	2004	0.02	-0.22	0.41	0.160717	4	Other circulatory disease	10339
Ivanov et al (Health Phys 90, 199-207 2006) hypertension	Ivanov et al 2006 hypertension	Ivanov	2006	0.26	-0.04	0.56	0.153064	4	Other circulatory disease	61017
Ivanov et al (Health Phys 90, 199-207 2006) diseases of arteries, arterioles and capillaries	Ivanov et al 2006 diseases of arteries, arterioles and capillaries	Ivanov	2006	0.47	-0.15	1.09	0.316332	4	Other circulatory disease	61017
Ivanov et al (Health Phys 90, 199-207 2006) disease of veins, lymphatic vessels and lymph nodes	Ivanov et al 2006 disease of veins, lymphatic vessels and lymph nodes	Ivanov	2006	-0.26	-0.7	0.18	0.224494	4	Other circulatory disease	61017

## Sheet: IHD summary numbers in cohort
Azizova et al 2010	12210
Ivanov et al 2006	61017
Lane et al 2010	16236
Laurent et al 2010	22393
Muirhead et al 2009	174541
Shimizu et al 2010	86611
Vrijheid et al 2007	275312
Yamada et al 2004	10339
Total (excluding Muirhead et al, Laurent et al, Yamada et al)	451386
